# Supplementary material for: Whole genome sequencing puts forward hypotheses on metastasis evolution and therapy in colorectal cancer
Source: Nat Commun. 2018 Nov 14;9:4782. doi: 10.1038/s41467-018-07041-z (PMC6235880; doi:10.1038/s41467-018-07041-z)
Supplement: Supplementary file 3 — Supplementary Data 1 [file 41467_2018_7041_MOESM3_ESM.xlsx]

## Sheet: SD1 alignment statistics
Individual	SampleType	Cov. w/o N	ChrX Cov. w/o N	ChrY Cov. w/o N	Mapped Reads %	Duplicates%	Properly Paired%	Single%	Insert Size Median	Diff Chrom %	Alignment
publication-CRC-001	TUMOR	32.3	26.97	11.21	99.89	7.02	86.68	0.19	330	12.8	bwa mem
publication-CRC-001	CONTROL	30.93	15.62	12.05	99.87	6.4	89.68	0.24	342	9.91	bwa mem
publication-CRC-001	METASTASIS	30.93	22.81	5.04	99.86	7.51	83.49	0.25	320	15.74	bwa mem
publication-CRC-002	TUMOR	39.57	28.02	0.7	99.98	8.63	97.67	0.02	272	2.44	bwa mem
publication-CRC-002	CONTROL	33.71	33.16	0.54	99.97	10.14	97.56	0.03	299	2.55	bwa mem
publication-CRC-002	METASTASIS	36.32	26.52	0.66	99.98	7.91	97.33	0.02	317	2.67	bwa mem
publication-CRC-003	TUMOR	35.51	20.23	12.84	99.62	8.92	84.05	0.51	270	14.75	bwa mem
publication-CRC-003	CONTROL	37.93	19.11	14.74	99.91	7.34	86.52	0.18	274	13.07	bwa mem
publication-CRC-003	METASTASIS	32.71	16.37	12.51	99.85	7.5	79.97	0.29	292	19.25	bwa mem
publication-CRC-004	TUMOR	32.53	29.65	0.52	99.95	5.99	85.87	0.07	307	13.73	bwa mem
publication-CRC-004	CONTROL	31.6	30.18	0.57	99.84	7.12	90.63	0.27	329	9.01	bwa mem
publication-CRC-004	METASTASIS	32.08	29.49	0.53	99.91	6.33	90.6	0.17	341	9.18	bwa mem
publication-CRC-005	TUMOR	35.26	22.73	7.33	99.95	8.45	96.3	0.05	274	3.97	bwa mem
publication-CRC-005	CONTROL	33.52	17.27	12.94	99.74	9.6	96.74	0.2	285	3.19	bwa mem
publication-CRC-005	METASTASIS	32.21	21.99	6.71	99.95	5.92	95.08	0.09	337	5.03	bwa mem
publication-CRC-006	TUMOR	38.85	41.5	0.63	99.96	8.04	95.66	0.06	264	4.35	bwa mem
publication-CRC-006	CONTROL	37.92	36.25	0.61	99.97	7.44	88.72	0.05	284	10.61	bwa mem
publication-CRC-006	METASTASIS	38.62	40.24	0.68	99.96	6.94	94.74	0.07	296	5.16	bwa mem
publication-CRC-007	TUMOR	66.35	52.3	27.95	99.91	8.48	95.06	0.11	193	5.84	bwa mem
publication-CRC-007	CONTROL	65.81	36.37	27.65	99.73	9.45	94.13	0.28	165	6.01	bwa mem
publication-CRC-007	METASTASIS	60.68	46.84	16.89	99.96	7.42	95.46	0.05	144	5.8	bwa mem
publication-CRC-008	TUMOR	88.03	62.15	37.6	99.84	18.32	95.96	0.16	163	3.14	bwa mem
publication-CRC-008	CONTROL	83.23	44.36	35.07	98.04	11.22	89.36	2.3	175	7.16	bwa mem
publication-CRC-008	METASTASIS	89.25	58.82	30.7	98.67	9.67	93.18	1.41	168	4.37	bwa mem
publication-CRC-009	TUMOR	40.5	21.43	13.14	99.98	8.1	95.54	0.03	292	3.21	bwa mem
publication-CRC-009	CONTROL	34.42	17.25	13.12	99.98	9.81	97.4	0.02	293	2.24	bwa mem
publication-CRC-009	METASTASIS	38.01	19.72	11.61	99.98	7.25	95.1	0.03	289	3.67	bwa mem
publication-CRC-010	TUMOR	38.19	35.92	0.6	99.94	7.75	94.89	0.1	272	4.99	bwa mem
publication-CRC-010	CONTROL	38.75	36.69	0.64	99.94	6.45	94.25	0.1	282	5.59	bwa mem
publication-CRC-010	METASTASIS	37.11	38.04	0.59	99.95	5.98	95.7	0.08	274	4.25	bwa mem
publication-CRC-011	TUMOR	37.83	23.65	5.57	99.94	7.3	90.43	0.13	286	9.17	bwa mem
publication-CRC-011	CONTROL	41.42	20.99	15.97	99.97	7.15	95.82	0.06	279	4.06	bwa mem
publication-CRC-011	METASTASIS	35.6	18.59	9.65	99.96	6.87	79.18	0.06	264	20.25	bwa mem
publication-CRC-012	TUMOR	36.36	21.11	13.35	99.87	7.42	93.68	0.13	306	5.51	bwa mem
publication-CRC-012	CONTROL	36.13	20.45	14.16	99.93	8.23	92.78	0.12	264	6.26	bwa mem
publication-CRC-012	METASTASIS	35.27	28.69	2.43	99.91	8.71	97.04	0.1	293	2.81	bwa mem
