# Supplementary material for: Whole genome sequencing puts forward hypotheses on metastasis evolution and therapy in colorectal cancer
Source: Nat Commun. 2018 Nov 14;9:4782. doi: 10.1038/s41467-018-07041-z (PMC6235880; doi:10.1038/s41467-018-07041-z)
Supplement: Supplementary file 4 — Supplementary Data 2 [file 41467_2018_7041_MOESM4_ESM.xlsx]

## Sheet: SD2 mutatation load shared
	Number of SNVs					% of SNVS
	Metastasis	Tumor	Shared	Tumor only	Metastasis only	Shared	Tumor only	Metastasis only	tum_purity	met_purity	very low purity?	less than 15% diff purity	less than 10% diff purity
CRC-001	9639	10468	8866	1602	773	0.78872	0.142514	0.0687661	0.85	0.57		FALSE	FALSE
CRC-002	17074	13950	9630	4320	7444	0.450126	0.201926	0.347948	0.55	0.56		TRUE	TRUE
CRC-003	288	7308	267	7041	21	0.0364306	0.960704	0.00286533	0.6	0.3	bad	FALSE	FALSE
CRC-004	5738	5773	5507	266	231	0.917222	0.0443038	0.0384744	0.69	0.67		TRUE	TRUE
CRC-005	11475	7506	6029	1477	5446	0.465488	0.114036	0.420476	0.39	0.4		TRUE	TRUE
CRC-006	7531	6861	6778	83	753	0.890202	0.010901	0.0988968	0.36	0.63		FALSE	FALSE
CRC-007	17041	16934	12290	4644	4751	0.566751	0.214157	0.219092	0.61	0.48		TRUE	FALSE
CRC-008	17189	16088	13948	2140	3241	0.72161	0.110714	0.167676	0.42	0.31		TRUE	FALSE
CRC-009	3823	1077	911	166	2912	0.228378	0.0416144	0.730008	0.3	0.3	bad	TRUE	TRUE
CRC-010	12777	11583	6450	5133	6327	0.360134	0.2866	0.353266	0.68	0.47		FALSE	FALSE
CRC-011	4774	6166	4582	1584	192	0.720667	0.249135	0.0301982	0.49	0.37		TRUE	FALSE
CRC-012	8648	794	747	47	7901	0.0859114	0.00540541	0.908683	0.3	0.3	bad	TRUE	TRUE
	Metastasis	Tumor	Shared	Tumor only	Metastasis only	Shared	Tumor only	Metastasis only	tum_purity	met_purity
average_all	9666.42	8709	6333.75	2375.25	3332.67	0.519303	0.198501	0.282196	0.52	0.446667
average_all_not_low_purity	11470.9	10592.1	8231.11	2361	3239.78	0.653436	0.152699	0.193866	0.56	0.495556
average_blue_0.15	12215.2	11069.5	8664.33	2405.17	3550.83	0.640311	0.155712	0.203977	0.525	0.465
average_blue_0.1	11429	9076.33	7055.33	2021	4373.67	0.610945	0.120089	0.268966	0.543333	0.543333
