# Supplementary material for: Whole genome sequencing puts forward hypotheses on metastasis evolution and therapy in colorectal cancer
Source: Nat Commun. 2018 Nov 14;9:4782. doi: 10.1038/s41467-018-07041-z (PMC6235880; doi:10.1038/s41467-018-07041-z)
Supplement: Supplementary file 6 — Supplementary Data 4 [file 41467_2018_7041_MOESM6_ESM.xlsx]

## Sheet: SD4 in silico miRNA pred
Patient	miR Name	Transcript name	Folding energy (-Kcal/mol)	Heteroduplex	p value
CRC-006	hsa-miR-670-5p	FOXP2 WT	-20.76		9,21x10-3
CRC-006	hsa-miR-190b	FOXP2 WT	-21		9,21x10-3
CRC-006	hsa-miR-3912	FOXP2 WT	-17.3		9,21x10-3
CRC-006	hsa-miR-4682	FOXP2 WT	-15.9		9,21x10-3
CRC-006	hsa-miR-6753-3p	FOXP2 WT	-18.4
					9,21x10-3
Patient	miR Name	Transcript name	Folding energy (-Kcal/mol)	Heteroduplex	p value
CRC-005	hsa-miR-658	GABRA4 MUT	-15.1		3.55x10-1
CRC-005	hsa-miR-3141	GABRA4 MUT	-15.4
					3.55x10-1
CRC-005	hsa-miR-4632-5p	GABRA4 MUT	-15
					3.55x10-1
CRC-005	hsa-miR-6824-5p	GABRA4 MUT	-16.8
					3.55x10-1
CRC-005	hsa-miR-6879-5p	GABRA4 MUT	-17
					3.55x10-1
CRC-005	hsa-miR-6881-5p	GABRA4 MUT	-18.2
					3.55x10-1
