# Supplementary material for: Whole genome sequencing puts forward hypotheses on metastasis evolution and therapy in colorectal cancer
Source: Nat Commun. 2018 Nov 14;9:4782. doi: 10.1038/s41467-018-07041-z (PMC6235880; doi:10.1038/s41467-018-07041-z)
Supplement: Supplementary file 7 — Supplementary Data 5 [file 41467_2018_7041_MOESM7_ESM.xlsx]

## Sheet: SD5 SV genes
Gene	Total SV count	Total tum SV	Total met SV	delta
MACROD2	13	5	8	3
PDE11A	12	7	5	-2
TTC28	10	6	4	-2
FHIT	9	4	5	1
PARK2	9	4	5	1
CTD-2374C24.1	8	8		-8
RP11-6N13.1	8	8		-8
RP11-420N3.2	8	6	2	-4
AC012499.1	8	5	3	-2
snoU13	8	5	3	-2
CCSER1	8	4	4	0
TM4SF2	7	5	2	-3
AGBL4	6	4	2	-2
NAALADL2	6	4	2	-2
ASCL2	6	2	4	2
IGF2	6	2	4	2
PDE4D	5	4	1	-3
CDC42BPB	5	3	2	-1
GLCCI1	5	3	2	-1
PRKG1	5	3	2	-1
RPA3-AS1	5	3	2	-1
ARPC3	5	2	3	1
IMMP2L	5	2	3	1
KCTD7	5	2	3	1
NAALADL2-AS3	5	2	3	1
TENM3	5	2	3	1
ARHGEF18	4	4		-4
CTD-2207O23.3	4	4		-4
IFNGR2	4	4		-4
RBFOX1	4	4		-4
SLIT3	4	4		-4
TMEM50B	4	4		-4
ASTN1	4	3	1	-2
EPDR1	4	3	1	-2
ERBB4	4	3	1	-2
EYS	4	3	1	-2
GPR141	4	3	1	-2
OVCH1-AS1	4	3	1	-2
PACRG	4	3	1	-2
RP11-344E13.3	4	3	1	-2
RPL36AP35	4	3	1	-2
AMN	4	2	2	0
CHD9	4	2	2	0
CSMD2	4	2	2	0
CTC-432M15.3	4	2	2	0
EMG1	4	2	2	0
FECHP1	4	2	2	0
FNIP1	4	2	2	0
NOC3L	4	2	2	0
PHB2	4	2	2	0
PKHD1	4	2	2	0
PLCE1	4	2	2	0
RABGEF1	4	2	2	0
RAD51B	4	2	2	0
RP11-234B24.2	4	2	2	0
RP11-234B24.6	4	2	2	0
RP11-367J11.2	4	2	2	0
RP11-478C19.2	4	2	2	0
RP11-56B16.2	4	2	2	0
RP4-798P15.3	4	2	2	0
SEC16B	4	2	2	0
TADA2B	4	2	2	0
TMOD3	4	2	2	0
TRAPPC9	4	2	2	0
VPS41	4	2	2	0
ZNF397	4	2	2	0
ZSCAN30	4	2	2	0
AC007319.1	4	1	3	2
SAMD5	4		4	4
ABCB1	3	3		-3
ADAMTS19	3	3		-3
ANKHD1-EIF4EBP3	3	3		-3
ANKRD6	3	3		-3
C4orf51	3	3		-3
CTC-575N7.1	3	3		-3
FAM47E-STBD1	3	3		-3
KIF13A	3	3		-3
MAMDC2-AS1	3	3		-3
NDP-AS1	3	3		-3
RUNDC3B	3	3		-3
SSPN	3	3		-3
AC007092.1	3	2	1	-1
AC007682.1	3	2	1	-1
AC009478.1	3	2	1	-1
ADAP2	3	2	1	-1
AKAP6	3	2	1	-1
ANKRD30A	3	2	1	-1
C17orf61-PLSCR3	3	2	1	-1
CAMKMT	3	2	1	-1
CDKN2AIPNLP2	3	2	1	-1
CENPF	3	2	1	-1
CLEC16A	3	2	1	-1
CREG2	3	2	1	-1
DNAH10	3	2	1	-1
ENOX1	3	2	1	-1
EXOC6B	3	2	1	-1
FAT1	3	2	1	-1
GPBP1	3	2	1	-1
GPNMB	3	2	1	-1
IL1RAPL1	3	2	1	-1
KCNH7	3	2	1	-1
KCNIP1	3	2	1	-1
KIFC1	3	2	1	-1
LAMA3	3	2	1	-1
LINC00276	3	2	1	-1
LINC00907	3	2	1	-1
LRRFIP1	3	2	1	-1
MTND2P30	3	2	1	-1
NDEL1	3	2	1	-1
NRXN3	3	2	1	-1
PCDH15	3	2	1	-1
PRRG1	3	2	1	-1
PTPRM	3	2	1	-1
RIMS2	3	2	1	-1
RN7SL271P	3	2	1	-1
RNU4ATAC7P	3	2	1	-1
RNU6-54P	3	2	1	-1
ROBO2	3	2	1	-1
RP1-159M24.1	3	2	1	-1
RP11-11N9.4	3	2	1	-1
RP11-32K4.1	3	2	1	-1
RP11-339D20.1	3	2	1	-1
RP11-429O1.1	3	2	1	-1
RP11-42I10.1	3	2	1	-1
SLC13A5	3	2	1	-1
SLC28A3	3	2	1	-1
SMARCAD1	3	2	1	-1
THADA	3	2	1	-1
TMEM256-PLSCR3	3	2	1	-1
U3	3	2	1	-1
VTI1B	3	2	1	-1
ARHGAP6	3	1	2	1
CNKSR2	3	1	2	1
COL5A2	3	1	2	1
DMD	3	1	2	1
ENPP6	3	1	2	1
GALNTL6	3	1	2	1
HGSNAT	3	1	2	1
HS1BP3	3	1	2	1
INPP4B	3	1	2	1
LRBA	3	1	2	1
MAK	3	1	2	1
NCSTNP1	3	1	2	1
NKAIN2	3	1	2	1
RFC3	3	1	2	1
RGS22	3	1	2	1
RP11-255L13.1	3	1	2	1
RP11-406O16.1	3	1	2	1
RP11-637O19.3	3	1	2	1
RP11-93I21.3	3	1	2	1
SLC8A1-AS1	3	1	2	1
SNTG1	3	1	2	1
ST18	3	1	2	1
SYCP2L	3	1	2	1
TMEM14B	3	1	2	1
TUFMP1	3	1	2	1
ZMIZ1	3	1	2	1
LINC00511	3		3	3
RMDN2-AS1	3		3	3
RP11-307P5.1	3		3	3
RP4-601K24.1	3		3	3
ABLIM3	2	2		-2
AC002066.1	2	2		-2
AC002398.13	2	2		-2
AC004538.3	2	2		-2
AC012322.1	2	2		-2
AC017101.10	2	2		-2
AC091969.1	2	2		-2
ADAM19	2	2		-2
ADH5P2	2	2		-2
AEBP2	2	2		-2
ANO10	2	2		-2
ANO2	2	2		-2
AP000347.2	2	2		-2
AP000695.4	2	2		-2
AP000695.6	2	2		-2
AP000797.3	2	2		-2
ASB2	2	2		-2
BACH1	2	2		-2
BAI3	2	2		-2
BCL2L14	2	2		-2
BHLHE22	2	2		-2
BMPR1B	2	2		-2
BRINP3	2	2		-2
C10orf137	2	2		-2
C16orf97	2	2		-2
C19orf55	2	2		-2
CA10	2	2		-2
CADM1	2	2		-2
CAV2	2	2		-2
CCBE1	2	2		-2
CCNYL2	2	2		-2
CDH18	2	2		-2
CDH4	2	2		-2
CDH6	2	2		-2
CHIC2	2	2		-2
CIRH1A	2	2		-2
CLSTN2	2	2		-2
COG8	2	2		-2
CSMD1	2	2		-2
CTA-992D9.6	2	2		-2
CTB-174D11.1	2	2		-2
CTC-338M12.6	2	2		-2
CTC-513N18.7	2	2		-2
CTC-558O2.1	2	2		-2
CTD-2017D11.1	2	2		-2
CTD-2132N18.3	2	2		-2
CTD-2192J16.20	2	2		-2
CTD-3032J10.2	2	2		-2
CYBB	2	2		-2
DAB1	2	2		-2
DGKB	2	2		-2
DNAJC9	2	2		-2
DPYD	2	2		-2
DYNC1LI2	2	2		-2
EEF1D	2	2		-2
FAM149B1	2	2		-2
FIP1L1	2	2		-2
FOXP1-AS1	2	2		-2
FTO	2	2		-2
GABRB3	2	2		-2
GABRG1	2	2		-2
GCFC2	2	2		-2
GGACT	2	2		-2
GUSBP11	2	2		-2
ITGAV	2	2		-2
KCNMB2	2	2		-2
KCNT2	2	2		-2
KMT2C	2	2		-2
L34079.2	2	2		-2
LHCGR	2	2		-2
LINC00535	2	2		-2
LINC00993	2	2		-2
LPGAT1	2	2		-2
LRP1B	2	2		-2
LRRC69	2	2		-2
LRRC8D	2	2		-2
LY75-CD302	2	2		-2
LYRM2	2	2		-2
LYZL1	2	2		-2
ME3	2	2		-2
MECOM	2	2		-2
MEGF9	2	2		-2
MLK7-AS1	2	2		-2
MLTK	2	2		-2
MOB3B	2	2		-2
MRPL33	2	2		-2
MSTO1	2	2		-2
MSTO2P	2	2		-2
MTUS2-AS1	2	2		-2
MYO9B	2	2		-2
NAGLU	2	2		-2
NBPF13P	2	2		-2
NCAM1	2	2		-2
NEBL	2	2		-2
NHS	2	2		-2
NIPAL4	2	2		-2
NPM1P30	2	2		-2
NRG1-IT1	2	2		-2
OPCML	2	2		-2
OR2W3	2	2		-2
PALM2-AKAP2	2	2		-2
PCBP3	2	2		-2
PCDH9	2	2		-2
PGK1P2	2	2		-2
PHF2	2	2		-2
PIWIL4	2	2		-2
PPP3R1	2	2		-2
PTPRD	2	2		-2
RAB10	2	2		-2
RAB5C	2	2		-2
RBFADN	2	2		-2
RBKS	2	2		-2
RECQL5	2	2		-2
RFX4	2	2		-2
RN7SL392P	2	2		-2
RNF220	2	2		-2
RNU7-147P	2	2		-2
RNU7-168P	2	2		-2
RP1-20N2.6	2	2		-2
RP1-287H17.1	2	2		-2
RP1-60N8.1	2	2		-2
RP11-112H10.4	2	2		-2
RP11-115N4.1	2	2		-2
RP11-127H5.1	2	2		-2
RP11-131H24.4	2	2		-2
RP11-133F8.2	2	2		-2
RP11-142A5.1	2	2		-2
RP11-144F15.1	2	2		-2
RP11-14N4.1	2	2		-2
RP11-151A6.4	2	2		-2
RP11-152K4.2	2	2		-2
RP11-168O22.1	2	2		-2
RP11-21C4.1	2	2		-2
RP11-27G24.3	2	2		-2
RP11-283G6.4	2	2		-2
RP11-283G6.5	2	2		-2
RP11-286E11.1	2	2		-2
RP11-302M6.4	2	2		-2
RP11-317J19.1	2	2		-2
RP11-31F15.2	2	2		-2
RP11-325P15.2	2	2		-2
RP11-331K21.1	2	2		-2
RP11-342K6.3	2	2		-2
RP11-343C2.7	2	2		-2
RP11-343C2.9	2	2		-2
RP11-348J24.2	2	2		-2
RP11-381P6.1	2	2		-2
RP11-383C5.7	2	2		-2
RP11-389O22.1	2	2		-2
RP11-400F19.8	2	2		-2
RP11-474G23.1	2	2		-2
RP11-526A4.1	2	2		-2
RP11-547I7.1	2	2		-2
RP11-63M22.2	2	2		-2
RP11-673C5.2	2	2		-2
RP11-795F19.5	2	2		-2
RP11-818F20.5	2	2		-2
RP11-85M11.2	2	2		-2
RP11-867G2.8	2	2		-2
RP11-977G19.5	2	2		-2
RP3-518E13.2	2	2		-2
RUNX1	2	2		-2
SAMSN1-AS1	2	2		-2
SCARA5	2	2		-2
SEPT4	2	2		-2
SGMS2	2	2		-2
SLC26A7	2	2		-2
SMARCC2	2	2		-2
SNORA31	2	2		-2
SNRK	2	2		-2
SNTB2	2	2		-2
SPAG1	2	2		-2
SPAG17	2	2		-2
STAG3L5P-PVRIG2P-PILRB	2	2		-2
STK24	2	2		-2
STK39	2	2		-2
STON1-GTF2A1L	2	2		-2
SYN3	2	2		-2
TAB3-AS1	2	2		-2
TATDN1	2	2		-2
TERC	2	2		-2
THSD4	2	2		-2
THSD7A	2	2		-2
TIGD5	2	2		-2
TIMP3	2	2		-2
TMEM64	2	2		-2
TNFSF4	2	2		-2
TNR	2	2		-2
TRIM58	2	2		-2
TRIM7	2	2		-2
TXNRD1	2	2		-2
UPP2-IT1	2	2		-2
VDAC1P8	2	2		-2
XRCC1	2	2		-2
ZC4H2	2	2		-2
ZFP41	2	2		-2
ZNF254	2	2		-2
ZNF737	2	2		-2
ZNF827	2	2		-2
ABCC5	2	1	1	0
ABI3BP	2	1	1	0
AC003088.1	2	1	1	0
AC004535.2	2	1	1	0
AC006926.1	2	1	1	0
AC007246.3	2	1	1	0
AC008069.2	2	1	1	0
AC009237.16	2	1	1	0
AC009238.8	2	1	1	0
AC012501.2	2	1	1	0
AC018696.1	2	1	1	0
AC023669.2	2	1	1	0
AC027119.1	2	1	1	0
AC064875.2	2	1	1	0
AC068483.1	2	1	1	0
AC079586.1	2	1	1	0
AC079753.5	2	1	1	0
AC090573.1	2	1	1	0
AC092570.4	2	1	1	0
AC104655.3	2	1	1	0
AC104820.2	2	1	1	0
AC110283.1	2	1	1	0
ACYP2	2	1	1	0
AFF1	2	1	1	0
AHCYP2	2	1	1	0
AL121578.2	2	1	1	0
AL121819.1	2	1	1	0
AL357932.1	2	1	1	0
ANAPC10	2	1	1	0
ANKRD7	2	1	1	0
AP000476.1	2	1	1	0
AP002387.1	2	1	1	0
ARHGAP15	2	1	1	0
ARHGAP24	2	1	1	0
ASAP1	2	1	1	0
ASNSP1	2	1	1	0
ASPH	2	1	1	0
ATG4C	2	1	1	0
AUTS2	2	1	1	0
BLM	2	1	1	0
BNIP3L	2	1	1	0
C10orf11	2	1	1	0
C10orf67	2	1	1	0
C14orf159	2	1	1	0
C6orf222	2	1	1	0
CACNB2	2	1	1	0
CAMK1D	2	1	1	0
CASK	2	1	1	0
CASP10	2	1	1	0
CC2D2A	2	1	1	0
CCSER2	2	1	1	0
CDCA5	2	1	1	0
CDR1	2	1	1	0
CH17-132F21.1	2	1	1	0
CMSS1	2	1	1	0
COL11A2	2	1	1	0
COL24A1	2	1	1	0
COL4A1	2	1	1	0
COL4A2	2	1	1	0
COX6C	2	1	1	0
CPNE4	2	1	1	0
CREB5	2	1	1	0
CSMD3	2	1	1	0
CTB-118P15.2	2	1	1	0
CTD-2008N3.1	2	1	1	0
CTD-2176I21.2	2	1	1	0
CTD-2251F13.1	2	1	1	0
CTD-3194G12.2	2	1	1	0
CTD-3232M19.2	2	1	1	0
CTNNA3	2	1	1	0
DCP1A	2	1	1	0
DDX20	2	1	1	0
DIAPH3	2	1	1	0
DIS3L2	2	1	1	0
DNAH9	2	1	1	0
DPP6	2	1	1	0
DYNC2H1	2	1	1	0
ECHDC2	2	1	1	0
ELK4	2	1	1	0
EMB	2	1	1	0
EMC9	2	1	1	0
EP400	2	1	1	0
EP400NL	2	1	1	0
FAM47B	2	1	1	0
FBLN2	2	1	1	0
FILIP1L	2	1	1	0
FOXN2	2	1	1	0
FOXP2	2	1	1	0
FSHR	2	1	1	0
FSTL4	2	1	1	0
GALNT10	2	1	1	0
GDAP1	2	1	1	0
GLYAT	2	1	1	0
GOLGA3	2	1	1	0
GOLGA7	2	1	1	0
GOPC	2	1	1	0
GPR63	2	1	1	0
GRB14	2	1	1	0
HCRTR2	2	1	1	0
HDX	2	1	1	0
HMGN3-AS1	2	1	1	0
HNF1A	2	1	1	0
HNRNPA1P4	2	1	1	0
HS3ST3A1	2	1	1	0
HSD17B11	2	1	1	0
IGF2R	2	1	1	0
IL13RA1	2	1	1	0
IL16	2	1	1	0
IL37	2	1	1	0
ILF2	2	1	1	0
ITGA9	2	1	1	0
ITPR2	2	1	1	0
KAAG1	2	1	1	0
KCNQ5	2	1	1	0
KCNS3	2	1	1	0
KHDRBS2	2	1	1	0
KIAA0825	2	1	1	0
KL	2	1	1	0
KLHL23	2	1	1	0
KRT18P37	2	1	1	0
KRT8P14	2	1	1	0
KRT8P4	2	1	1	0
LHFP	2	1	1	0
LIN9	2	1	1	0
LINC00237	2	1	1	0
LINC00299	2	1	1	0
LINC00393	2	1	1	0
LIPA	2	1	1	0
LMO1	2	1	1	0
LPAL2	2	1	1	0
LRCH1	2	1	1	0
LTN1	2	1	1	0
LY6H	2	1	1	0
MAMDC2	2	1	1	0
MAN1C1	2	1	1	0
MAP2K4	2	1	1	0
MAP3K9	2	1	1	0
MAPT	2	1	1	0
MBD1	2	1	1	0
MBD5	2	1	1	0
MCHR2-AS1	2	1	1	0
MCIDAS	2	1	1	0
MCTP1	2	1	1	0
MDGA2	2	1	1	0
MED4	2	1	1	0
MEF2C	2	1	1	0
MIPOL1	2	1	1	0
MIR223	2	1	1	0
MIR320D2	2	1	1	0
MIR4255	2	1	1	0
MIR4697	2	1	1	0
MIR720	2	1	1	0
MLK4	2	1	1	0
MMP19	2	1	1	0
MRPL46	2	1	1	0
MTHFD2P1	2	1	1	0
MTND1P10	2	1	1	0
MYO18A	2	1	1	0
MYRIP	2	1	1	0
NAV3	2	1	1	0
NDUFV3	2	1	1	0
NEDD4	2	1	1	0
NF1	2	1	1	0
NKAIN3	2	1	1	0
NOD2	2	1	1	0
NOS2P1	2	1	1	0
NOX4	2	1	1	0
NR2F1-AS1	2	1	1	0
NRBP2	2	1	1	0
NRCAM	2	1	1	0
NRXN1	2	1	1	0
NT5C2	2	1	1	0
OBSCN	2	1	1	0
OFCC1	2	1	1	0
OSBP2	2	1	1	0
OSBPL6	2	1	1	0
PDE3B	2	1	1	0
PDE6C	2	1	1	0
PHF14	2	1	1	0
PIBF1	2	1	1	0
PIGCP2	2	1	1	0
PIGP	2	1	1	0
POLE	2	1	1	0
POLQ	2	1	1	0
POLR3A	2	1	1	0
PRB1	2	1	1	0
PRKAB2	2	1	1	0
PRKD1	2	1	1	0
PRKDC	2	1	1	0
PSME1	2	1	1	0
PTPRB	2	1	1	0
PVT1	2	1	1	0
RALYL	2	1	1	0
RANBP17	2	1	1	0
RBMY3AP	2	1	1	0
RGS6	2	1	1	0
RN7SKP112	2	1	1	0
RN7SKP168	2	1	1	0
RN7SL423P	2	1	1	0
RN7SL571P	2	1	1	0
RN7SL576P	2	1	1	0
RN7SL609P	2	1	1	0
RNA5SP234	2	1	1	0
RNA5SP261	2	1	1	0
RNA5SP379	2	1	1	0
RNA5SP400	2	1	1	0
RNU4-76P	2	1	1	0
RNU4ATAC4P	2	1	1	0
RNU6-1017P	2	1	1	0
RNU6-176P	2	1	1	0
RNU6-21P	2	1	1	0
RNU6-544P	2	1	1	0
RNU6-737P	2	1	1	0
ROPN1	2	1	1	0
ROS1	2	1	1	0
RP1-58B11.1	2	1	1	0
RP11-1012A1.4	2	1	1	0
RP11-10K16.1	2	1	1	0
RP11-135J2.4	2	1	1	0
RP11-152H18.4	2	1	1	0
RP11-157D6.1	2	1	1	0
RP11-210G22.1	2	1	1	0
RP11-218C23.1	2	1	1	0
RP11-229C3.2	2	1	1	0
RP11-23A22.1	2	1	1	0
RP11-245M24.1	2	1	1	0
RP11-281P11.1	2	1	1	0
RP11-302I18.1	2	1	1	0
RP11-317N12.1	2	1	1	0
RP11-321E2.13	2	1	1	0
RP11-321E2.6	2	1	1	0
RP11-328J2.1	2	1	1	0
RP11-328N19.1	2	1	1	0
RP11-345J4.8	2	1	1	0
RP11-357F12.1	2	1	1	0
RP11-382A20.4	2	1	1	0
RP11-410C4.4	2	1	1	0
RP11-433O3.1	2	1	1	0
RP11-439C8.1	2	1	1	0
RP11-444D3.1	2	1	1	0
RP11-448P19.1	2	1	1	0
RP11-490H9.1	2	1	1	0
RP11-505C13.1	2	1	1	0
RP11-512G4.1	2	1	1	0
RP11-557L19.1	2	1	1	0
RP11-57H12.5	2	1	1	0
RP11-59O2.1	2	1	1	0
RP11-666A20.3	2	1	1	0
RP11-67H24.2	2	1	1	0
RP11-716O23.2	2	1	1	0
RP11-722M1.1	2	1	1	0
RP11-726G23.10	2	1	1	0
RP11-744J10.3	2	1	1	0
RP11-793K1.1	2	1	1	0
RP11-7O14.1	2	1	1	0
RP11-865I6.2	2	1	1	0
RP11-90K18.1	2	1	1	0
RP11-93N20.1	2	1	1	0
RP11-991C1.2	2	1	1	0
RP3-404K8.2	2	1	1	0
RP4-726F1.1	2	1	1	0
RP5-1033H2.1	2	1	1	0
RP5-1177M21.1	2	1	1	0
RP5-965F6.2	2	1	1	0
RPL23AP35	2	1	1	0
RPS6	2	1	1	0
RPS6KB1	2	1	1	0
SATB2	2	1	1	0
SCPEP1	2	1	1	0
SEPT9	2	1	1	0
SFSWAP	2	1	1	0
SGCD	2	1	1	0
SLC24A2	2	1	1	0
SLC24A3	2	1	1	0
SLC25A43	2	1	1	0
SLC25A5-AS1	2	1	1	0
SLC35B3	2	1	1	0
SLC39A11	2	1	1	0
SNAP91	2	1	1	0
snosnR60_Z15	2	1	1	0
SNX25	2	1	1	0
SNX30	2	1	1	0
SORBS2	2	1	1	0
SORCS2	2	1	1	0
ST3GAL1	2	1	1	0
ST5	2	1	1	0
STAMBPL1	2	1	1	0
STEAP1B	2	1	1	0
STK32B	2	1	1	0
STK33P1	2	1	1	0
SUPT5H	2	1	1	0
SWAP70	2	1	1	0
TFF3	2	1	1	0
THOC2	2	1	1	0
TM9SF3	2	1	1	0
TMC7	2	1	1	0
TMEM108	2	1	1	0
TMEM117	2	1	1	0
TMEM155	2	1	1	0
TMEM182	2	1	1	0
TMEM217	2	1	1	0
TP53BP1	2	1	1	0
TRAPPC12	2	1	1	0
TRIM31	2	1	1	0
TRIM66	2	1	1	0
TRPM3	2	1	1	0
TSPAN12	2	1	1	0
TTPAL	2	1	1	0
TUFT1	2	1	1	0
ULK1	2	1	1	0
UNC13B	2	1	1	0
UNC5D	2	1	1	0
UPRT	2	1	1	0
USP47	2	1	1	0
VMP1	2	1	1	0
VPS52	2	1	1	0
VWA3A	2	1	1	0
WDPCP	2	1	1	0
WHSC1L1	2	1	1	0
WWOX	2	1	1	0
YTHDC2	2	1	1	0
ZDHHC14	2	1	1	0
ZFAND3	2	1	1	0
ZFHX4-AS1	2	1	1	0
ZNF19	2	1	1	0
ZNF696	2	1	1	0
ZNF804A	2	1	1	0
ZRANB3	2	1	1	0
ZSCAN2	2	1	1	0
ZSCAN23	2	1	1	0
ZWINT	2	1	1	0
AC011752.1	2		2	2
AC067959.1	2		2	2
AC124861.2	2		2	2
AF121898.3	2		2	2
AP001604.3	2		2	2
AP001605.4	2		2	2
APCDD1L-AS1	2		2	2
ATF6B	2		2	2
CNBD1	2		2	2
CTD-2272D18.1	2		2	2
DSE	2		2	2
FAM53B	2		2	2
FGF14-AS1	2		2	2
FGF14-IT1	2		2	2
KCNQ5-IT1	2		2	2
LHFPL3	2		2	2
LINC00457	2		2	2
MTAP	2		2	2
PHF2P2	2		2	2
RAB3C	2		2	2
RAD23BP2	2		2	2
RP1-93H18.1	2		2	2
RP11-114H24.5	2		2	2
RP11-12J10.3	2		2	2
RP11-145E5.5	2		2	2
RP11-16D22.2	2		2	2
RP11-223C24.1	2		2	2
RP11-266E6.3	2		2	2
RP11-290F20.2	2		2	2
RP11-407A16.3	2		2	2
RP11-407A16.4	2		2	2
RP11-479O16.1	2		2	2
RP11-731N10.1	2		2	2
RP5-907D15.3	2		2	2
SETD5-AS1	2		2	2
SMYD3	2		2	2
SNRPN	2		2	2
SNURF	2		2	2
SUMF1	2		2	2
TBC1D2B	2		2	2
TFPI	2		2	2
THUMPD3	2		2	2
TNXB	2		2	2
AADACL2	1	1		-1
AARS	1	1		-1
ABCA13	1	1		-1
ABCC10	1	1		-1
ABCC2	1	1		-1
ABCC6P1	1	1		-1
ABCC9	1	1		-1
ABLIM1	1	1		-1
ABRA	1	1		-1
AC002331.1	1	1		-1
AC003051.1	1	1		-1
AC003084.2	1	1		-1
AC004158.2	1	1		-1
AC004840.9	1	1		-1
AC004901.1	1	1		-1
AC005008.2	1	1		-1
AC005336.5	1	1		-1
AC006080.1	1	1		-1
AC006499.9	1	1		-1
AC007128.1	1	1		-1
AC007131.2	1	1		-1
AC007347.1	1	1		-1
AC007551.3	1	1		-1
AC007556.3	1	1		-1
AC007563.5	1	1		-1
AC007880.1	1	1		-1
AC008268.1	1	1		-1
AC009110.1	1	1		-1
AC009302.4	1	1		-1
AC009784.3	1	1		-1
AC009878.2	1	1		-1
AC011648.1	1	1		-1
AC012075.1	1	1		-1
AC012445.1	1	1		-1
AC012494.1	1	1		-1
AC013402.2	1	1		-1
AC013463.2	1	1		-1
AC013727.1	1	1		-1
AC015987.1	1	1		-1
AC016682.1	1	1		-1
AC016712.2	1	1		-1
AC018717.1	1	1		-1
AC018737.1	1	1		-1
AC019330.1	1	1		-1
AC020601.1	1	1		-1
AC022120.1	1	1		-1
AC022909.1	1	1		-1
AC051649.16	1	1		-1
AC062016.3	1	1		-1
AC062020.2	1	1		-1
AC067956.1	1	1		-1
AC068286.1	1	1		-1
AC068570.1	1	1		-1
AC068610.5	1	1		-1
AC073091.2	1	1		-1
AC073128.10	1	1		-1
AC073218.1	1	1		-1
AC073257.1	1	1		-1
AC073333.8	1	1		-1
AC074091.13	1	1		-1
AC079610.1	1	1		-1
AC079807.4	1	1		-1
AC090043.1	1	1		-1
AC090627.1	1	1		-1
AC091652.2	1	1		-1
AC092170.1	1	1		-1
AC092661.1	1	1		-1
AC093106.4	1	1		-1
AC093382.1	1	1		-1
AC093415.2	1	1		-1
AC093787.1	1	1		-1
AC093875.1	1	1		-1
AC095061.1	1	1		-1
AC097499.1	1	1		-1
AC098817.5	1	1		-1
AC104331.1	1	1		-1
AC104395.1	1	1		-1
AC104837.1	1	1		-1
AC105342.1	1	1		-1
AC106900.6	1	1		-1
AC107025.1	1	1		-1
AC107057.2	1	1		-1
AC108039.1	1	1		-1
AC108057.1	1	1		-1
AC108683.1	1	1		-1
AC108721.1	1	1		-1
AC109642.1	1	1		-1
AC113618.1	1	1		-1
AC115283.1	1	1		-1
AC116050.1	1	1		-1
AC119674.1	1	1		-1
AC122136.1	1	1		-1
AC124997.1	1	1		-1
AC137674.2	1	1		-1
ACKR3	1	1		-1
ACSL1	1	1		-1
ACSL3	1	1		-1
ACVR1	1	1		-1
ADAM22	1	1		-1
ADAMTS12	1	1		-1
ADAMTS18	1	1		-1
ADAMTS9	1	1		-1
ADAMTSL1	1	1		-1
ADARB2	1	1		-1
ADRA1D	1	1		-1
ADSSL1	1	1		-1
AF131217.1	1	1		-1
AF165138.7	1	1		-1
AF212831.2	1	1		-1
AF241725.4	1	1		-1
AFF3	1	1		-1
AGAP1	1	1		-1
AGMO	1	1		-1
AGPAT5P1	1	1		-1
AGT	1	1		-1
AHCYP3	1	1		-1
AIM2	1	1		-1
AJ003147.9	1	1		-1
AKAP12	1	1		-1
AKAP2	1	1		-1
AL035610.2	1	1		-1
AL079339.1	1	1		-1
AL109763.2	1	1		-1
AL136987.1	1	1		-1
AL162151.4	1	1		-1
AL353803.1	1	1		-1
AL354984.3	1	1		-1
AL358134.2	1	1		-1
AL513344.1	1	1		-1
ALDOAP1	1	1		-1
ALG14	1	1		-1
ALK	1	1		-1
AMBN	1	1		-1
AMMECR1	1	1		-1
ANKHD1	1	1		-1
ANKLE2	1	1		-1
ANKRD22	1	1		-1
ANKRD28	1	1		-1
ANKRD33B	1	1		-1
ANKRD55	1	1		-1
ANKS1B	1	1		-1
ANLN	1	1		-1
ANTXRL	1	1		-1
AP000432.2	1	1		-1
AP000462.3	1	1		-1
AP000469.2	1	1		-1
AP000470.2	1	1		-1
AP000474.1	1	1		-1
AP000688.1	1	1		-1
AP000705.7	1	1		-1
AP000998.2	1	1		-1
APOLD1	1	1		-1
ARFGEF2	1	1		-1
ARHGAP12	1	1		-1
ARHGAP25	1	1		-1
ARHGAP31	1	1		-1
ARHGAP32	1	1		-1
ARHGAP42	1	1		-1
ARHGEF1	1	1		-1
ARHGEF26	1	1		-1
ARL6IP5	1	1		-1
ARPC5L	1	1		-1
ARRDC1	1	1		-1
ARSI	1	1		-1
ASMT	1	1		-1
ASUN	1	1		-1
ATAD3A	1	1		-1
ATAD3B	1	1		-1
ATF7IP2	1	1		-1
ATG13	1	1		-1
ATG5	1	1		-1
ATP2B2	1	1		-1
ATP8A2P3	1	1		-1
ATP9B	1	1		-1
AUNIP	1	1		-1
BAIAP2L1	1	1		-1
BANK1	1	1		-1
BCAR3	1	1		-1
BCL2L10	1	1		-1
BCR	1	1		-1
BEND3	1	1		-1
BEND4	1	1		-1
BEND6	1	1		-1
BHLHE41	1	1		-1
BIRC6	1	1		-1
BMP6	1	1		-1
BPY2DP	1	1		-1
BRE	1	1		-1
BRWD3	1	1		-1
BSDC1	1	1		-1
BSND	1	1		-1
BTBD16	1	1		-1
BTD	1	1		-1
C10orf107	1	1		-1
C10orf112	1	1		-1
C10orf68	1	1		-1
C11orf44	1	1		-1
C16orf95	1	1		-1
C18orf32	1	1		-1
C19orf82	1	1		-1
C1orf168	1	1		-1
C1orf186	1	1		-1
C1orf21	1	1		-1
C21orf37	1	1		-1
C21orf49	1	1		-1
C21orf91-OT1	1	1		-1
C3orf20	1	1		-1
C3orf67	1	1		-1
C5orf17	1	1		-1
C5orf42	1	1		-1
C6	1	1		-1
C6orf57	1	1		-1
C7	1	1		-1
C7orf50	1	1		-1
C8orf47	1	1		-1
C9orf153	1	1		-1
CA5B	1	1		-1
CAB39	1	1		-1
CACNA1C	1	1		-1
CACNA1E	1	1		-1
CADM2	1	1		-1
CAMTA1	1	1		-1
CAPG	1	1		-1
CAPN14	1	1		-1
CAPN5	1	1		-1
CAPZA3	1	1		-1
CARD11	1	1		-1
CASD1	1	1		-1
CASS4	1	1		-1
CCDC112	1	1		-1
CCDC117	1	1		-1
CCDC126	1	1		-1
CCDC129	1	1		-1
CCDC141	1	1		-1
CCDC148-AS1	1	1		-1
CCDC23	1	1		-1
CCDC26	1	1		-1
CCDC39	1	1		-1
CCDC57	1	1		-1
CCDC63	1	1		-1
CCDC88C	1	1		-1
CCL3	1	1		-1
CCND1	1	1		-1
CCNG2	1	1		-1
CCNJP1	1	1		-1
CCNL1	1	1		-1
CD109	1	1		-1
CDC42BPA	1	1		-1
CDH13	1	1		-1
CDH17	1	1		-1
CDK3	1	1		-1
CDK6	1	1		-1
CDK8	1	1		-1
CELF1	1	1		-1
CEP104	1	1		-1
CEP128	1	1		-1
CEP152	1	1		-1
CEP170B	1	1		-1
CEP41	1	1		-1
CEP57L1	1	1		-1
CEP85	1	1		-1
CETP	1	1		-1
CHCHD6	1	1		-1
CHD6	1	1		-1
CHGB	1	1		-1
CHID1	1	1		-1
CHIT1	1	1		-1
CHODL	1	1		-1
CHST8	1	1		-1
CIT	1	1		-1
CLIC5	1	1		-1
CLOCK	1	1		-1
CLRN1-AS1	1	1		-1
CLVS1	1	1		-1
CNBD2	1	1		-1
CNKSR3	1	1		-1
CNPY1	1	1		-1
CNTFR	1	1		-1
CNTN5	1	1		-1
CNTNAP2	1	1		-1
COL14A1	1	1		-1
COL26A1	1	1		-1
COL27A1	1	1		-1
COL4A3BP	1	1		-1
COMTD1	1	1		-1
CORO2B	1	1		-1
COX7B2	1	1		-1
CPEB4	1	1		-1
CPS1	1	1		-1
CPT1A	1	1		-1
CPXM2	1	1		-1
CR381653.1	1	1		-1
CRIM1	1	1		-1
CRTC3	1	1		-1
CST9LP1	1	1		-1
CSTL1	1	1		-1
CTA-503F6.2	1	1		-1
CTA-992D9.7	1	1		-1
CTB-1048E9.7	1	1		-1
CTB-111F10.1	1	1		-1
CTB-111H14.1	1	1		-1
CTB-12O2.1	1	1		-1
CTB-47B8.1	1	1		-1
CTB-47B8.4	1	1		-1
CTB-49A3.2	1	1		-1
CTB-57H20.1	1	1		-1
CTB-88F18.3	1	1		-1
CTC-228N24.1	1	1		-1
CTC-228N24.3	1	1		-1
CTC-260E6.6	1	1		-1
CTC-264O10.2	1	1		-1
CTC-281M20.1	1	1		-1
CTC-305H11.1	1	1		-1
CTC-340D7.1	1	1		-1
CTC-425K20.1	1	1		-1
CTC-441N14.4	1	1		-1
CTC-507E12.1	1	1		-1
CTC-527H23.3	1	1		-1
CTC-537E7.1	1	1		-1
CTC-786C10.2	1	1		-1
CTCFL	1	1		-1
CTD-2008O4.1	1	1		-1
CTD-2012I17.1	1	1		-1
CTD-2013M15.1	1	1		-1
CTD-2036A18.2	1	1		-1
CTD-2184D3.5	1	1		-1
CTD-2194M22.1	1	1		-1
CTD-2200A16.1	1	1		-1
CTD-2227I18.1	1	1		-1
CTD-2281E23.1	1	1		-1
CTD-2288O8.1	1	1		-1
CTD-2306M5.1	1	1		-1
CTD-2320B12.2	1	1		-1
CTD-2342N23.3	1	1		-1
CTD-2347I17.1	1	1		-1
CTD-2349B8.1	1	1		-1
CTD-2509G16.2	1	1		-1
CTD-2520I13.1	1	1		-1
CTD-2536I1.1	1	1		-1
CTD-2576D5.3	1	1		-1
CTD-2596O15.1	1	1		-1
CTD-2631K10.1	1	1		-1
CTD-2653M23.3	1	1		-1
CTD-3006G17.2	1	1		-1
CTD-3032H12.3	1	1		-1
CTD-3145H4.1	1	1		-1
CTNND2	1	1		-1
CTSLP8	1	1		-1
CXXC5	1	1		-1
CYB5B	1	1		-1
CYB5P4	1	1		-1
CYP2C8	1	1		-1
CYP4F12	1	1		-1
CYTH3	1	1		-1
DBT	1	1		-1
DCDC1	1	1		-1
DDX21	1	1		-1
DDX52	1	1		-1
DDX59	1	1		-1
DEK	1	1		-1
DFNB31	1	1		-1
DGKD	1	1		-1
DGKI	1	1		-1
DGKQ	1	1		-1
DICER1	1	1		-1
DIO2	1	1		-1
DIP2B	1	1		-1
DIP2C	1	1		-1
DLEU1	1	1		-1
DNAH1	1	1		-1
DNAH5	1	1		-1
DNAH6	1	1		-1
DNAH7	1	1		-1
DNAJB13	1	1		-1
DNAJC19P9	1	1		-1
DNAJC6	1	1		-1
DOCK9	1	1		-1
DPF3	1	1		-1
DPY19L2P2	1	1		-1
DPYSL5	1	1		-1
DSCAM	1	1		-1
DSTN	1	1		-1
DTNA	1	1		-1
DUSP16	1	1		-1
E2F3	1	1		-1
EBAG9	1	1		-1
EDARADD	1	1		-1
EEF1A1P15	1	1		-1
EEF1DP5	1	1		-1
EEF1GP7	1	1		-1
EFCAB2	1	1		-1
EGFR	1	1		-1
ELAVL2	1	1		-1
ELL2	1	1		-1
ELOVL2	1	1		-1
ELOVL5	1	1		-1
EMCN	1	1		-1
EML1	1	1		-1
EN1	1	1		-1
ENPEP	1	1		-1
EOMES	1	1		-1
EPHA3	1	1		-1
EPHA4	1	1		-1
EPHA6	1	1		-1
EPHA8	1	1		-1
ERG	1	1		-1
ERVWE2	1	1		-1
ETV6	1	1		-1
EVA1C	1	1		-1
EXD3	1	1		-1
EXTL3	1	1		-1
FAM104A	1	1		-1
FAM107A	1	1		-1
FAM132B	1	1		-1
FAM134C	1	1		-1
FAM178A	1	1		-1
FAM212B	1	1		-1
FAM216B	1	1		-1
FAM222B	1	1		-1
FAM3B	1	1		-1
FAM47E	1	1		-1
FAM65B	1	1		-1
FBLN5	1	1		-1
FBXL3	1	1		-1
FBXO7	1	1		-1
FBXW11	1	1		-1
FCF1P10	1	1		-1
FEM1AP2	1	1		-1
FEM1AP4	1	1		-1
FGF20	1	1		-1
FGF5	1	1		-1
FGFR1OP2P1	1	1		-1
FJX1	1	1		-1
FLI1	1	1		-1
FMO5	1	1		-1
FN3K	1	1		-1
FNBP1	1	1		-1
FNDC3B	1	1		-1
FOXI1	1	1		-1
FOXK1	1	1		-1
FOXP1	1	1		-1
FRMD4A	1	1		-1
FRYL	1	1		-1
FSIP1	1	1		-1
FSTL5	1	1		-1
FTH1P8	1	1		-1
FUT8	1	1		-1
GABBR1	1	1		-1
GABPA	1	1		-1
GABRB1	1	1		-1
GAP43	1	1		-1
GATAD2B	1	1		-1
GBAS	1	1		-1
GDF10	1	1		-1
GDPD5	1	1		-1
GFRA2	1	1		-1
GGA1	1	1		-1
GHR	1	1		-1
GIMAP7	1	1		-1
GMDS	1	1		-1
GNB4	1	1		-1
GOLGB1	1	1		-1
GPATCH2	1	1		-1
GPC5	1	1		-1
GPR125	1	1		-1
GPR126	1	1		-1
GPR137B	1	1		-1
GPR142	1	1		-1
GPR149	1	1		-1
GPR156	1	1		-1
GREB1	1	1		-1
GRHL2	1	1		-1
GRID1	1	1		-1
GRID2	1	1		-1
GRIK1	1	1		-1
GRIK1-AS2	1	1		-1
GRIK2	1	1		-1
GRIN2A	1	1		-1
GRK5	1	1		-1
GRM7	1	1		-1
GRM8	1	1		-1
GRN	1	1		-1
GRPEL2P1	1	1		-1
GRSF1	1	1		-1
GS1-122H1.2	1	1		-1
GS1-590J6.2	1	1		-1
GUSBP6	1	1		-1
HACL1	1	1		-1
HBEGF	1	1		-1
HDAC9	1	1		-1
HEATR1	1	1		-1
HECTD4	1	1		-1
HFE2	1	1		-1
HHAT	1	1		-1
HK1	1	1		-1
HLA-DQA1	1	1		-1
HLF	1	1		-1
HMGA2	1	1		-1
HMGB3P23	1	1		-1
HMGB3P30	1	1		-1
HMGCS2	1	1		-1
HMX1	1	1		-1
HNRNPA1P57	1	1		-1
HNRNPA1P61	1	1		-1
HNRNPC	1	1		-1
HS2ST1	1	1		-1
HS3ST2	1	1		-1
HS6ST3	1	1		-1
HSPA8P1	1	1		-1
HTR1B	1	1		-1
HTR4	1	1		-1
HTT	1	1		-1
IFI44L	1	1		-1
IFNA14	1	1		-1
IFNA22P	1	1		-1
IFNK	1	1		-1
IFT88	1	1		-1
IGHV1-69	1	1		-1
IGKV1OR2-108	1	1		-1
IGSF21	1	1		-1
IL17A	1	1		-1
IL1RAPL2	1	1		-1
IMPA2	1	1		-1
IMPDH1P4	1	1		-1
INTS9	1	1		-1
IQCA1	1	1		-1
IQCJ-SCHIP1	1	1		-1
ITGA4	1	1		-1
ITPR1	1	1		-1
KAT6B	1	1		-1
KATNBL1	1	1		-1
KAZN	1	1		-1
KB-1047C11.2	1	1		-1
KB-1507C5.2	1	1		-1
KBTBD6	1	1		-1
KCND3	1	1		-1
KCNH1	1	1		-1
KCNH5	1	1		-1
KCNJ3	1	1		-1
KCNK10	1	1		-1
KCNK13	1	1		-1
KCNQ3	1	1		-1
KDM2B	1	1		-1
KDM4C	1	1		-1
KIAA0368	1	1		-1
KIAA0556	1	1		-1
KIAA0586	1	1		-1
KIAA1024	1	1		-1
KIAA1467	1	1		-1
KIF1A	1	1		-1
KIF4CP	1	1		-1
KIF6	1	1		-1
KIRREL	1	1		-1
KIRREL3	1	1		-1
KLF6	1	1		-1
KLHDC10	1	1		-1
KLHL14	1	1		-1
KLHL29	1	1		-1
KLHL6	1	1		-1
KRT18P24	1	1		-1
KRT18P39	1	1		-1
KRT19P1	1	1		-1
KRT20	1	1		-1
KRT8P25	1	1		-1
KRT8P29	1	1		-1
KRTCAP2	1	1		-1
KSR1	1	1		-1
KTN1	1	1		-1
LARP1	1	1		-1
LDLR	1	1		-1
LDLRAD2	1	1		-1
LENG8	1	1		-1
LEPR	1	1		-1
LGMN	1	1		-1
LIAS	1	1		-1
LIFR-AS1	1	1		-1
LIMK2	1	1		-1
LIN28A	1	1		-1
LINC00035	1	1		-1
LINC00083	1	1		-1
LINC00210	1	1		-1
LINC00221	1	1		-1
LINC00374	1	1		-1
LINC00382	1	1		-1
LINC00428	1	1		-1
LINC00474	1	1		-1
LINC00478	1	1		-1
LINC00504	1	1		-1
LINC00534	1	1		-1
LINC00844	1	1		-1
LINC00845	1	1		-1
LINC00858	1	1		-1
LINC00867	1	1		-1
LINC00977	1	1		-1
LINC01068	1	1		-1
LINC01088	1	1		-1
LINGO2	1	1		-1
LINGO3	1	1		-1
LL22NC03-86D4.1	1	1		-1
LLGL2	1	1		-1
LPA	1	1		-1
LRRC2	1	1		-1
LRRC47	1	1		-1
LRRC4C	1	1		-1
LRRC55	1	1		-1
LRRC7	1	1		-1
LRRIQ3	1	1		-1
LSAMP	1	1		-1
LSM12	1	1		-1
LTBP1	1	1		-1
LUZP2	1	1		-1
LY75	1	1		-1
LYPD6B	1	1		-1
LYST	1	1		-1
LYZL2	1	1		-1
MACF1	1	1		-1
MACROD2-AS1	1	1		-1
MAP3K4	1	1		-1
MAP4	1	1		-1
MAP4K4	1	1		-1
MAP7	1	1		-1
MAP7D2	1	1		-1
MAPK4	1	1		-1
MAPK9	1	1		-1
MARCH1	1	1		-1
MARK2	1	1		-1
MAST2	1	1		-1
MATN3	1	1		-1
MCF2L	1	1		-1
MDGA1	1	1		-1
MEAF6P1	1	1		-1
MED13L	1	1		-1
MED23	1	1		-1
MEIS2	1	1		-1
MEPE	1	1		-1
MERTK	1	1		-1
METTL4	1	1		-1
MGAT4C	1	1		-1
MGAT5	1	1		-1
MGMT	1	1		-1
MICALCL	1	1		-1
MICU1	1	1		-1
MIER3	1	1		-1
MIR1208	1	1		-1
MIR129-1	1	1		-1
MIR1539	1	1		-1
MIR206	1	1		-1
MIR3169	1	1		-1
MIR34A	1	1		-1
MIR4291	1	1		-1
MIR5702	1	1		-1
MIS18A-AS1	1	1		-1
MMP16	1	1		-1
MMP8	1	1		-1
MOV10	1	1		-1
MPP2	1	1		-1
MPP7	1	1		-1
MPPE1P1	1	1		-1
MPPED2	1	1		-1
MPV17	1	1		-1
MPZ	1	1		-1
MRAP	1	1		-1
MRAS	1	1		-1
MROH1	1	1		-1
MROH2B	1	1		-1
MROH3P	1	1		-1
MRPL1	1	1		-1
MRPS5P4	1	1		-1
MRRFP1	1	1		-1
MSH3	1	1		-1
MSH4	1	1		-1
MSI2	1	1		-1
MTF2	1	1		-1
MTHFD2L	1	1		-1
MTMR10	1	1		-1
MTND1P22	1	1		-1
MTND2P25	1	1		-1
MTRF1	1	1		-1
MTUS2	1	1		-1
MYL4	1	1		-1
MYO1F	1	1		-1
MYO7B	1	1		-1
MYT1L	1	1		-1
NAV2	1	1		-1
NBAS	1	1		-1
NCALD	1	1		-1
NCAM2	1	1		-1
NCAPG2	1	1		-1
NCOA1	1	1		-1
NDFIP2	1	1		-1
NDP	1	1		-1
NDUFS5P6	1	1		-1
NECAP1P1	1	1		-1
NEK11	1	1		-1
NEURL3	1	1		-1
NF1P3	1	1		-1
NFASC	1	1		-1
NFX1	1	1		-1
NHP2L1	1	1		-1
NID2	1	1		-1
NINJ2	1	1		-1
NIPA2P2	1	1		-1
NIPAL2	1	1		-1
NKX1-1	1	1		-1
NLGN4X	1	1		-1
NME5	1	1		-1
NNT	1	1		-1
NOL4	1	1		-1
NOS1	1	1		-1
NOS2P3	1	1		-1
NOS3	1	1		-1
NPTXR	1	1		-1
NRAP	1	1		-1
NRG1	1	1		-1
NRN1	1	1		-1
NT5C1B	1	1		-1
NT5C1B-RDH14	1	1		-1
NT5DC3	1	1		-1
NTF3	1	1		-1
NTNG1	1	1		-1
NTRK3-AS1	1	1		-1
NUAK2	1	1		-1
NUP210	1	1		-1
NUPL1	1	1		-1
NXPE3	1	1		-1
OLA1	1	1		-1
OPHN1	1	1		-1
OR10J6P	1	1		-1
OR1AB1P	1	1		-1
OR2J2	1	1		-1
OR4A9P	1	1		-1
OR4L1	1	1		-1
OR52X1P	1	1		-1
OR5R1	1	1		-1
OR8D1	1	1		-1
OSBPL10	1	1		-1
OTOA	1	1		-1
OTOL1	1	1		-1
OTUD7A	1	1		-1
OVCH1	1	1		-1
P2RY10	1	1		-1
PACSIN1	1	1		-1
PAK1	1	1		-1
PALMD	1	1		-1
PAM	1	1		-1
PAPSS2	1	1		-1
PARD3B	1	1		-1
PARP1	1	1		-1
PARP12	1	1		-1
PARP14	1	1		-1
PAX2	1	1		-1
PC	1	1		-1
PCAT4	1	1		-1
PCDH11Y	1	1		-1
PCSK2	1	1		-1
PDE1C	1	1		-1
PDE5A	1	1		-1
PDS5A	1	1		-1
PDZD2	1	1		-1
PF4	1	1		-1
PF4V1	1	1		-1
PGLYRP2	1	1		-1
PHACTR2	1	1		-1
PHF3	1	1		-1
PHYHIP	1	1		-1
PI4K2A	1	1		-1
PIK3C2B	1	1		-1
PIK3C3	1	1		-1
PILRB	1	1		-1
PINLYP	1	1		-1
PIP5K1B	1	1		-1
PIWIL1	1	1		-1
PKD1L3	1	1		-1
PKN1	1	1		-1
PKNOX1	1	1		-1
PKNOX2	1	1		-1
PLA2G4D	1	1		-1
PLCB1	1	1		-1
PLCL1	1	1		-1
PLCXD3	1	1		-1
PLEKHH1	1	1		-1
PMM2	1	1		-1
POGLUT1	1	1		-1
POLE4	1	1		-1
POLR3B	1	1		-1
POMGNT2	1	1		-1
PON1	1	1		-1
POTEKP	1	1		-1
POU6F2	1	1		-1
PP2D1	1	1		-1
PPIAP13	1	1		-1
PPIAP22	1	1		-1
PPIAP23	1	1		-1
PPM1E	1	1		-1
PPP1R12B	1	1		-1
PPP1R14B	1	1		-1
PPP1R14BP2	1	1		-1
PPP1R9A	1	1		-1
PPP2R2A	1	1		-1
PPP2R5C	1	1		-1
PPP3CA	1	1		-1
PRCP	1	1		-1
PRDX2P2	1	1		-1
PREX1	1	1		-1
PRIM1	1	1		-1
PRIM2	1	1		-1
PRKCA	1	1		-1
PRKCE	1	1		-1
PRMT8	1	1		-1
PRPF38AP1	1	1		-1
PRPF40A	1	1		-1
PRR18	1	1		-1
PRRC2B	1	1		-1
PSMC1P8	1	1		-1
PSPC1	1	1		-1
PTCH1	1	1		-1
PTCHD4	1	1		-1
PTGER3	1	1		-1
PTGFRN	1	1		-1
PTPN2	1	1		-1
PTPN3	1	1		-1
PTPRR	1	1		-1
PTPRT	1	1		-1
PVRIG2P	1	1		-1
PYHIN1	1	1		-1
RABEP2	1	1		-1
RABGAP1L	1	1		-1
RABL5	1	1		-1
RAD18	1	1		-1
RAD52	1	1		-1
RALBP1	1	1		-1
RALGPS1	1	1		-1
RANP7	1	1		-1
RAP1A	1	1		-1
RAP1B	1	1		-1
RAVER2	1	1		-1
RBBP8	1	1		-1
RBM26	1	1		-1
RBM33	1	1		-1
RBM6	1	1		-1
RCN1	1	1		-1
RERE	1	1		-1
RETSAT	1	1		-1
RFPL2	1	1		-1
RFPL3	1	1		-1
RFTN1	1	1		-1
RFX1	1	1		-1
RHOBTB1	1	1		-1
RIF1	1	1		-1
RIMBP2	1	1		-1
RIMS3	1	1		-1
RINL	1	1		-1
RIOK3	1	1		-1
RIPK1	1	1		-1
RN7SK	1	1		-1
RN7SKP178	1	1		-1
RN7SKP194	1	1		-1
RN7SKP201	1	1		-1
RN7SKP209	1	1		-1
RN7SKP272	1	1		-1
RN7SL150P	1	1		-1
RN7SL152P	1	1		-1
RN7SL281P	1	1		-1
RN7SL300P	1	1		-1
RN7SL468P	1	1		-1
RN7SL599P	1	1		-1
RN7SL603P	1	1		-1
RN7SL633P	1	1		-1
RN7SL761P	1	1		-1
RNA5SP106	1	1		-1
RNA5SP291	1	1		-1
RNA5SP348	1	1		-1
RNA5SP430	1	1		-1
RNA5SP443	1	1		-1
RNA5SP86	1	1		-1
RNASE1	1	1		-1
RNF14	1	1		-1
RNF170	1	1		-1
RNF41	1	1		-1
RNF5P1	1	1		-1
RNU1-130P	1	1		-1
RNU1-139P	1	1		-1
RNU1-148P	1	1		-1
RNU1-14P	1	1		-1
RNU1-74P	1	1		-1
RNU2-40P	1	1		-1
RNU4ATAC8P	1	1		-1
RNU5B-6P	1	1		-1
RNU6-1015P	1	1		-1
RNU6-1116P	1	1		-1
RNU6-1248P	1	1		-1
RNU6-1252P	1	1		-1
RNU6-134P	1	1		-1
RNU6-224P	1	1		-1
RNU6-232P	1	1		-1
RNU6-243P	1	1		-1
RNU6-263P	1	1		-1
RNU6-340P	1	1		-1
RNU6-381P	1	1		-1
RNU6-392P	1	1		-1
RNU6-478P	1	1		-1
RNU6-812P	1	1		-1
RNU6-962P	1	1		-1
RNU6-983P	1	1		-1
RNU6ATAC15P	1	1		-1
RNU6ATAC2P	1	1		-1
RNU7-173P	1	1		-1
RNU7-92P	1	1		-1
RNY4P29	1	1		-1
RNY5P1	1	1		-1
ROBO1	1	1		-1
ROCK2	1	1		-1
RP1-154K9.2	1	1		-1
RP1-200K18.1	1	1		-1
RP1-249I4.2	1	1		-1
RP1-263J7.2	1	1		-1
RP1-27O5.3	1	1		-1
RP1-34H18.1	1	1		-1
RP1-66C13.3	1	1		-1
RP1-66N13.1	1	1		-1
RP1-71H24.1	1	1		-1
RP1-90L14.1	1	1		-1
RP1-92C4.2	1	1		-1
RP11-101E19.7	1	1		-1
RP11-101E19.8	1	1		-1
RP11-1028N23.3	1	1		-1
RP11-103B5.2	1	1		-1
RP11-103J8.1	1	1		-1
RP11-1060J15.4	1	1		-1
RP11-1078H9.1	1	1		-1
RP11-1078H9.6	1	1		-1
RP11-1084I9.1	1	1		-1
RP11-109M17.2	1	1		-1
RP11-1129I3.1	1	1		-1
RP11-114B7.6	1	1		-1
RP11-114H21.2	1	1		-1
RP11-115J16.1	1	1		-1
RP11-115K3.2	1	1		-1
RP11-118K6.2	1	1		-1
RP11-122C21.1	1	1		-1
RP11-123H22.1	1	1		-1
RP11-124O11.2	1	1		-1
RP11-125O18.1	1	1		-1
RP11-126O22.1	1	1		-1
RP11-129M6.1	1	1		-1
RP11-12L8.1	1	1		-1
RP11-136I14.5	1	1		-1
RP11-138I17.1	1	1		-1
RP11-138J23.1	1	1		-1
RP11-1407O15.2	1	1		-1
RP11-141A19.1	1	1		-1
RP11-142G1.2	1	1		-1
RP11-144L1.4	1	1		-1
RP11-145G20.1	1	1		-1
RP11-146N18.1	1	1		-1
RP11-148E17.1	1	1		-1
RP11-158A14.1	1	1		-1
RP11-158O16.1	1	1		-1
RP11-159D8.1	1	1		-1
RP11-159L20.2	1	1		-1
RP11-15H7.2	1	1		-1
RP11-161I6.2	1	1		-1
RP11-164H13.1	1	1		-1
RP11-171N4.4	1	1		-1
RP11-17A1.3	1	1		-1
RP11-181F12.1	1	1		-1
RP11-184E9.1	1	1		-1
RP11-192H6.2	1	1		-1
RP11-19O2.4	1	1		-1
RP11-1E6.1	1	1		-1
RP11-202K23.1	1	1		-1
RP11-203H2.2	1	1		-1
RP11-212E8.1	1	1		-1
RP11-217F16.1	1	1		-1
RP11-218M22.1	1	1		-1
RP11-219B4.7	1	1		-1
RP11-219E7.3	1	1		-1
RP11-21C4.4	1	1		-1
RP11-21J7.1	1	1		-1
RP11-22A3.2	1	1		-1
RP11-22C8.1	1	1		-1
RP11-231N9.1	1	1		-1
RP11-239A17.1	1	1		-1
RP11-23D24.2	1	1		-1
RP11-23D5.1	1	1		-1
RP11-244J10.1	1	1		-1
RP11-245J24.1	1	1		-1
RP11-254F7.1	1	1		-1
RP11-255I10.1	1	1		-1
RP11-258O13.1	1	1		-1
RP11-25H12.1	1	1		-1
RP11-266O8.1	1	1		-1
RP11-268G12.1	1	1		-1
RP11-271M24.2	1	1		-1
RP11-272P10.3	1	1		-1
RP11-273G15.2	1	1		-1
RP11-274H24.1	1	1		-1
RP11-277A4.4	1	1		-1
RP11-278H7.1	1	1		-1
RP11-286B14.1	1	1		-1
RP11-293M10.6	1	1		-1
RP11-293N14.1	1	1		-1
RP11-294J22.5	1	1		-1
RP11-296O14.3	1	1		-1
RP11-29H23.5	1	1		-1
RP11-2G1.3	1	1		-1
RP11-310A13.2	1	1		-1
RP11-314N14.1	1	1		-1
RP11-319E12.1	1	1		-1
RP11-321F6.1	1	1		-1
RP11-324C10.1	1	1		-1
RP11-326E7.1	1	1		-1
RP11-331H2.3	1	1		-1
RP11-332M4.1	1	1		-1
RP11-337C18.10	1	1		-1
RP11-337C18.8	1	1		-1
RP11-337C18.9	1	1		-1
RP11-340B18.1	1	1		-1
RP11-346I3.4	1	1		-1
RP11-347D21.3	1	1		-1
RP11-350E12.4	1	1		-1
RP11-353N14.5	1	1		-1
RP11-355F22.1	1	1		-1
RP11-360F5.3	1	1		-1
RP11-362K2.2	1	1		-1
RP11-364M6.1	1	1		-1
RP11-366I21.1	1	1		-1
RP11-368L12.1	1	1		-1
RP11-370P15.2	1	1		-1
RP11-372H2.1	1	1		-1
RP11-372K20.1	1	1		-1
RP11-381K20.2	1	1		-1
RP11-382E9.1	1	1		-1
RP11-388C12.5	1	1		-1
RP11-389O22.5	1	1		-1
RP11-38M8.1	1	1		-1
RP11-395B20.2	1	1		-1
RP11-397A16.1	1	1		-1
RP11-398G24.2	1	1		-1
RP11-398K14.1	1	1		-1
RP11-398M15.1	1	1		-1
RP11-3D23.1	1	1		-1
RP11-3G20.2	1	1		-1
RP11-3J1.1	1	1		-1
RP11-402J6.1	1	1		-1
RP11-404I7.1	1	1		-1
RP11-404O13.1	1	1		-1
RP11-405P11.1	1	1		-1
RP11-413P11.1	1	1		-1
RP11-424D14.1	1	1		-1
RP11-426C22.5	1	1		-1
RP11-430C1.1	1	1		-1
RP11-440G2.2	1	1		-1
RP11-442O18.2	1	1		-1
RP11-444A22.1	1	1		-1
RP11-450H5.3	1	1		-1
RP11-451B8.1	1	1		-1
RP11-458F8.2	1	1		-1
RP11-461H3.2	1	1		-1
RP11-461O7.1	1	1		-1
RP11-46C24.5	1	1		-1
RP11-471B18.1	1	1		-1
RP11-472B18.1	1	1		-1
RP11-473J6.1	1	1		-1
RP11-473M14.3	1	1		-1
RP11-484K9.4	1	1		-1
RP11-486M3.2	1	1		-1
RP11-488I20.8	1	1		-1
RP11-489C13.1	1	1		-1
RP11-48L13.1	1	1		-1
RP11-495P10.8	1	1		-1
RP11-499F3.2	1	1		-1
RP11-503C24.4	1	1		-1
RP11-508N22.9	1	1		-1
RP11-510I6.1	1	1		-1
RP11-510J16.5	1	1		-1
RP11-51B23.3	1	1		-1
RP11-51C14.1	1	1		-1
RP11-524L6.4	1	1		-1
RP11-536I6.2	1	1		-1
RP11-541F9.1	1	1		-1
RP11-544L8__B.4	1	1		-1
RP11-552E20.1	1	1		-1
RP11-554D13.1	1	1		-1
RP11-554D15.1	1	1		-1
RP11-561C5.5	1	1		-1
RP11-562M8.4	1	1		-1
RP11-563P16.1	1	1		-1
RP11-565J7.1	1	1		-1
RP11-567L7.6	1	1		-1
RP11-572C15.5	1	1		-1
RP11-572P18.1	1	1		-1
RP11-57H12.3	1	1		-1
RP11-57H12.6	1	1		-1
RP11-58O3.1	1	1		-1
RP11-597M17.1	1	1		-1
RP11-601H16.1	1	1		-1
RP11-608B3.1	1	1		-1
RP11-613M5.2	1	1		-1
RP11-613M5.3	1	1		-1
RP11-624C23.1	1	1		-1
RP11-630C16.2	1	1		-1
RP11-638D14.1	1	1		-1
RP11-638O6.1	1	1		-1
RP11-643M14.1	1	1		-1
RP11-644C3.1	1	1		-1
RP11-655G22.1	1	1		-1
RP11-659O3.1	1	1		-1
RP11-65J3.3	1	1		-1
RP11-661P17.1	1	1		-1
RP11-665C16.8	1	1		-1
RP11-666E17.1	1	1		-1
RP11-667K14.3	1	1		-1
RP11-676F20.3	1	1		-1
RP11-677O4.2	1	1		-1
RP11-678G14.4	1	1		-1
RP11-680E19.1	1	1		-1
RP11-686G8.2	1	1		-1
RP11-699F16.2	1	1		-1
RP11-69I8.3	1	1		-1
RP11-703M24.5	1	1		-1
RP11-705O24.1	1	1		-1
RP11-74K19.1	1	1		-1
RP11-751A18.1	1	1		-1
RP11-767I20.1	1	1		-1
RP11-775D22.2	1	1		-1
RP11-776A13.2	1	1		-1
RP11-778D12.2	1	1		-1
RP11-783K16.5	1	1		-1
RP11-789F5.1	1	1		-1
RP11-796E2.4	1	1		-1
RP11-79N23.1	1	1		-1
RP11-802H3.1	1	1		-1
RP11-805L22.3	1	1		-1
RP11-822E23.5	1	1		-1
RP11-846F4.1	1	1		-1
RP11-850F7.7	1	1		-1
RP11-863P13.4	1	1		-1
RP11-886D15.1	1	1		-1
RP11-89A16.1	1	1		-1
RP11-89M16.1	1	1		-1
RP11-8L2.1	1	1		-1
RP11-907D1.2	1	1		-1
RP11-916L7.1	1	1		-1
RP11-91K9.1	1	1		-1
RP11-93L9.1	1	1		-1
RP11-946L20.4	1	1		-1
RP11-94I2.1	1	1		-1
RP11-962G15.1	1	1		-1
RP11-96D24.1	1	1		-1
RP13-150K15.1	1	1		-1
RP13-40J16.1	1	1		-1
RP3-368B9.2	1	1		-1
RP3-406A7.1	1	1		-1
RP3-410B11.1	1	1		-1
RP3-453D15.1	1	1		-1
RP3-495K2.3	1	1		-1
RP4-569D19.8	1	1		-1
RP4-640H8.2	1	1		-1
RP4-651E10.4	1	1		-1
RP4-673D20.6	1	1		-1
RP4-718J7.4	1	1		-1
RP4-736H5.1	1	1		-1
RP4-736H5.2	1	1		-1
RP4-810F7.1	1	1		-1
RP5-1010E17.2	1	1		-1
RP5-1024C24.1	1	1		-1
RP5-1052I5.2	1	1		-1
RP5-1057I20.2	1	1		-1
RP5-1112F19.2	1	1		-1
RP5-1126H10.2	1	1		-1
RP5-827O9.1	1	1		-1
RP5-831K15.1	1	1		-1
RP5-837O21.2	1	1		-1
RP5-894D12.3	1	1		-1
RP5-894D12.5	1	1		-1
RP5-968D22.3	1	1		-1
RPA2P2	1	1		-1
RPAP1	1	1		-1
RPGRIP1	1	1		-1
RPL12P2	1	1		-1
RPL17-C18orf32	1	1		-1
RPL21P112	1	1		-1
RPL23AP3	1	1		-1
RPL29P32	1	1		-1
RPL39P40	1	1		-1
RPL7AL2	1	1		-1
RPL7P2	1	1		-1
RPRD1A	1	1		-1
RPS11P6	1	1		-1
RPS21P8	1	1		-1
RPS23P3	1	1		-1
RPS29P6	1	1		-1
RPS4Y2	1	1		-1
RPS6KA1	1	1		-1
RPS9	1	1		-1
RSBN1L	1	1		-1
RSPH4A	1	1		-1
RSPO3	1	1		-1
RYR3	1	1		-1
SALL1	1	1		-1
SAMSN1	1	1		-1
SC5D	1	1		-1
SCAP	1	1		-1
SCN1A	1	1		-1
SCRT1	1	1		-1
SCUBE1	1	1		-1
SDHC	1	1		-1
SEC14L1	1	1		-1
SEC24A	1	1		-1
SEL1L	1	1		-1
SEMA4F	1	1		-1
SEPT10	1	1		-1
SERBP1P2	1	1		-1
SERP2	1	1		-1
SERTAD2	1	1		-1
SF3B1	1	1		-1
SF3B3	1	1		-1
SFXN1	1	1		-1
SGCZ	1	1		-1
SGPP1	1	1		-1
SH3D19	1	1		-1
SH3RF3	1	1		-1
SHC3	1	1		-1
SIL1	1	1		-1
SIM2	1	1		-1
SKAP1	1	1		-1
SLAMF1	1	1		-1
SLAMF7	1	1		-1
SLC10A2	1	1		-1
SLC10A7	1	1		-1
SLC16A14	1	1		-1
SLC16A9	1	1		-1
SLC17A2	1	1		-1
SLC1A1	1	1		-1
SLC25A15P4	1	1		-1
SLC25A51P2	1	1		-1
SLC25A52	1	1		-1
SLC2A13	1	1		-1
SLC35B2	1	1		-1
SLC35E4	1	1		-1
SLC35F4	1	1		-1
SLC35G2	1	1		-1
SLC38A1	1	1		-1
SLC41A3	1	1		-1
SLC44A5	1	1		-1
SLC6A1	1	1		-1
SLC7A7	1	1		-1
SLC8A1	1	1		-1
SLC8A3	1	1		-1
SLC9A7	1	1		-1
SLCO1A2	1	1		-1
SMAD3	1	1		-1
SMARCAL1	1	1		-1
SMARCD2	1	1		-1
SMG5	1	1		-1
SMIM5	1	1		-1
SMOC1	1	1		-1
SMYD2	1	1		-1
SNORD112	1	1		-1
snoU2_19	1	1		-1
SNRPC	1	1		-1
SNRPEP8	1	1		-1
SNTA1	1	1		-1
SNX18P24	1	1		-1
[truncated: 696 more rows]
