# Supplementary material for: Whole genome sequencing puts forward hypotheses on metastasis evolution and therapy in colorectal cancer
Source: Nat Commun. 2018 Nov 14;9:4782. doi: 10.1038/s41467-018-07041-z (PMC6235880; doi:10.1038/s41467-018-07041-z)
Supplement: Supplementary file 8 — Supplementary Data 6 [file 41467_2018_7041_MOESM8_ESM.xlsx]

## Sheet: SD6 Mutual exclusivity extern
Gene A	Gene B	GeneA-GeneB	DFCI 2016 p-value	DFCI 2016 trend	TCGA 2012 p value	TCGA 2012 trend	TCGA prov p value	TCGA prov trend	MSK-CC 2018 p value	MSK-CC 2018 trend	Min P value	MutEx count	CoOcc count	Overall trend	Trend in Ishaque et al
ACVR1B	ACVR2A	ACVR1B-ACVR2A	0.042	Co-occurrence	<0.001	Co-occurrence	0.123	Co-occurrence	1	Gene A or B unmutated	<0.001	0	3	Co-occurrence
ACVR1B	ADAM30	ACVR1B-ADAM30	0.127	Co-occurrence	0.278	Co-occurrence	0.279	Co-occurrence	1	Gene A or B unmutated	0.127	0	3	Co-occurrence
ACVR1B	ADAMTS3	ACVR1B-ADAMTS3	0.068	Co-occurrence	0.018	Co-occurrence	0.018	Co-occurrence	1	Gene A or B unmutated	0.018	0	3	Co-occurrence
ACVR1B	ADD2	ACVR1B-ADD2	0.653	Mutual exclusivity	0.592	Mutual exclusivity	0.59	Mutual exclusivity	1	Gene A or B unmutated	0.59	3	0	Mutual exclusivity
ACVR1B	AMER1	ACVR1B-AMER1	0.087	Co-occurrence	0.521	Mutual exclusivity	0.519	Mutual exclusivity	1	Gene A or B unmutated	0.087	2	1	Mutual exclusivity
ACVR1B	ANO5	ACVR1B-ANO5	0.641	Co-occurrence	0.278	Co-occurrence	0.279	Co-occurrence	1	Gene A or B unmutated	0.278	0	3	Co-occurrence
ACVR1B	ANO6	ACVR1B-ANO6	0.441	Co-occurrence	0.771	Mutual exclusivity	0.77	Mutual exclusivity	1	Gene A or B unmutated	0.441	2	1	Mutual exclusivity
ACVR1B	APC	ACVR1B-APC	0.206	Mutual exclusivity	0.481	Mutual exclusivity	0.595	Mutual exclusivity	1	Gene A or B unmutated	0.206	3	0	Mutual exclusivity
ACVR1B	ARHGAP5	ACVR1B-ARHGAP5	0.036	Co-occurrence	0.447	Co-occurrence	0.448	Co-occurrence	1	Gene A or B unmutated	0.036	0	3	Co-occurrence
ACVR1B	ARHGEF1	ACVR1B-ARHGEF1	0.013	Co-occurrence	0.229	Co-occurrence	0.279	Co-occurrence	1	Gene A or B unmutated	0.013	0	3	Co-occurrence
ACVR1B	ARHGEF10	ACVR1B-ARHGEF10	0.311	Co-occurrence	0.592	Mutual exclusivity	0.59	Mutual exclusivity	1	Gene A or B unmutated	0.311	2	1	Mutual exclusivity
ACVR1B	ARHGEF10L	ACVR1B-ARHGEF10L	0.002	Co-occurrence	0.771	Mutual exclusivity	0.77	Mutual exclusivity	1	Gene A or B unmutated	0.002	2	1	Mutual exclusivity
ACVR1B	ARHGEF11	ACVR1B-ARHGEF11	<0.001	Co-occurrence	0.483	Co-occurrence	0.484	Co-occurrence	1	Gene A or B unmutated	<0.001	0	3	Co-occurrence
ACVR1B	ARHGEF12	ACVR1B-ARHGEF12	0.047	Co-occurrence	0.278	Co-occurrence	0.279	Co-occurrence	1	Gene A or B unmutated	0.047	0	3	Co-occurrence
ACVR1B	ARHGEF15	ACVR1B-ARHGEF15	0.047	Co-occurrence	0.229	Co-occurrence	0.23	Co-occurrence	1	Gene A or B unmutated	0.047	0	3	Co-occurrence
ACVR1B	ARHGEF16	ACVR1B-ARHGEF16	0.507	Mutual exclusivity	1	Gene A or B unmutated	1	Gene A or B unmutated	1	Gene A or B unmutated	0.507	1	0	Mutual exclusivity
ACVR1B	ARHGEF17	ACVR1B-ARHGEF17	<0.001	Co-occurrence	0.177	Co-occurrence	0.178	Co-occurrence	1	Gene A or B unmutated	<0.001	0	3	Co-occurrence
ACVR1B	ARHGEF18	ACVR1B-ARHGEF18	0.032	Co-occurrence	0.033	Co-occurrence	0.033	Co-occurrence	1	Gene A or B unmutated	0.032	0	3	Co-occurrence
ACVR1B	ARHGEF19	ACVR1B-ARHGEF19	0.005	Co-occurrence	1	Gene A or B unmutated	1	Gene A or B unmutated	1	Gene A or B unmutated	0.005	0	1	Co-occurrence
ACVR1B	ARHGEF2	ACVR1B-ARHGEF2	0.022	Co-occurrence	0.278	Co-occurrence	0.279	Co-occurrence	1	Gene A or B unmutated	0.022	0	3	Co-occurrence
ACVR1B	ARHGEF25	ACVR1B-ARHGEF25	0.062	Co-occurrence	0.324	Co-occurrence	0.325	Co-occurrence	1	Gene A or B unmutated	0.062	0	3	Co-occurrence
ACVR1B	ARHGEF26	ACVR1B-ARHGEF26	0.559	Mutual exclusivity	0.006	Co-occurrence	0.006	Co-occurrence	1	Gene A or B unmutated	0.006	1	2	Co-occurrence
ACVR1B	ARHGEF3	ACVR1B-ARHGEF3	0.062	Co-occurrence	0.177	Co-occurrence	0.178	Co-occurrence	1	Gene A or B unmutated	0.062	0	3	Co-occurrence
ACVR1B	ARHGEF33	ACVR1B-ARHGEF33	1	Gene A or B unmutated	1	Gene A or B unmutated	1	Gene A or B unmutated	1	Gene A or B unmutated	1	0	0	?
ACVR1B	ARHGEF34P	ACVR1B-ARHGEF34P	1	Gene A or B unmutated	1	Gene A or B unmutated	1	Gene A or B unmutated	1	Gene A or B unmutated	1	0	0	?
ACVR1B	ARHGEF35	ACVR1B-ARHGEF35	1	Gene A or B unmutated	1	Gene A or B unmutated	1	Gene A or B unmutated	1	Gene A or B unmutated	1	0	0	?
ACVR1B	ARHGEF37	ACVR1B-ARHGEF37	0.136	Co-occurrence	0.177	Co-occurrence	0.178	Co-occurrence	1	Gene A or B unmutated	0.136	0	3	Co-occurrence
ACVR1B	ARHGEF38	ACVR1B-ARHGEF38	0.866	Mutual exclusivity	0.938	Mutual exclusivity	0.937	Mutual exclusivity	1	Gene A or B unmutated	0.866	3	0	Mutual exclusivity
ACVR1B	ARHGEF4	ACVR1B-ARHGEF4	0.749	Mutual exclusivity	0.771	Mutual exclusivity	0.77	Mutual exclusivity	1	Gene A or B unmutated	0.749	3	0	Mutual exclusivity
ACVR1B	ARHGEF40	ACVR1B-ARHGEF40	0.07	Co-occurrence	0.823	Mutual exclusivity	0.822	Mutual exclusivity	1	Gene A or B unmutated	0.07	2	1	Mutual exclusivity
ACVR1B	ARHGEF5	ACVR1B-ARHGEF5	0.825	Mutual exclusivity	0.064	Co-occurrence	0.064	Co-occurrence	1	Gene A or B unmutated	0.064	1	2	Co-occurrence
ACVR1B	ARHGEF6	ACVR1B-ARHGEF6	0.24	Co-occurrence	0.368	Co-occurrence	0.369	Co-occurrence	1	Gene A or B unmutated	0.24	0	3	Co-occurrence
ACVR1B	ARHGEF7	ACVR1B-ARHGEF7	0.028	Co-occurrence	0.368	Co-occurrence	0.325	Co-occurrence	1	Gene A or B unmutated	0.028	0	3	Co-occurrence
ACVR1B	ARHGEF9	ACVR1B-ARHGEF9	0.006	Co-occurrence	0.771	Mutual exclusivity	0.77	Mutual exclusivity	1	Gene A or B unmutated	0.006	2	1	Mutual exclusivity
ACVR1B	ARID1A	ACVR1B-ARID1A	<0.001	Co-occurrence	0.031	Co-occurrence	0.031	Co-occurrence	1	Gene A or B unmutated	<0.001	0	3	Co-occurrence
ACVR1B	ASXL1	ACVR1B-ASXL1	0.062	Co-occurrence	0.102	Co-occurrence	0.018	Co-occurrence	1	Gene A or B unmutated	0.018	0	3	Co-occurrence
ACVR1B	ATM	ACVR1B-ATM	0.011	Co-occurrence	0.195	Co-occurrence	0.197	Co-occurrence	1	Gene A or B unmutated	0.011	0	3	Co-occurrence
ACVR1B	ATXN2L	ACVR1B-ATXN2L	0.013	Co-occurrence	0.324	Co-occurrence	0.325	Co-occurrence	1	Gene A or B unmutated	0.013	0	3	Co-occurrence
ACVR1B	AXIN2	ACVR1B-AXIN2	0.18	Co-occurrence	0.047	Co-occurrence	0.102	Co-occurrence	1	Gene A or B unmutated	0.047	0	3	Co-occurrence
ACVR1B	B2M	ACVR1B-B2M	<0.001	Co-occurrence	0.278	Co-occurrence	0.279	Co-occurrence	1	Gene A or B unmutated	<0.001	0	3	Co-occurrence
ACVR1B	BMPR2	ACVR1B-BMPR2	0.003	Co-occurrence	0.592	Mutual exclusivity	0.631	Mutual exclusivity	1	Gene A or B unmutated	0.003	2	1	Mutual exclusivity
ACVR1B	BRAF	ACVR1B-BRAF	0.007	Co-occurrence	0.005	Co-occurrence	0.007	Co-occurrence	1	Gene A or B unmutated	0.005	0	3	Co-occurrence
ACVR1B	CARD11	ACVR1B-CARD11	0.014	Co-occurrence	0.447	Co-occurrence	0.448	Co-occurrence	1	Gene A or B unmutated	0.014	0	3	Co-occurrence
ACVR1B	CASP8	ACVR1B-CASP8	0.007	Co-occurrence	0.018	Co-occurrence	0.018	Co-occurrence	1	Gene A or B unmutated	0.007	0	3	Co-occurrence
ACVR1B	CBL	ACVR1B-CBL	0.076	Co-occurrence	0.177	Co-occurrence	0.178	Co-occurrence	1	Gene A or B unmutated	0.076	0	3	Co-occurrence
ACVR1B	CBLB	ACVR1B-CBLB	0.517	Co-occurrence	0.592	Mutual exclusivity	0.59	Mutual exclusivity	1	Gene A or B unmutated	0.517	2	1	Mutual exclusivity
ACVR1B	CDC27	ACVR1B-CDC27	0.076	Co-occurrence	0.408	Co-occurrence	0.484	Co-occurrence	1	Gene A or B unmutated	0.076	0	3	Co-occurrence
ACVR1B	CHD4	ACVR1B-CHD4	0.009	Co-occurrence	0.078	Co-occurrence	0.079	Co-occurrence	1	Gene A or B unmutated	0.009	0	3	Co-occurrence
ACVR1B	CNTNAP2	ACVR1B-CNTNAP2	0.26	Co-occurrence	0.031	Co-occurrence	0.031	Co-occurrence	1	Gene A or B unmutated	0.031	0	3	Co-occurrence
ACVR1B	CTCF	ACVR1B-CTCF	0.08	Co-occurrence	0.447	Co-occurrence	0.448	Co-occurrence	1	Gene A or B unmutated	0.08	0	3	Co-occurrence
ACVR1B	CTNNB1	ACVR1B-CTNNB1	0.004	Co-occurrence	0.517	Co-occurrence	0.518	Co-occurrence	1	Gene A or B unmutated	0.004	0	3	Co-occurrence
ACVR1B	DACH2	ACVR1B-DACH2	0.383	Co-occurrence	0.517	Co-occurrence	0.168	Co-occurrence	1	Gene A or B unmutated	0.168	0	3	Co-occurrence
ACVR1B	EDNRB	ACVR1B-EDNRB	0.311	Co-occurrence	0.483	Co-occurrence	0.484	Co-occurrence	1	Gene A or B unmutated	0.311	0	3	Co-occurrence
ACVR1B	EPHA3	ACVR1B-EPHA3	0.062	Co-occurrence	0.263	Co-occurrence	0.265	Co-occurrence	1	Gene A or B unmutated	0.062	0	3	Co-occurrence
ACVR1B	EPHA5	ACVR1B-EPHA5	0.618	Mutual exclusivity	0.19	Co-occurrence	0.192	Co-occurrence	1	Gene A or B unmutated	0.19	1	2	Co-occurrence
ACVR1B	ERBB2	ACVR1B-ERBB2	0.021	Co-occurrence	0.447	Co-occurrence	0.448	Co-occurrence	1	Gene A or B unmutated	0.021	0	3	Co-occurrence
ACVR1B	ERBB3	ACVR1B-ERBB3	0.514	Co-occurrence	0.047	Co-occurrence	0.048	Co-occurrence	1	Gene A or B unmutated	0.047	0	3	Co-occurrence
ACVR1B	ERBB4	ACVR1B-ERBB4	0.004	Co-occurrence	0.663	Mutual exclusivity	0.661	Mutual exclusivity	1	Gene A or B unmutated	0.004	2	1	Mutual exclusivity
ACVR1B	FAM171B	ACVR1B-FAM171B	0.396	Mutual exclusivity	0.676	Mutual exclusivity	0.675	Mutual exclusivity	1	Gene A or B unmutated	0.396	3	0	Mutual exclusivity
ACVR1B	FBXW7	ACVR1B-FBXW7	0.551	Co-occurrence	0.015	Co-occurrence	0.003	Co-occurrence	1	Gene A or B unmutated	0.003	0	3	Co-occurrence
ACVR1B	FHOD3	ACVR1B-FHOD3	0.011	Co-occurrence	0.548	Co-occurrence	0.55	Co-occurrence	1	Gene A or B unmutated	0.011	0	3	Co-occurrence
ACVR1B	FOXP2	ACVR1B-FOXP2	0.68	Mutual exclusivity	0.033	Co-occurrence	0.033	Co-occurrence	1	Gene A or B unmutated	0.033	1	2	Co-occurrence
ACVR1B	FRMD4A	ACVR1B-FRMD4A	0.043	Co-occurrence	0.278	Co-occurrence	0.279	Co-occurrence	1	Gene A or B unmutated	0.043	0	3	Co-occurrence
ACVR1B	FZD10	ACVR1B-FZD10	0.078	Co-occurrence	0.278	Co-occurrence	0.279	Co-occurrence	1	Gene A or B unmutated	0.078	0	3	Co-occurrence
ACVR1B	FZD3	ACVR1B-FZD3	0.413	Co-occurrence	0.018	Co-occurrence	0.018	Co-occurrence	1	Gene A or B unmutated	0.018	0	3	Co-occurrence
ACVR1B	GDF5	ACVR1B-GDF5	0.003	Co-occurrence	0.879	Mutual exclusivity	0.878	Mutual exclusivity	1	Gene A or B unmutated	0.003	2	1	Mutual exclusivity
ACVR1B	GPC6	ACVR1B-GPC6	0.437	Mutual exclusivity	0.122	Co-occurrence	0.123	Co-occurrence	1	Gene A or B unmutated	0.122	1	2	Co-occurrence
ACVR1B	GRIN2A	ACVR1B-GRIN2A	<0.001	Co-occurrence	0.022	Co-occurrence	0.022	Co-occurrence	1	Gene A or B unmutated	<0.001	0	3	Co-occurrence
ACVR1B	HK3	ACVR1B-HK3	0.005	Co-occurrence	0.033	Co-occurrence	0.033	Co-occurrence	1	Gene A or B unmutated	0.005	0	3	Co-occurrence
ACVR1B	HLA-A	ACVR1B-HLA-A	0.258	Co-occurrence	0.823	Mutual exclusivity	0.822	Mutual exclusivity	1	Gene A or B unmutated	0.258	2	1	Mutual exclusivity
ACVR1B	HLA-B	ACVR1B-HLA-B	0.006	Co-occurrence	0.177	Co-occurrence	0.178	Co-occurrence	1	Gene A or B unmutated	0.006	0	3	Co-occurrence
ACVR1B	KRAS	ACVR1B-KRAS	0.41	Mutual exclusivity	0.422	Mutual exclusivity	0.389	Mutual exclusivity	1	Gene A or B unmutated	0.389	3	0	Mutual exclusivity
ACVR1B	LARP4B	ACVR1B-LARP4B	0.015	Co-occurrence	0.517	Co-occurrence	0.518	Co-occurrence	1	Gene A or B unmutated	0.015	0	3	Co-occurrence
ACVR1B	LIMK1	ACVR1B-LIMK1	0.433	Co-occurrence	0.278	Co-occurrence	0.279	Co-occurrence	1	Gene A or B unmutated	0.278	0	3	Co-occurrence
ACVR1B	LRP1	ACVR1B-LRP1	0.004	Co-occurrence	0.167	Co-occurrence	0.168	Co-occurrence	1	Gene A or B unmutated	0.004	0	3	Co-occurrence
ACVR1B	LRP1B	ACVR1B-LRP1B	0.002	Co-occurrence	0.225	Co-occurrence	0.228	Co-occurrence	1	Gene A or B unmutated	0.002	0	3	Co-occurrence
ACVR1B	LRP5	ACVR1B-LRP5	0.005	Co-occurrence	0.722	Mutual exclusivity	0.721	Mutual exclusivity	1	Gene A or B unmutated	0.005	2	1	Mutual exclusivity
ACVR1B	MAP3K21	ACVR1B-MAP3K21	0.006	Co-occurrence	0.632	Co-occurrence	0.634	Co-occurrence	1	Gene A or B unmutated	0.006	0	3	Co-occurrence
ACVR1B	MAP7	ACVR1B-MAP7	0.617	Mutual exclusivity	0.483	Co-occurrence	0.484	Co-occurrence	1	Gene A or B unmutated	0.483	1	2	Co-occurrence
ACVR1B	MGAT3	ACVR1B-MGAT3	0.116	Co-occurrence	0.879	Mutual exclusivity	0.878	Mutual exclusivity	1	Gene A or B unmutated	0.116	2	1	Mutual exclusivity
ACVR1B	MIER3	ACVR1B-MIER3	0.32	Co-occurrence	0.024	Co-occurrence	0.024	Co-occurrence	1	Gene A or B unmutated	0.024	0	3	Co-occurrence
ACVR1B	MSH3	ACVR1B-MSH3	0.24	Co-occurrence	0.009	Co-occurrence	0.279	Co-occurrence	1	Gene A or B unmutated	0.009	0	3	Co-occurrence
ACVR1B	MSH6	ACVR1B-MSH6	0.006	Co-occurrence	0.239	Co-occurrence	0.123	Co-occurrence	1	Gene A or B unmutated	0.006	0	3	Co-occurrence
ACVR1B	MUC17	ACVR1B-MUC17	0.023	Co-occurrence	0.014	Co-occurrence	0.015	Co-occurrence	1	Gene A or B unmutated	0.014	0	3	Co-occurrence
ACVR1B	MVK	ACVR1B-MVK	0.008	Co-occurrence	0.063	Co-occurrence	0.063	Co-occurrence	1	Gene A or B unmutated	0.008	0	3	Co-occurrence
ACVR1B	MYO1B	ACVR1B-MYO1B	0.022	Co-occurrence	0.422	Mutual exclusivity	0.42	Mutual exclusivity	1	Gene A or B unmutated	0.022	2	1	Mutual exclusivity
ACVR1B	NBN	ACVR1B-NBN	0.136	Co-occurrence	0.879	Mutual exclusivity	0.878	Mutual exclusivity	1	Gene A or B unmutated	0.136	2	1	Mutual exclusivity
ACVR1B	NRAS	ACVR1B-NRAS	0.127	Co-occurrence	0.639	Mutual exclusivity	0.636	Mutual exclusivity	1	Gene A or B unmutated	0.127	2	1	Mutual exclusivity
ACVR1B	NTRK3	ACVR1B-NTRK3	0.294	Co-occurrence	<0.001	Co-occurrence	<0.001	Co-occurrence	1	Gene A or B unmutated	<0.001	0	3	Co-occurrence
ACVR1B	PCBP1	ACVR1B-PCBP1	0.377	Mutual exclusivity	0.676	Mutual exclusivity	0.675	Mutual exclusivity	1	Gene A or B unmutated	0.377	3	0	Mutual exclusivity
ACVR1B	PIK3CA	ACVR1B-PIK3CA	0.591	Mutual exclusivity	0.302	Co-occurrence	0.135	Co-occurrence	1	Gene A or B unmutated	0.135	1	2	Co-occurrence
ACVR1B	PLEKHA6	ACVR1B-PLEKHA6	<0.001	Co-occurrence	0.368	Co-occurrence	0.369	Co-occurrence	1	Gene A or B unmutated	<0.001	0	3	Co-occurrence
ACVR1B	PRKCQ	ACVR1B-PRKCQ	0.009	Co-occurrence	0.278	Co-occurrence	0.279	Co-occurrence	1	Gene A or B unmutated	0.009	0	3	Co-occurrence
ACVR1B	PTEN	ACVR1B-PTEN	0.421	Co-occurrence	0.408	Co-occurrence	0.369	Co-occurrence	1	Gene A or B unmutated	0.369	0	3	Co-occurrence
ACVR1B	PTPN12	ACVR1B-PTPN12	0.015	Co-occurrence	0.122	Co-occurrence	0.123	Co-occurrence	1	Gene A or B unmutated	0.015	0	3	Co-occurrence
ACVR1B	PTPRS	ACVR1B-PTPRS	0.042	Co-occurrence	0.408	Co-occurrence	0.448	Co-occurrence	1	Gene A or B unmutated	0.042	0	3	Co-occurrence
ACVR1B	PTPRT	ACVR1B-PTPRT	0.087	Co-occurrence	0.214	Co-occurrence	0.216	Co-occurrence	1	Gene A or B unmutated	0.087	0	3	Co-occurrence
ACVR1B	RNF128	ACVR1B-RNF128	0.078	Co-occurrence	1	Gene A or B unmutated	1	Gene A or B unmutated	1	Gene A or B unmutated	0.078	0	1	Co-occurrence
ACVR1B	RNF43	ACVR1B-RNF43	0.013	Co-occurrence	0.144	Co-occurrence	0.145	Co-occurrence	1	Gene A or B unmutated	0.013	0	3	Co-occurrence
ACVR1B	SIN3A	ACVR1B-SIN3A	0.583	Mutual exclusivity	0.229	Co-occurrence	0.23	Co-occurrence	1	Gene A or B unmutated	0.229	1	2	Co-occurrence
ACVR1B	SMAD2	ACVR1B-SMAD2	0.184	Co-occurrence	0.632	Co-occurrence	0.608	Co-occurrence	1	Gene A or B unmutated	0.184	0	3	Co-occurrence
ACVR1B	SMAD3	ACVR1B-SMAD3	0.222	Co-occurrence	0.082	Co-occurrence	0.083	Co-occurrence	1	Gene A or B unmutated	0.082	0	3	Co-occurrence
ACVR1B	SMAD4	ACVR1B-SMAD4	0.431	Co-occurrence	0.168	Mutual exclusivity	0.167	Mutual exclusivity	1	Gene A or B unmutated	0.167	2	1	Mutual exclusivity
ACVR1B	SOX9	ACVR1B-SOX9	0.154	Co-occurrence	0.122	Co-occurrence	0.123	Co-occurrence	1	Gene A or B unmutated	0.122	0	3	Co-occurrence
ACVR1B	SPHKAP	ACVR1B-SPHKAP	0.116	Co-occurrence	0.038	Co-occurrence	0.039	Co-occurrence	1	Gene A or B unmutated	0.038	0	3	Co-occurrence
ACVR1B	TCERG1	ACVR1B-TCERG1	<0.001	Co-occurrence	0.144	Co-occurrence	0.145	Co-occurrence	1	Gene A or B unmutated	<0.001	0	3	Co-occurrence
ACVR1B	TCF20	ACVR1B-TCF20	0.001	Co-occurrence	0.006	Co-occurrence	0.006	Co-occurrence	1	Gene A or B unmutated	0.001	0	3	Co-occurrence
ACVR1B	TCF7L2	ACVR1B-TCF7L2	0.601	Co-occurrence	0.23	Co-occurrence	0.24	Co-occurrence	1	Gene A or B unmutated	0.23	0	3	Co-occurrence
ACVR1B	TGFBR2	ACVR1B-TGFBR2	<0.001	Co-occurrence	<0.001	Co-occurrence	<0.001	Co-occurrence	1	Gene A or B unmutated	<0.001	0	3	Co-occurrence
ACVR1B	TGIF1	ACVR1B-TGIF1	0.087	Co-occurrence	0.771	Mutual exclusivity	0.77	Mutual exclusivity	1	Gene A or B unmutated	0.087	2	1	Mutual exclusivity
ACVR1B	TP53	ACVR1B-TP53	0.118	Mutual exclusivity	0.045	Mutual exclusivity	0.046	Mutual exclusivity	1	Gene A or B unmutated	0.045	3	0	Mutual exclusivity
ACVR1B	TRPM3	ACVR1B-TRPM3	0.025	Co-occurrence	0.548	Co-occurrence	0.55	Co-occurrence	1	Gene A or B unmutated	0.025	0	3	Co-occurrence
ACVR1B	WNT16	ACVR1B-WNT16	0.062	Co-occurrence	0.121	Co-occurrence	0.122	Co-occurrence	1	Gene A or B unmutated	0.062	0	3	Co-occurrence
ACVR1B	XKR4	ACVR1B-XKR4	0.002	Co-occurrence	0.879	Mutual exclusivity	0.878	Mutual exclusivity	1	Gene A or B unmutated	0.002	2	1	Mutual exclusivity
ACVR1B	XKR8	ACVR1B-XKR8	0.175	Co-occurrence	0.879	Mutual exclusivity	0.878	Mutual exclusivity	1	Gene A or B unmutated	0.175	2	1	Mutual exclusivity
ACVR1B	XYLT2	ACVR1B-XYLT2	0.002	Co-occurrence	0.879	Mutual exclusivity	0.878	Mutual exclusivity	1	Gene A or B unmutated	0.002	2	1	Mutual exclusivity
ACVR1B	ZBTB20	ACVR1B-ZBTB20	0.006	Co-occurrence	0.722	Mutual exclusivity	0.721	Mutual exclusivity	1	Gene A or B unmutated	0.006	2	1	Mutual exclusivity
ACVR1B	ZFP36L2	ACVR1B-ZFP36L2	0.033	Co-occurrence	0.938	Mutual exclusivity	0.937	Mutual exclusivity	1	Gene A or B unmutated	0.033	2	1	Mutual exclusivity
ACVR1B	ZNRF3	ACVR1B-ZNRF3	0.024	Co-occurrence	1	Gene A or B unmutated	1	Gene A or B unmutated	1	Gene A or B unmutated	0.024	0	1	Co-occurrence
ACVR2A	ADAM30	ACVR2A-ADAM30	0.002	Co-occurrence	0.011	Co-occurrence	0.207	Co-occurrence	1	Gene A or B unmutated	0.002	0	3	Co-occurrence
ACVR2A	ADAMTS3	ACVR2A-ADAMTS3	0.029	Co-occurrence	<0.001	Co-occurrence	0.007	Co-occurrence	1	Gene A or B unmutated	<0.001	0	3	Co-occurrence
ACVR2A	ADD2	ACVR2A-ADD2	0.21	Co-occurrence	0.047	Co-occurrence	0.044	Co-occurrence	1	Gene A or B unmutated	0.044	0	3	Co-occurrence
ACVR2A	AMER1	ACVR2A-AMER1	0.015	Co-occurrence	0.011	Co-occurrence	0.016	Co-occurrence	1	Gene A or B unmutated	0.011	0	3	Co-occurrence
ACVR2A	ANO5	ACVR2A-ANO5	0.118	Co-occurrence	0.011	Co-occurrence	<0.001	Co-occurrence	1	Gene A or B unmutated	<0.001	0	3	Co-occurrence
ACVR2A	ANO6	ACVR2A-ANO6	0.304	Co-occurrence	0.005	Co-occurrence	<0.001	Co-occurrence	1	Gene A or B unmutated	<0.001	0	3	Co-occurrence
ACVR2A	APC	ACVR2A-APC	0.268	Mutual exclusivity	0.007	Mutual exclusivity	0.302	Mutual exclusivity	1	Gene A or B unmutated	0.007	3	0	Mutual exclusivity
ACVR2A	ARHGAP5	ACVR2A-ARHGAP5	<0.001	Co-occurrence	0.001	Co-occurrence	0.055	Co-occurrence	1	Gene A or B unmutated	<0.001	0	3	Co-occurrence
ACVR2A	ARHGEF1	ACVR2A-ARHGEF1	0.036	Co-occurrence	0.621	Mutual exclusivity	0.793	Mutual exclusivity	1	Gene A or B unmutated	0.036	2	1	Mutual exclusivity
ACVR2A	ARHGEF10	ACVR2A-ARHGEF10	<0.001	Co-occurrence	<0.001	Co-occurrence	0.003	Co-occurrence	1	Gene A or B unmutated	<0.001	0	3	Co-occurrence
ACVR2A	ARHGEF10L	ACVR2A-ARHGEF10L	0.036	Co-occurrence	0.379	Co-occurrence	0.169	Co-occurrence	1	Gene A or B unmutated	0.036	0	3	Co-occurrence
ACVR2A	ARHGEF11	ACVR2A-ARHGEF11	0.147	Co-occurrence	0.016	Co-occurrence	0.007	Co-occurrence	1	Gene A or B unmutated	0.007	0	3	Co-occurrence
ACVR2A	ARHGEF12	ACVR2A-ARHGEF12	0.074	Co-occurrence	0.011	Co-occurrence	<0.001	Co-occurrence	1	Gene A or B unmutated	<0.001	0	3	Co-occurrence
ACVR2A	ARHGEF15	ACVR2A-ARHGEF15	0.225	Co-occurrence	0.062	Co-occurrence	0.169	Co-occurrence	1	Gene A or B unmutated	0.062	0	3	Co-occurrence
ACVR2A	ARHGEF16	ACVR2A-ARHGEF16	0.032	Co-occurrence	1	Gene A or B unmutated	1	Gene A or B unmutated	1	Gene A or B unmutated	0.032	0	1	Co-occurrence
ACVR2A	ARHGEF17	ACVR2A-ARHGEF17	<0.001	Co-occurrence	0.034	Co-occurrence	0.129	Co-occurrence	1	Gene A or B unmutated	<0.001	0	3	Co-occurrence
ACVR2A	ARHGEF18	ACVR2A-ARHGEF18	0.03	Co-occurrence	0.011	Co-occurrence	0.207	Co-occurrence	1	Gene A or B unmutated	0.011	0	3	Co-occurrence
ACVR2A	ARHGEF19	ACVR2A-ARHGEF19	0.002	Co-occurrence	1	Gene A or B unmutated	1	Gene A or B unmutated	1	Gene A or B unmutated	0.002	0	1	Co-occurrence
ACVR2A	ARHGEF2	ACVR2A-ARHGEF2	0.06	Co-occurrence	0.011	Co-occurrence	0.017	Co-occurrence	1	Gene A or B unmutated	0.011	0	3	Co-occurrence
ACVR2A	ARHGEF25	ACVR2A-ARHGEF25	0.417	Mutual exclusivity	0.002	Co-occurrence	0.243	Co-occurrence	1	Gene A or B unmutated	0.002	1	2	Co-occurrence
ACVR2A	ARHGEF26	ACVR2A-ARHGEF26	0.003	Co-occurrence	0.003	Co-occurrence	0.034	Co-occurrence	1	Gene A or B unmutated	0.003	0	3	Co-occurrence
ACVR2A	ARHGEF3	ACVR2A-ARHGEF3	0.417	Mutual exclusivity	0.3	Co-occurrence	0.129	Co-occurrence	1	Gene A or B unmutated	0.129	1	2	Co-occurrence
ACVR2A	ARHGEF33	ACVR2A-ARHGEF33	1	Gene A or B unmutated	1	Gene A or B unmutated	1	Gene A or B unmutated	1	Gene A or B unmutated	1	0	0	?
ACVR2A	ARHGEF34P	ACVR2A-ARHGEF34P	1	Gene A or B unmutated	1	Gene A or B unmutated	1	Gene A or B unmutated	1	Gene A or B unmutated	1	0	0	?
ACVR2A	ARHGEF35	ACVR2A-ARHGEF35	1	Gene A or B unmutated	1	Gene A or B unmutated	1	Gene A or B unmutated	1	Gene A or B unmutated	1	0	0	?
ACVR2A	ARHGEF37	ACVR2A-ARHGEF37	0.13	Co-occurrence	0.034	Co-occurrence	0.129	Co-occurrence	1	Gene A or B unmutated	0.034	0	3	Co-occurrence
ACVR2A	ARHGEF38	ACVR2A-ARHGEF38	0.252	Co-occurrence	0.888	Mutual exclusivity	0.955	Mutual exclusivity	1	Gene A or B unmutated	0.252	2	1	Mutual exclusivity
ACVR2A	ARHGEF4	ACVR2A-ARHGEF4	0.098	Co-occurrence	0.062	Co-occurrence	0.169	Co-occurrence	1	Gene A or B unmutated	0.062	0	3	Co-occurrence
ACVR2A	ARHGEF40	ACVR2A-ARHGEF40	0.118	Co-occurrence	0.001	Co-occurrence	0.871	Mutual exclusivity	1	Gene A or B unmutated	0.001	1	2	Co-occurrence
ACVR2A	ARHGEF5	ACVR2A-ARHGEF5	0.321	Co-occurrence	0.003	Co-occurrence	0.034	Co-occurrence	1	Gene A or B unmutated	0.003	0	3	Co-occurrence
ACVR2A	ARHGEF6	ACVR2A-ARHGEF6	0.029	Co-occurrence	0.003	Co-occurrence	0.034	Co-occurrence	1	Gene A or B unmutated	0.003	0	3	Co-occurrence
ACVR2A	ARHGEF7	ACVR2A-ARHGEF7	0.081	Co-occurrence	0.032	Co-occurrence	0.757	Mutual exclusivity	1	Gene A or B unmutated	0.032	1	2	Co-occurrence
ACVR2A	ARHGEF9	ACVR2A-ARHGEF9	0.006	Co-occurrence	0.062	Co-occurrence	0.01	Co-occurrence	1	Gene A or B unmutated	0.006	0	3	Co-occurrence
ACVR2A	ARID1A	ACVR2A-ARID1A	0.005	Co-occurrence	0.067	Co-occurrence	0.24	Co-occurrence	1	Gene A or B unmutated	0.005	0	3	Co-occurrence
ACVR2A	ASXL1	ACVR2A-ASXL1	0.361	Co-occurrence	0.066	Co-occurrence	0.374	Co-occurrence	1	Gene A or B unmutated	0.066	0	3	Co-occurrence
ACVR2A	ATM	ACVR2A-ATM	<0.001	Co-occurrence	<0.001	Co-occurrence	0.002	Co-occurrence	1	Gene A or B unmutated	<0.001	0	3	Co-occurrence
ACVR2A	ATXN2L	ACVR2A-ATXN2L	<0.001	Co-occurrence	0.002	Co-occurrence	0.025	Co-occurrence	1	Gene A or B unmutated	<0.001	0	3	Co-occurrence
ACVR2A	AXIN2	ACVR2A-AXIN2	<0.001	Co-occurrence	0.002	Co-occurrence	0.055	Co-occurrence	1	Gene A or B unmutated	<0.001	0	3	Co-occurrence
ACVR2A	B2M	ACVR2A-B2M	0.001	Co-occurrence	<0.001	Co-occurrence	<0.001	Co-occurrence	1	Gene A or B unmutated	<0.001	0	3	Co-occurrence
ACVR2A	BMPR2	ACVR2A-BMPR2	<0.001	Co-occurrence	0.22	Co-occurrence	0.278	Co-occurrence	1	Gene A or B unmutated	<0.001	0	3	Co-occurrence
ACVR2A	BRAF	ACVR2A-BRAF	<0.001	Co-occurrence	<0.001	Co-occurrence	0.01	Co-occurrence	1	Gene A or B unmutated	<0.001	0	3	Co-occurrence
ACVR2A	CARD11	ACVR2A-CARD11	<0.001	Co-occurrence	0.01	Co-occurrence	0.657	Mutual exclusivity	1	Gene A or B unmutated	<0.001	1	2	Co-occurrence
ACVR2A	CASP8	ACVR2A-CASP8	<0.001	Co-occurrence	<0.001	Co-occurrence	0.374	Co-occurrence	1	Gene A or B unmutated	<0.001	0	3	Co-occurrence
ACVR2A	CBL	ACVR2A-CBL	0.622	Co-occurrence	0.001	Co-occurrence	0.005	Co-occurrence	1	Gene A or B unmutated	0.001	0	3	Co-occurrence
ACVR2A	CBLB	ACVR2A-CBLB	<0.001	Co-occurrence	0.047	Co-occurrence	0.044	Co-occurrence	1	Gene A or B unmutated	<0.001	0	3	Co-occurrence
ACVR2A	CDC27	ACVR2A-CDC27	0.622	Co-occurrence	0.006	Co-occurrence	0.007	Co-occurrence	1	Gene A or B unmutated	0.006	0	3	Co-occurrence
ACVR2A	CHD4	ACVR2A-CHD4	0.08	Co-occurrence	0.006	Co-occurrence	0.032	Co-occurrence	1	Gene A or B unmutated	0.006	0	3	Co-occurrence
ACVR2A	CNTNAP2	ACVR2A-CNTNAP2	0.005	Co-occurrence	<0.001	Co-occurrence	<0.001	Co-occurrence	1	Gene A or B unmutated	<0.001	0	3	Co-occurrence
ACVR2A	CTCF	ACVR2A-CTCF	0.103	Co-occurrence	0.001	Co-occurrence	<0.001	Co-occurrence	1	Gene A or B unmutated	<0.001	0	3	Co-occurrence
ACVR2A	CTNNB1	ACVR2A-CTNNB1	0.092	Co-occurrence	0.264	Mutual exclusivity	0.597	Mutual exclusivity	1	Gene A or B unmutated	0.092	2	1	Mutual exclusivity
ACVR2A	DACH2	ACVR2A-DACH2	0.056	Co-occurrence	0.003	Co-occurrence	0.012	Co-occurrence	1	Gene A or B unmutated	0.003	0	3	Co-occurrence
ACVR2A	EDNRB	ACVR2A-EDNRB	0.004	Co-occurrence	0.087	Co-occurrence	0.067	Co-occurrence	1	Gene A or B unmutated	0.004	0	3	Co-occurrence
ACVR2A	EPHA3	ACVR2A-EPHA3	0.103	Co-occurrence	0.004	Co-occurrence	<0.001	Co-occurrence	1	Gene A or B unmutated	<0.001	0	3	Co-occurrence
ACVR2A	EPHA5	ACVR2A-EPHA5	0.252	Co-occurrence	0.043	Co-occurrence	0.001	Co-occurrence	1	Gene A or B unmutated	0.001	0	3	Co-occurrence
ACVR2A	ERBB2	ACVR2A-ERBB2	0.038	Co-occurrence	0.265	Co-occurrence	0.343	Co-occurrence	1	Gene A or B unmutated	0.038	0	3	Co-occurrence
ACVR2A	ERBB3	ACVR2A-ERBB3	0.336	Mutual exclusivity	0.002	Co-occurrence	0.484	Co-occurrence	1	Gene A or B unmutated	0.002	1	2	Co-occurrence
ACVR2A	ERBB4	ACVR2A-ERBB4	0.406	Co-occurrence	0.002	Co-occurrence	<0.001	Co-occurrence	1	Gene A or B unmutated	<0.001	0	3	Co-occurrence
ACVR2A	FAM171B	ACVR2A-FAM171B	0.464	Mutual exclusivity	0.136	Co-occurrence	0.025	Co-occurrence	1	Gene A or B unmutated	0.025	1	2	Co-occurrence
ACVR2A	FBXW7	ACVR2A-FBXW7	<0.001	Co-occurrence	<0.001	Co-occurrence	0.015	Co-occurrence	1	Gene A or B unmutated	<0.001	0	3	Co-occurrence
ACVR2A	FHOD3	ACVR2A-FHOD3	0.035	Co-occurrence	<0.001	Co-occurrence	<0.001	Co-occurrence	1	Gene A or B unmutated	<0.001	0	3	Co-occurrence
ACVR2A	FOXP2	ACVR2A-FOXP2	0.003	Co-occurrence	<0.001	Co-occurrence	0.017	Co-occurrence	1	Gene A or B unmutated	<0.001	0	3	Co-occurrence
ACVR2A	FRMD4A	ACVR2A-FRMD4A	0.012	Co-occurrence	0.011	Co-occurrence	0.017	Co-occurrence	1	Gene A or B unmutated	0.011	0	3	Co-occurrence
ACVR2A	FZD10	ACVR2A-FZD10	<0.001	Co-occurrence	0.011	Co-occurrence	<0.001	Co-occurrence	1	Gene A or B unmutated	<0.001	0	3	Co-occurrence
ACVR2A	FZD3	ACVR2A-FZD3	0.731	Mutual exclusivity	0.002	Co-occurrence	0.007	Co-occurrence	1	Gene A or B unmutated	0.002	1	2	Co-occurrence
ACVR2A	GDF5	ACVR2A-GDF5	0.009	Co-occurrence	0.211	Co-occurrence	0.088	Co-occurrence	1	Gene A or B unmutated	0.009	0	3	Co-occurrence
ACVR2A	GPC6	ACVR2A-GPC6	0.062	Co-occurrence	0.309	Co-occurrence	0.626	Mutual exclusivity	1	Gene A or B unmutated	0.062	1	2	Co-occurrence
ACVR2A	GRIN2A	ACVR2A-GRIN2A	0.004	Co-occurrence	0.002	Co-occurrence	0.043	Co-occurrence	1	Gene A or B unmutated	0.002	0	3	Co-occurrence
ACVR2A	HK3	ACVR2A-HK3	0.176	Co-occurrence	0.011	Co-occurrence	0.207	Co-occurrence	1	Gene A or B unmutated	0.011	0	3	Co-occurrence
ACVR2A	HLA-A	ACVR2A-HLA-A	0.036	Co-occurrence	0.3	Co-occurrence	0.129	Co-occurrence	1	Gene A or B unmutated	0.036	0	3	Co-occurrence
ACVR2A	HLA-B	ACVR2A-HLA-B	<0.001	Co-occurrence	0.3	Co-occurrence	0.129	Co-occurrence	1	Gene A or B unmutated	<0.001	0	3	Co-occurrence
ACVR2A	KRAS	ACVR2A-KRAS	0.042	Mutual exclusivity	0.014	Mutual exclusivity	0.028	Mutual exclusivity	1	Gene A or B unmutated	0.014	3	0	Mutual exclusivity
ACVR2A	LARP4B	ACVR2A-LARP4B	0.072	Co-occurrence	<0.001	Co-occurrence	0.009	Co-occurrence	1	Gene A or B unmutated	<0.001	0	3	Co-occurrence
ACVR2A	LIMK1	ACVR2A-LIMK1	0.558	Co-occurrence	0.45	Co-occurrence	0.793	Mutual exclusivity	1	Gene A or B unmutated	0.45	1	2	Co-occurrence
ACVR2A	LRP1	ACVR2A-LRP1	0.118	Co-occurrence	<0.001	Co-occurrence	<0.001	Co-occurrence	1	Gene A or B unmutated	<0.001	0	3	Co-occurrence
ACVR2A	LRP1B	ACVR2A-LRP1B	<0.001	Co-occurrence	<0.001	Co-occurrence	0.003	Co-occurrence	1	Gene A or B unmutated	<0.001	0	3	Co-occurrence
ACVR2A	LRP5	ACVR2A-LRP5	0.002	Co-occurrence	0.097	Co-occurrence	0.207	Co-occurrence	1	Gene A or B unmutated	0.002	0	3	Co-occurrence
ACVR2A	MAP3K21	ACVR2A-MAP3K21	0.03	Co-occurrence	0.003	Co-occurrence	0.002	Co-occurrence	1	Gene A or B unmutated	0.002	0	3	Co-occurrence
ACVR2A	MAP7	ACVR2A-MAP7	0.056	Co-occurrence	<0.001	Co-occurrence	<0.001	Co-occurrence	1	Gene A or B unmutated	<0.001	0	3	Co-occurrence
ACVR2A	MGAT3	ACVR2A-MGAT3	0.21	Co-occurrence	0.789	Mutual exclusivity	0.912	Mutual exclusivity	1	Gene A or B unmutated	0.21	2	1	Mutual exclusivity
ACVR2A	MIER3	ACVR2A-MIER3	0.003	Co-occurrence	<0.001	Co-occurrence	<0.001	Co-occurrence	1	Gene A or B unmutated	<0.001	0	3	Co-occurrence
ACVR2A	MSH3	ACVR2A-MSH3	0.103	Co-occurrence	<0.001	Co-occurrence	0.017	Co-occurrence	1	Gene A or B unmutated	<0.001	0	3	Co-occurrence
ACVR2A	MSH6	ACVR2A-MSH6	0.002	Co-occurrence	<0.001	Co-occurrence	0.007	Co-occurrence	1	Gene A or B unmutated	<0.001	0	3	Co-occurrence
ACVR2A	MUC17	ACVR2A-MUC17	0.015	Co-occurrence	0.028	Co-occurrence	0.004	Co-occurrence	1	Gene A or B unmutated	0.004	0	3	Co-occurrence
ACVR2A	MVK	ACVR2A-MVK	0.004	Co-occurrence	0.112	Co-occurrence	0.955	Mutual exclusivity	1	Gene A or B unmutated	0.004	1	2	Co-occurrence
ACVR2A	MYO1B	ACVR2A-MYO1B	0.383	Co-occurrence	0.001	Co-occurrence	0.108	Co-occurrence	1	Gene A or B unmutated	0.001	0	3	Co-occurrence
ACVR2A	NBN	ACVR2A-NBN	0.006	Co-occurrence	0.012	Co-occurrence	0.088	Co-occurrence	1	Gene A or B unmutated	0.006	0	3	Co-occurrence
ACVR2A	NRAS	ACVR2A-NRAS	0.269	Mutual exclusivity	0.609	Mutual exclusivity	0.222	Co-occurrence	1	Gene A or B unmutated	0.222	2	1	Mutual exclusivity
ACVR2A	NTRK3	ACVR2A-NTRK3	0.357	Co-occurrence	0.001	Co-occurrence	0.005	Co-occurrence	1	Gene A or B unmutated	0.001	0	3	Co-occurrence
ACVR2A	PCBP1	ACVR2A-PCBP1	0.565	Co-occurrence	0.513	Co-occurrence	0.243	Co-occurrence	1	Gene A or B unmutated	0.243	0	3	Co-occurrence
ACVR2A	PIK3CA	ACVR2A-PIK3CA	<0.001	Co-occurrence	0.212	Co-occurrence	0.451	Co-occurrence	1	Gene A or B unmutated	<0.001	0	3	Co-occurrence
ACVR2A	PLEKHA6	ACVR2A-PLEKHA6	0.132	Co-occurrence	<0.001	Co-occurrence	0.278	Co-occurrence	1	Gene A or B unmutated	<0.001	0	3	Co-occurrence
ACVR2A	PRKCQ	ACVR2A-PRKCQ	0.511	Co-occurrence	0.45	Co-occurrence	0.793	Mutual exclusivity	1	Gene A or B unmutated	0.45	1	2	Co-occurrence
ACVR2A	PTEN	ACVR2A-PTEN	0.165	Co-occurrence	0.22	Co-occurrence	0.034	Co-occurrence	1	Gene A or B unmutated	0.034	0	3	Co-occurrence
ACVR2A	PTPN12	ACVR2A-PTPN12	0.304	Co-occurrence	<0.001	Co-occurrence	<0.001	Co-occurrence	1	Gene A or B unmutated	<0.001	0	3	Co-occurrence
ACVR2A	PTPRS	ACVR2A-PTPRS	<0.001	Co-occurrence	0.22	Co-occurrence	0.343	Co-occurrence	1	Gene A or B unmutated	<0.001	0	3	Co-occurrence
ACVR2A	PTPRT	ACVR2A-PTPRT	0.039	Co-occurrence	0.002	Co-occurrence	0.018	Co-occurrence	1	Gene A or B unmutated	0.002	0	3	Co-occurrence
ACVR2A	RNF128	ACVR2A-RNF128	0.011	Co-occurrence	1	Gene A or B unmutated	1	Gene A or B unmutated	1	Gene A or B unmutated	0.011	0	1	Co-occurrence
ACVR2A	RNF43	ACVR2A-RNF43	<0.001	Co-occurrence	<0.001	Co-occurrence	0.009	Co-occurrence	1	Gene A or B unmutated	<0.001	0	3	Co-occurrence
ACVR2A	SIN3A	ACVR2A-SIN3A	0.004	Co-occurrence	0.062	Co-occurrence	0.01	Co-occurrence	1	Gene A or B unmutated	0.004	0	3	Co-occurrence
ACVR2A	SMAD2	ACVR2A-SMAD2	0.162	Co-occurrence	0.518	Co-occurrence	0.123	Co-occurrence	1	Gene A or B unmutated	0.123	0	3	Co-occurrence
ACVR2A	SMAD3	ACVR2A-SMAD3	0.251	Co-occurrence	0.006	Co-occurrence	<0.001	Co-occurrence	1	Gene A or B unmutated	<0.001	0	3	Co-occurrence
ACVR2A	SMAD4	ACVR2A-SMAD4	0.339	Mutual exclusivity	0.579	Co-occurrence	0.329	Co-occurrence	1	Gene A or B unmutated	0.329	1	2	Co-occurrence
ACVR2A	SOX9	ACVR2A-SOX9	0.102	Co-occurrence	0.087	Co-occurrence	0.374	Co-occurrence	1	Gene A or B unmutated	0.087	0	3	Co-occurrence
ACVR2A	SPHKAP	ACVR2A-SPHKAP	0.025	Co-occurrence	<0.001	Co-occurrence	<0.001	Co-occurrence	1	Gene A or B unmutated	<0.001	0	3	Co-occurrence
ACVR2A	TCERG1	ACVR2A-TCERG1	0.008	Co-occurrence	<0.001	Co-occurrence	0.403	Co-occurrence	1	Gene A or B unmutated	<0.001	0	3	Co-occurrence
ACVR2A	TCF20	ACVR2A-TCF20	<0.001	Co-occurrence	0.003	Co-occurrence	0.034	Co-occurrence	1	Gene A or B unmutated	<0.001	0	3	Co-occurrence
ACVR2A	TCF7L2	ACVR2A-TCF7L2	0.003	Co-occurrence	0.004	Co-occurrence	0.139	Co-occurrence	1	Gene A or B unmutated	0.003	0	3	Co-occurrence
ACVR2A	TGFBR2	ACVR2A-TGFBR2	0.003	Co-occurrence	<0.001	Co-occurrence	0.278	Co-occurrence	1	Gene A or B unmutated	<0.001	0	3	Co-occurrence
ACVR2A	TGIF1	ACVR2A-TGIF1	0.357	Co-occurrence	0.621	Mutual exclusivity	0.831	Mutual exclusivity	1	Gene A or B unmutated	0.357	2	1	Mutual exclusivity
ACVR2A	TP53	ACVR2A-TP53	0.002	Mutual exclusivity	<0.001	Mutual exclusivity	0.03	Mutual exclusivity	1	Gene A or B unmutated	<0.001	3	0	Mutual exclusivity
ACVR2A	TRPM3	ACVR2A-TRPM3	0.035	Co-occurrence	<0.001	Co-occurrence	<0.001	Co-occurrence	1	Gene A or B unmutated	<0.001	0	3	Co-occurrence
ACVR2A	WNT16	ACVR2A-WNT16	<0.001	Co-occurrence	0.211	Co-occurrence	0.088	Co-occurrence	1	Gene A or B unmutated	<0.001	0	3	Co-occurrence
ACVR2A	XKR4	ACVR2A-XKR4	0.303	Co-occurrence	0.211	Co-occurrence	0.088	Co-occurrence	1	Gene A or B unmutated	0.088	0	3	Co-occurrence
ACVR2A	XKR8	ACVR2A-XKR8	0.679	Mutual exclusivity	0.012	Co-occurrence	0.088	Co-occurrence	1	Gene A or B unmutated	0.012	1	2	Co-occurrence
ACVR2A	XYLT2	ACVR2A-XYLT2	<0.001	Co-occurrence	0.211	Co-occurrence	0.912	Mutual exclusivity	1	Gene A or B unmutated	<0.001	1	2	Co-occurrence
ACVR2A	ZBTB20	ACVR2A-ZBTB20	0.001	Co-occurrence	<0.001	Co-occurrence	<0.001	Co-occurrence	1	Gene A or B unmutated	<0.001	0	3	Co-occurrence
ACVR2A	ZFP36L2	ACVR2A-ZFP36L2	0.218	Co-occurrence	0.888	Mutual exclusivity	0.955	Mutual exclusivity	1	Gene A or B unmutated	0.218	2	1	Mutual exclusivity
ACVR2A	ZNRF3	ACVR2A-ZNRF3	<0.001	Co-occurrence	1	Gene A or B unmutated	1	Gene A or B unmutated	1	Gene A or B unmutated	<0.001	0	1	Co-occurrence
ADAM30	ADAMTS3	ADAM30-ADAMTS3	<0.001	Co-occurrence	<0.001	Co-occurrence	<0.001	Co-occurrence	1	Gene A or B unmutated	<0.001	0	3	Co-occurrence
ADAM30	ADD2	ADAM30-ADD2	0.685	Mutual exclusivity	0.832	Mutual exclusivity	0.832	Mutual exclusivity	1	Gene A or B unmutated	0.685	3	0	Mutual exclusivity
ADAM30	AMER1	ADAM30-AMER1	0.6	Mutual exclusivity	0.011	Co-occurrence	0.011	Co-occurrence	1	Gene A or B unmutated	0.011	1	2	Co-occurrence
ADAM30	ANO5	ADAM30-ANO5	0.058	Co-occurrence	0.108	Co-occurrence	0.108	Co-occurrence	1	Gene A or B unmutated	0.058	0	3	Co-occurrence
ADAM30	ANO6	ADAM30-ANO6	0.092	Co-occurrence	0.087	Co-occurrence	0.087	Co-occurrence	1	Gene A or B unmutated	0.087	0	3	Co-occurrence
ADAM30	APC	ADAM30-APC	0.346	Co-occurrence	0.367	Mutual exclusivity	0.436	Mutual exclusivity	1	Gene A or B unmutated	0.346	2	1	Mutual exclusivity
ADAM30	ARHGAP5	ADAM30-ARHGAP5	0.005	Co-occurrence	0.014	Co-occurrence	0.014	Co-occurrence	1	Gene A or B unmutated	0.005	0	3	Co-occurrence
ADAM30	ARHGEF1	ADAM30-ARHGEF1	0.614	Co-occurrence	0.087	Co-occurrence	0.108	Co-occurrence	1	Gene A or B unmutated	0.087	0	3	Co-occurrence
ADAM30	ARHGEF10	ADAM30-ARHGEF10	0.718	Mutual exclusivity	0.011	Co-occurrence	0.011	Co-occurrence	1	Gene A or B unmutated	0.011	1	2	Co-occurrence
ADAM30	ARHGEF10L	ADAM30-ARHGEF10L	0.232	Co-occurrence	0.087	Co-occurrence	0.087	Co-occurrence	1	Gene A or B unmutated	0.087	0	3	Co-occurrence
ADAM30	ARHGEF11	ADAM30-ARHGEF11	0.603	Mutual exclusivity	0.206	Co-occurrence	0.207	Co-occurrence	1	Gene A or B unmutated	0.206	1	2	Co-occurrence
ADAM30	ARHGEF12	ADAM30-ARHGEF12	0.557	Co-occurrence	0.108	Co-occurrence	0.108	Co-occurrence	1	Gene A or B unmutated	0.108	0	3	Co-occurrence
ADAM30	ARHGEF15	ADAM30-ARHGEF15	0.443	Mutual exclusivity	0.913	Mutual exclusivity	0.913	Mutual exclusivity	1	Gene A or B unmutated	0.443	3	0	Mutual exclusivity
ADAM30	ARHGEF16	ADAM30-ARHGEF16	0.02	Co-occurrence	1	Gene A or B unmutated	1	Gene A or B unmutated	1	Gene A or B unmutated	0.02	0	1	Co-occurrence
ADAM30	ARHGEF17	ADAM30-ARHGEF17	0.018	Co-occurrence	0.066	Co-occurrence	0.066	Co-occurrence	1	Gene A or B unmutated	0.018	0	3	Co-occurrence
ADAM30	ARHGEF18	ADAM30-ARHGEF18	0.004	Co-occurrence	0.108	Co-occurrence	0.108	Co-occurrence	1	Gene A or B unmutated	0.004	0	3	Co-occurrence
ADAM30	ARHGEF19	ADAM30-ARHGEF19	0.151	Co-occurrence	1	Gene A or B unmutated	1	Gene A or B unmutated	1	Gene A or B unmutated	0.151	0	1	Co-occurrence
ADAM30	ARHGEF2	ADAM30-ARHGEF2	0.282	Co-occurrence	0.108	Co-occurrence	0.108	Co-occurrence	1	Gene A or B unmutated	0.108	0	3	Co-occurrence
ADAM30	ARHGEF25	ADAM30-ARHGEF25	0.055	Co-occurrence	0.128	Co-occurrence	0.129	Co-occurrence	1	Gene A or B unmutated	0.055	0	3	Co-occurrence
ADAM30	ARHGEF26	ADAM30-ARHGEF26	0.013	Co-occurrence	0.008	Co-occurrence	0.008	Co-occurrence	1	Gene A or B unmutated	0.008	0	3	Co-occurrence
ADAM30	ARHGEF3	ADAM30-ARHGEF3	0.668	Mutual exclusivity	0.066	Co-occurrence	0.066	Co-occurrence	1	Gene A or B unmutated	0.066	1	2	Co-occurrence
ADAM30	ARHGEF33	ADAM30-ARHGEF33	1	Gene A or B unmutated	1	Gene A or B unmutated	1	Gene A or B unmutated	1	Gene A or B unmutated	1	0	0	?
ADAM30	ARHGEF34P	ADAM30-ARHGEF34P	1	Gene A or B unmutated	1	Gene A or B unmutated	1	Gene A or B unmutated	1	Gene A or B unmutated	1	0	0	?
ADAM30	ARHGEF35	ADAM30-ARHGEF35	1	Gene A or B unmutated	1	Gene A or B unmutated	1	Gene A or B unmutated	1	Gene A or B unmutated	1	0	0	?
ADAM30	ARHGEF37	ADAM30-ARHGEF37	0.468	Co-occurrence	0.934	Mutual exclusivity	0.934	Mutual exclusivity	1	Gene A or B unmutated	0.468	2	1	Mutual exclusivity
ADAM30	ARHGEF38	ADAM30-ARHGEF38	0.125	Co-occurrence	0.978	Mutual exclusivity	0.978	Mutual exclusivity	1	Gene A or B unmutated	0.125	2	1	Mutual exclusivity
ADAM30	ARHGEF4	ADAM30-ARHGEF4	0.236	Co-occurrence	0.002	Co-occurrence	0.002	Co-occurrence	1	Gene A or B unmutated	0.002	0	3	Co-occurrence
ADAM30	ARHGEF40	ADAM30-ARHGEF40	0.001	Co-occurrence	0.934	Mutual exclusivity	0.934	Mutual exclusivity	1	Gene A or B unmutated	0.001	2	1	Mutual exclusivity
ADAM30	ARHGEF5	ADAM30-ARHGEF5	0.836	Mutual exclusivity	0.852	Mutual exclusivity	0.851	Mutual exclusivity	1	Gene A or B unmutated	0.836	3	0	Mutual exclusivity
ADAM30	ARHGEF6	ADAM30-ARHGEF6	0.001	Co-occurrence	0.008	Co-occurrence	0.008	Co-occurrence	1	Gene A or B unmutated	0.001	0	3	Co-occurrence
ADAM30	ARHGEF7	ADAM30-ARHGEF7	0.685	Mutual exclusivity	0.852	Mutual exclusivity	0.871	Mutual exclusivity	1	Gene A or B unmutated	0.685	3	0	Mutual exclusivity
ADAM30	ARHGEF9	ADAM30-ARHGEF9	0.332	Co-occurrence	0.913	Mutual exclusivity	0.913	Mutual exclusivity	1	Gene A or B unmutated	0.332	2	1	Mutual exclusivity
ADAM30	ARID1A	ADAM30-ARID1A	0.005	Co-occurrence	0.608	Mutual exclusivity	0.607	Mutual exclusivity	1	Gene A or B unmutated	0.005	2	1	Mutual exclusivity
ADAM30	ASXL1	ADAM30-ASXL1	0.429	Co-occurrence	0.813	Mutual exclusivity	0.793	Mutual exclusivity	1	Gene A or B unmutated	0.429	2	1	Mutual exclusivity
ADAM30	ATM	ADAM30-ATM	<0.001	Co-occurrence	0.097	Co-occurrence	0.098	Co-occurrence	1	Gene A or B unmutated	<0.001	0	3	Co-occurrence
ADAM30	ATXN2L	ADAM30-ATXN2L	0.045	Co-occurrence	0.128	Co-occurrence	0.129	Co-occurrence	1	Gene A or B unmutated	0.045	0	3	Co-occurrence
ADAM30	AXIN2	ADAM30-AXIN2	0.35	Co-occurrence	0.278	Co-occurrence	0.188	Co-occurrence	1	Gene A or B unmutated	0.188	0	3	Co-occurrence
ADAM30	B2M	ADAM30-B2M	<0.001	Co-occurrence	0.892	Mutual exclusivity	0.892	Mutual exclusivity	1	Gene A or B unmutated	<0.001	2	1	Mutual exclusivity
ADAM30	BMPR2	ADAM30-BMPR2	0.002	Co-occurrence	0.168	Co-occurrence	0.149	Co-occurrence	1	Gene A or B unmutated	0.002	0	3	Co-occurrence
ADAM30	BRAF	ADAM30-BRAF	<0.001	Co-occurrence	0.006	Co-occurrence	0.007	Co-occurrence	1	Gene A or B unmutated	<0.001	0	3	Co-occurrence
ADAM30	CARD11	ADAM30-CARD11	0.312	Co-occurrence	0.813	Mutual exclusivity	0.812	Mutual exclusivity	1	Gene A or B unmutated	0.312	2	1	Mutual exclusivity
ADAM30	CASP8	ADAM30-CASP8	0.117	Co-occurrence	0.794	Mutual exclusivity	0.793	Mutual exclusivity	1	Gene A or B unmutated	0.117	2	1	Mutual exclusivity
ADAM30	CBL	ADAM30-CBL	0.638	Mutual exclusivity	0.066	Co-occurrence	0.066	Co-occurrence	1	Gene A or B unmutated	0.066	1	2	Co-occurrence
ADAM30	CBLB	ADAM30-CBLB	0.003	Co-occurrence	0.832	Mutual exclusivity	0.832	Mutual exclusivity	1	Gene A or B unmutated	0.003	2	1	Mutual exclusivity
ADAM30	CDC27	ADAM30-CDC27	<0.001	Co-occurrence	0.168	Co-occurrence	0.207	Co-occurrence	1	Gene A or B unmutated	<0.001	0	3	Co-occurrence
ADAM30	CHD4	ADAM30-CHD4	<0.001	Co-occurrence	<0.001	Co-occurrence	<0.001	Co-occurrence	1	Gene A or B unmutated	<0.001	0	3	Co-occurrence
ADAM30	CNTNAP2	ADAM30-CNTNAP2	<0.001	Co-occurrence	0.243	Co-occurrence	0.244	Co-occurrence	1	Gene A or B unmutated	<0.001	0	3	Co-occurrence
ADAM30	CTCF	ADAM30-CTCF	0.203	Co-occurrence	0.187	Co-occurrence	0.188	Co-occurrence	1	Gene A or B unmutated	0.187	0	3	Co-occurrence
ADAM30	CTNNB1	ADAM30-CTNNB1	0.46	Co-occurrence	0.776	Mutual exclusivity	0.775	Mutual exclusivity	1	Gene A or B unmutated	0.46	2	1	Mutual exclusivity
ADAM30	DACH2	ADAM30-DACH2	0.362	Co-occurrence	0.02	Co-occurrence	0.024	Co-occurrence	1	Gene A or B unmutated	0.02	0	3	Co-occurrence
ADAM30	EDNRB	ADAM30-EDNRB	0.282	Co-occurrence	0.206	Co-occurrence	0.207	Co-occurrence	1	Gene A or B unmutated	0.206	0	3	Co-occurrence
ADAM30	EPHA3	ADAM30-EPHA3	0.009	Co-occurrence	0.688	Mutual exclusivity	0.687	Mutual exclusivity	1	Gene A or B unmutated	0.009	2	1	Mutual exclusivity
ADAM30	EPHA5	ADAM30-EPHA5	<0.001	Co-occurrence	0.028	Co-occurrence	0.028	Co-occurrence	1	Gene A or B unmutated	<0.001	0	3	Co-occurrence
ADAM30	ERBB2	ADAM30-ERBB2	0.065	Co-occurrence	<0.001	Co-occurrence	<0.001	Co-occurrence	1	Gene A or B unmutated	<0.001	0	3	Co-occurrence
ADAM30	ERBB3	ADAM30-ERBB3	0.016	Co-occurrence	0.722	Mutual exclusivity	0.721	Mutual exclusivity	1	Gene A or B unmutated	0.016	2	1	Mutual exclusivity
ADAM30	ERBB4	ADAM30-ERBB4	0.059	Co-occurrence	0.059	Co-occurrence	0.059	Co-occurrence	1	Gene A or B unmutated	0.059	0	3	Co-occurrence
ADAM30	FAM171B	ADAM30-FAM171B	0.045	Co-occurrence	0.006	Co-occurrence	0.006	Co-occurrence	1	Gene A or B unmutated	0.006	0	3	Co-occurrence
ADAM30	FBXW7	ADAM30-FBXW7	0.018	Co-occurrence	0.598	Co-occurrence	0.611	Co-occurrence	1	Gene A or B unmutated	0.018	0	3	Co-occurrence
ADAM30	FHOD3	ADAM30-FHOD3	0.001	Co-occurrence	0.243	Co-occurrence	0.244	Co-occurrence	1	Gene A or B unmutated	0.001	0	3	Co-occurrence
ADAM30	FOXP2	ADAM30-FOXP2	0.302	Co-occurrence	0.108	Co-occurrence	0.108	Co-occurrence	1	Gene A or B unmutated	0.108	0	3	Co-occurrence
ADAM30	FRMD4A	ADAM30-FRMD4A	0.11	Co-occurrence	0.108	Co-occurrence	0.108	Co-occurrence	1	Gene A or B unmutated	0.108	0	3	Co-occurrence
ADAM30	FZD10	ADAM30-FZD10	0.002	Co-occurrence	0.004	Co-occurrence	0.004	Co-occurrence	1	Gene A or B unmutated	0.002	0	3	Co-occurrence
ADAM30	FZD3	ADAM30-FZD3	0.39	Co-occurrence	0.017	Co-occurrence	0.017	Co-occurrence	1	Gene A or B unmutated	0.017	0	3	Co-occurrence
ADAM30	GDF5	ADAM30-GDF5	0.012	Co-occurrence	0.044	Co-occurrence	0.044	Co-occurrence	1	Gene A or B unmutated	0.012	0	3	Co-occurrence
ADAM30	GPC6	ADAM30-GPC6	0.464	Mutual exclusivity	0.017	Co-occurrence	0.017	Co-occurrence	1	Gene A or B unmutated	0.017	1	2	Co-occurrence
ADAM30	GRIN2A	ADAM30-GRIN2A	<0.001	Co-occurrence	0.059	Co-occurrence	0.059	Co-occurrence	1	Gene A or B unmutated	<0.001	0	3	Co-occurrence
ADAM30	HK3	ADAM30-HK3	0.151	Co-occurrence	0.004	Co-occurrence	0.004	Co-occurrence	1	Gene A or B unmutated	0.004	0	3	Co-occurrence
ADAM30	HLA-A	ADAM30-HLA-A	0.058	Co-occurrence	0.001	Co-occurrence	0.001	Co-occurrence	1	Gene A or B unmutated	0.001	0	3	Co-occurrence
ADAM30	HLA-B	ADAM30-HLA-B	0.025	Co-occurrence	0.934	Mutual exclusivity	0.934	Mutual exclusivity	1	Gene A or B unmutated	0.025	2	1	Mutual exclusivity
ADAM30	KRAS	ADAM30-KRAS	0.504	Mutual exclusivity	0.649	Mutual exclusivity	0.63	Mutual exclusivity	1	Gene A or B unmutated	0.504	3	0	Mutual exclusivity
ADAM30	LARP4B	ADAM30-LARP4B	0.049	Co-occurrence	<0.001	Co-occurrence	<0.001	Co-occurrence	1	Gene A or B unmutated	<0.001	0	3	Co-occurrence
ADAM30	LIMK1	ADAM30-LIMK1	0.008	Co-occurrence	0.108	Co-occurrence	0.108	Co-occurrence	1	Gene A or B unmutated	0.008	0	3	Co-occurrence
ADAM30	LRP1	ADAM30-LRP1	0.086	Co-occurrence	0.243	Co-occurrence	0.244	Co-occurrence	1	Gene A or B unmutated	0.086	0	3	Co-occurrence
ADAM30	LRP1B	ADAM30-LRP1B	<0.001	Co-occurrence	0.041	Co-occurrence	0.041	Co-occurrence	1	Gene A or B unmutated	<0.001	0	3	Co-occurrence
ADAM30	LRP5	ADAM30-LRP5	0.149	Co-occurrence	0.892	Mutual exclusivity	0.892	Mutual exclusivity	1	Gene A or B unmutated	0.149	2	1	Mutual exclusivity
ADAM30	MAP3K21	ADAM30-MAP3K21	<0.001	Co-occurrence	0.295	Co-occurrence	0.296	Co-occurrence	1	Gene A or B unmutated	<0.001	0	3	Co-occurrence
ADAM30	MAP7	ADAM30-MAP7	0.362	Co-occurrence	0.206	Co-occurrence	0.207	Co-occurrence	1	Gene A or B unmutated	0.206	0	3	Co-occurrence
ADAM30	MGAT3	ADAM30-MGAT3	0.685	Mutual exclusivity	0.956	Mutual exclusivity	0.956	Mutual exclusivity	1	Gene A or B unmutated	0.685	3	0	Mutual exclusivity
ADAM30	MIER3	ADAM30-MIER3	0.302	Co-occurrence	0.02	Co-occurrence	0.02	Co-occurrence	1	Gene A or B unmutated	0.02	0	3	Co-occurrence
ADAM30	MSH3	ADAM30-MSH3	0.001	Co-occurrence	0.037	Co-occurrence	0.108	Co-occurrence	1	Gene A or B unmutated	0.001	0	3	Co-occurrence
ADAM30	MSH6	ADAM30-MSH6	0.004	Co-occurrence	0.002	Co-occurrence	0.017	Co-occurrence	1	Gene A or B unmutated	0.002	0	3	Co-occurrence
ADAM30	MUC17	ADAM30-MUC17	0.086	Co-occurrence	0.047	Co-occurrence	0.048	Co-occurrence	1	Gene A or B unmutated	0.047	0	3	Co-occurrence
ADAM30	MVK	ADAM30-MVK	0.039	Co-occurrence	0.978	Mutual exclusivity	0.978	Mutual exclusivity	1	Gene A or B unmutated	0.039	2	1	Mutual exclusivity
ADAM30	MYO1B	ADAM30-MYO1B	0.081	Co-occurrence	0.001	Co-occurrence	0.001	Co-occurrence	1	Gene A or B unmutated	0.001	0	3	Co-occurrence
ADAM30	NBN	ADAM30-NBN	0.02	Co-occurrence	0.044	Co-occurrence	0.044	Co-occurrence	1	Gene A or B unmutated	0.02	0	3	Co-occurrence
ADAM30	NRAS	ADAM30-NRAS	0.668	Mutual exclusivity	0.624	Mutual exclusivity	0.622	Mutual exclusivity	1	Gene A or B unmutated	0.622	3	0	Mutual exclusivity
ADAM30	NTRK3	ADAM30-NTRK3	0.735	Mutual exclusivity	0.014	Co-occurrence	0.014	Co-occurrence	1	Gene A or B unmutated	0.014	1	2	Co-occurrence
ADAM30	PCBP1	ADAM30-PCBP1	0.596	Co-occurrence	0.128	Co-occurrence	0.129	Co-occurrence	1	Gene A or B unmutated	0.128	0	3	Co-occurrence
ADAM30	PIK3CA	ADAM30-PIK3CA	0.186	Co-occurrence	0.057	Co-occurrence	0.159	Co-occurrence	1	Gene A or B unmutated	0.057	0	3	Co-occurrence
ADAM30	PLEKHA6	ADAM30-PLEKHA6	0.007	Co-occurrence	0.148	Co-occurrence	0.149	Co-occurrence	1	Gene A or B unmutated	0.007	0	3	Co-occurrence
ADAM30	PRKCQ	ADAM30-PRKCQ	0.365	Co-occurrence	0.004	Co-occurrence	0.004	Co-occurrence	1	Gene A or B unmutated	0.004	0	3	Co-occurrence
ADAM30	PTEN	ADAM30-PTEN	<0.001	Co-occurrence	0.011	Co-occurrence	0.008	Co-occurrence	1	Gene A or B unmutated	<0.001	0	3	Co-occurrence
ADAM30	PTPN12	ADAM30-PTPN12	0.013	Co-occurrence	0.206	Co-occurrence	0.207	Co-occurrence	1	Gene A or B unmutated	0.013	0	3	Co-occurrence
ADAM30	PTPRS	ADAM30-PTPRS	<0.001	Co-occurrence	0.168	Co-occurrence	0.188	Co-occurrence	1	Gene A or B unmutated	<0.001	0	3	Co-occurrence
ADAM30	PTPRT	ADAM30-PTPRT	<0.001	Co-occurrence	0.278	Co-occurrence	0.279	Co-occurrence	1	Gene A or B unmutated	<0.001	0	3	Co-occurrence
ADAM30	RNF128	ADAM30-RNF128	0.012	Co-occurrence	1	Gene A or B unmutated	1	Gene A or B unmutated	1	Gene A or B unmutated	0.012	0	1	Co-occurrence
ADAM30	RNF43	ADAM30-RNF43	0.081	Co-occurrence	0.224	Co-occurrence	0.225	Co-occurrence	1	Gene A or B unmutated	0.081	0	3	Co-occurrence
ADAM30	SIN3A	ADAM30-SIN3A	0.137	Co-occurrence	0.087	Co-occurrence	0.087	Co-occurrence	1	Gene A or B unmutated	0.087	0	3	Co-occurrence
ADAM30	SMAD2	ADAM30-SMAD2	0.158	Co-occurrence	0.037	Co-occurrence	0.033	Co-occurrence	1	Gene A or B unmutated	0.033	0	3	Co-occurrence
ADAM30	SMAD3	ADAM30-SMAD3	0.423	Mutual exclusivity	0.168	Co-occurrence	0.168	Co-occurrence	1	Gene A or B unmutated	0.168	1	2	Co-occurrence
ADAM30	SMAD4	ADAM30-SMAD4	0.187	Co-occurrence	0.464	Co-occurrence	0.465	Co-occurrence	1	Gene A or B unmutated	0.187	0	3	Co-occurrence
ADAM30	SOX9	ADAM30-SOX9	0.003	Co-occurrence	0.794	Mutual exclusivity	0.793	Mutual exclusivity	1	Gene A or B unmutated	0.003	2	1	Mutual exclusivity
ADAM30	SPHKAP	ADAM30-SPHKAP	0.022	Co-occurrence	0.028	Co-occurrence	0.028	Co-occurrence	1	Gene A or B unmutated	0.022	0	3	Co-occurrence
ADAM30	TCERG1	ADAM30-TCERG1	<0.001	Co-occurrence	0.02	Co-occurrence	0.02	Co-occurrence	1	Gene A or B unmutated	<0.001	0	3	Co-occurrence
ADAM30	TCF20	ADAM30-TCF20	0.005	Co-occurrence	0.008	Co-occurrence	0.008	Co-occurrence	1	Gene A or B unmutated	0.005	0	3	Co-occurrence
ADAM30	TCF7L2	ADAM30-TCF7L2	0.007	Co-occurrence	0.477	Co-occurrence	0.296	Co-occurrence	1	Gene A or B unmutated	0.007	0	3	Co-occurrence
ADAM30	TGFBR2	ADAM30-TGFBR2	0.006	Co-occurrence	0.421	Co-occurrence	0.851	Mutual exclusivity	1	Gene A or B unmutated	0.006	1	2	Co-occurrence
ADAM30	TGIF1	ADAM30-TGIF1	0.352	Mutual exclusivity	0.913	Mutual exclusivity	0.913	Mutual exclusivity	1	Gene A or B unmutated	0.352	3	0	Mutual exclusivity
ADAM30	TP53	ADAM30-TP53	0.052	Mutual exclusivity	0.139	Mutual exclusivity	0.141	Mutual exclusivity	1	Gene A or B unmutated	0.052	3	0	Mutual exclusivity
ADAM30	TRPM3	ADAM30-TRPM3	0.004	Co-occurrence	0.024	Co-occurrence	0.024	Co-occurrence	1	Gene A or B unmutated	0.004	0	3	Co-occurrence
ADAM30	WNT16	ADAM30-WNT16	0.051	Co-occurrence	0.956	Mutual exclusivity	0.956	Mutual exclusivity	1	Gene A or B unmutated	0.051	2	1	Mutual exclusivity
ADAM30	XKR4	ADAM30-XKR4	0.232	Co-occurrence	0.956	Mutual exclusivity	0.956	Mutual exclusivity	1	Gene A or B unmutated	0.232	2	1	Mutual exclusivity
ADAM30	XKR8	ADAM30-XKR8	0.836	Mutual exclusivity	0.956	Mutual exclusivity	0.956	Mutual exclusivity	1	Gene A or B unmutated	0.836	3	0	Mutual exclusivity
ADAM30	XYLT2	ADAM30-XYLT2	0.036	Co-occurrence	0.956	Mutual exclusivity	0.956	Mutual exclusivity	1	Gene A or B unmutated	0.036	2	1	Mutual exclusivity
ADAM30	ZBTB20	ADAM30-ZBTB20	0.076	Co-occurrence	0.108	Co-occurrence	0.108	Co-occurrence	1	Gene A or B unmutated	0.076	0	3	Co-occurrence
ADAM30	ZFP36L2	ADAM30-ZFP36L2	0.202	Co-occurrence	0.978	Mutual exclusivity	0.978	Mutual exclusivity	1	Gene A or B unmutated	0.202	2	1	Mutual exclusivity
ADAM30	ZNRF3	ADAM30-ZNRF3	0.018	Co-occurrence	1	Gene A or B unmutated	1	Gene A or B unmutated	1	Gene A or B unmutated	0.018	0	1	Co-occurrence
ADAMTS3	ADD2	ADAMTS3-ADD2	0.425	Co-occurrence	0.69	Mutual exclusivity	0.689	Mutual exclusivity	1	Gene A or B unmutated	0.425	2	1	Mutual exclusivity
ADAMTS3	AMER1	ADAMTS3-AMER1	0.005	Co-occurrence	0.016	Co-occurrence	0.016	Co-occurrence	1	Gene A or B unmutated	0.005	0	3	Co-occurrence
ADAMTS3	ANO5	ADAMTS3-ANO5	0.004	Co-occurrence	0.017	Co-occurrence	0.017	Co-occurrence	1	Gene A or B unmutated	0.004	0	3	Co-occurrence
ADAMTS3	ANO6	ADAMTS3-ANO6	0.496	Co-occurrence	0.01	Co-occurrence	0.01	Co-occurrence	1	Gene A or B unmutated	0.01	0	3	Co-occurrence
ADAMTS3	APC	ADAMTS3-APC	0.497	Mutual exclusivity	0.524	Co-occurrence	0.573	Mutual exclusivity	1	Gene A or B unmutated	0.497	2	1	Mutual exclusivity
ADAMTS3	ARHGAP5	ADAMTS3-ARHGAP5	<0.001	Co-occurrence	<0.001	Co-occurrence	<0.001	Co-occurrence	1	Gene A or B unmutated	<0.001	0	3	Co-occurrence
ADAMTS3	ARHGEF1	ADAMTS3-ARHGEF1	0.677	Mutual exclusivity	0.168	Co-occurrence	0.207	Co-occurrence	1	Gene A or B unmutated	0.168	1	2	Co-occurrence
ADAMTS3	ARHGEF10	ADAMTS3-ARHGEF10	0.385	Co-occurrence	0.003	Co-occurrence	0.003	Co-occurrence	1	Gene A or B unmutated	0.003	0	3	Co-occurrence
ADAMTS3	ARHGEF10L	ADAMTS3-ARHGEF10L	0.023	Co-occurrence	0.168	Co-occurrence	0.169	Co-occurrence	1	Gene A or B unmutated	0.023	0	3	Co-occurrence
ADAMTS3	ARHGEF11	ADAMTS3-ARHGEF11	0.519	Co-occurrence	<0.001	Co-occurrence	<0.001	Co-occurrence	1	Gene A or B unmutated	<0.001	0	3	Co-occurrence
ADAMTS3	ARHGEF12	ADAMTS3-ARHGEF12	0.07	Co-occurrence	0.017	Co-occurrence	0.017	Co-occurrence	1	Gene A or B unmutated	0.017	0	3	Co-occurrence
ADAMTS3	ARHGEF15	ADAMTS3-ARHGEF15	0.644	Co-occurrence	0.168	Co-occurrence	0.169	Co-occurrence	1	Gene A or B unmutated	0.168	0	3	Co-occurrence
ADAMTS3	ARHGEF16	ADAMTS3-ARHGEF16	0.176	Co-occurrence	1	Gene A or B unmutated	1	Gene A or B unmutated	1	Gene A or B unmutated	0.176	0	1	Co-occurrence
ADAMTS3	ARHGEF17	ADAMTS3-ARHGEF17	0.052	Co-occurrence	0.005	Co-occurrence	0.005	Co-occurrence	1	Gene A or B unmutated	0.005	0	3	Co-occurrence
ADAMTS3	ARHGEF18	ADAMTS3-ARHGEF18	0.18	Co-occurrence	0.206	Co-occurrence	0.207	Co-occurrence	1	Gene A or B unmutated	0.18	0	3	Co-occurrence
ADAMTS3	ARHGEF19	ADAMTS3-ARHGEF19	0.218	Co-occurrence	1	Gene A or B unmutated	1	Gene A or B unmutated	1	Gene A or B unmutated	0.218	0	1	Co-occurrence
ADAMTS3	ARHGEF2	ADAMTS3-ARHGEF2	0.007	Co-occurrence	0.206	Co-occurrence	0.207	Co-occurrence	1	Gene A or B unmutated	0.007	0	3	Co-occurrence
ADAMTS3	ARHGEF25	ADAMTS3-ARHGEF25	<0.001	Co-occurrence	0.758	Mutual exclusivity	0.757	Mutual exclusivity	1	Gene A or B unmutated	<0.001	2	1	Mutual exclusivity
ADAMTS3	ARHGEF26	ADAMTS3-ARHGEF26	0.137	Co-occurrence	0.002	Co-occurrence	0.002	Co-occurrence	1	Gene A or B unmutated	0.002	0	3	Co-occurrence
ADAMTS3	ARHGEF3	ADAMTS3-ARHGEF3	0.083	Co-occurrence	0.005	Co-occurrence	0.005	Co-occurrence	1	Gene A or B unmutated	0.005	0	3	Co-occurrence
ADAMTS3	ARHGEF33	ADAMTS3-ARHGEF33	1	Gene A or B unmutated	1	Gene A or B unmutated	1	Gene A or B unmutated	1	Gene A or B unmutated	1	0	0	?
ADAMTS3	ARHGEF34P	ADAMTS3-ARHGEF34P	1	Gene A or B unmutated	1	Gene A or B unmutated	1	Gene A or B unmutated	1	Gene A or B unmutated	1	0	0	?
ADAMTS3	ARHGEF35	ADAMTS3-ARHGEF35	1	Gene A or B unmutated	1	Gene A or B unmutated	1	Gene A or B unmutated	1	Gene A or B unmutated	1	0	0	?
ADAMTS3	ARHGEF37	ADAMTS3-ARHGEF37	0.176	Co-occurrence	0.129	Co-occurrence	0.129	Co-occurrence	1	Gene A or B unmutated	0.129	0	3	Co-occurrence
ADAMTS3	ARHGEF38	ADAMTS3-ARHGEF38	0.008	Co-occurrence	0.955	Mutual exclusivity	0.955	Mutual exclusivity	1	Gene A or B unmutated	0.008	2	1	Mutual exclusivity
ADAMTS3	ARHGEF4	ADAMTS3-ARHGEF4	0.288	Co-occurrence	0.01	Co-occurrence	0.01	Co-occurrence	1	Gene A or B unmutated	0.01	0	3	Co-occurrence
ADAMTS3	ARHGEF40	ADAMTS3-ARHGEF40	<0.001	Co-occurrence	0.871	Mutual exclusivity	0.871	Mutual exclusivity	1	Gene A or B unmutated	<0.001	2	1	Mutual exclusivity
ADAMTS3	ARHGEF5	ADAMTS3-ARHGEF5	0.797	Mutual exclusivity	0.277	Co-occurrence	0.278	Co-occurrence	1	Gene A or B unmutated	0.277	1	2	Co-occurrence
ADAMTS3	ARHGEF6	ADAMTS3-ARHGEF6	0.003	Co-occurrence	0.034	Co-occurrence	0.034	Co-occurrence	1	Gene A or B unmutated	0.003	0	3	Co-occurrence
ADAMTS3	ARHGEF7	ADAMTS3-ARHGEF7	0.166	Co-occurrence	0.034	Co-occurrence	0.025	Co-occurrence	1	Gene A or B unmutated	0.025	0	3	Co-occurrence
ADAMTS3	ARHGEF9	ADAMTS3-ARHGEF9	0.083	Co-occurrence	0.168	Co-occurrence	0.169	Co-occurrence	1	Gene A or B unmutated	0.083	0	3	Co-occurrence
ADAMTS3	ARID1A	ADAMTS3-ARID1A	0.007	Co-occurrence	<0.001	Co-occurrence	<0.001	Co-occurrence	1	Gene A or B unmutated	<0.001	0	3	Co-occurrence
ADAMTS3	ASXL1	ADAMTS3-ASXL1	0.554	Co-occurrence	0.055	Co-occurrence	0.007	Co-occurrence	1	Gene A or B unmutated	0.007	0	3	Co-occurrence
ADAMTS3	ATM	ADAMTS3-ATM	0.008	Co-occurrence	<0.001	Co-occurrence	<0.001	Co-occurrence	1	Gene A or B unmutated	<0.001	0	3	Co-occurrence
ADAMTS3	ATXN2L	ADAMTS3-ATXN2L	0.006	Co-occurrence	0.025	Co-occurrence	0.025	Co-occurrence	1	Gene A or B unmutated	0.006	0	3	Co-occurrence
ADAMTS3	AXIN2	ADAMTS3-AXIN2	0.266	Co-occurrence	0.122	Co-occurrence	0.055	Co-occurrence	1	Gene A or B unmutated	0.055	0	3	Co-occurrence
ADAMTS3	B2M	ADAMTS3-B2M	0.085	Co-occurrence	0.017	Co-occurrence	0.017	Co-occurrence	1	Gene A or B unmutated	0.017	0	3	Co-occurrence
ADAMTS3	BMPR2	ADAMTS3-BMPR2	<0.001	Co-occurrence	0.31	Co-occurrence	0.278	Co-occurrence	1	Gene A or B unmutated	<0.001	0	3	Co-occurrence
ADAMTS3	BRAF	ADAMTS3-BRAF	<0.001	Co-occurrence	<0.001	Co-occurrence	0.001	Co-occurrence	1	Gene A or B unmutated	<0.001	0	3	Co-occurrence
ADAMTS3	CARD11	ADAMTS3-CARD11	0.008	Co-occurrence	0.342	Co-occurrence	0.343	Co-occurrence	1	Gene A or B unmutated	0.008	0	3	Co-occurrence
ADAMTS3	CASP8	ADAMTS3-CASP8	0.015	Co-occurrence	0.007	Co-occurrence	0.007	Co-occurrence	1	Gene A or B unmutated	0.007	0	3	Co-occurrence
ADAMTS3	CBL	ADAMTS3-CBL	0.1	Co-occurrence	0.005	Co-occurrence	0.005	Co-occurrence	1	Gene A or B unmutated	0.005	0	3	Co-occurrence
ADAMTS3	CBLB	ADAMTS3-CBLB	0.007	Co-occurrence	0.69	Mutual exclusivity	0.689	Mutual exclusivity	1	Gene A or B unmutated	0.007	2	1	Mutual exclusivity
ADAMTS3	CDC27	ADAMTS3-CDC27	0.014	Co-occurrence	<0.001	Co-occurrence	<0.001	Co-occurrence	1	Gene A or B unmutated	<0.001	0	3	Co-occurrence
ADAMTS3	CHD4	ADAMTS3-CHD4	0.067	Co-occurrence	0.004	Co-occurrence	0.004	Co-occurrence	1	Gene A or B unmutated	0.004	0	3	Co-occurrence
ADAMTS3	CNTNAP2	ADAMTS3-CNTNAP2	0.013	Co-occurrence	0.093	Co-occurrence	0.094	Co-occurrence	1	Gene A or B unmutated	0.013	0	3	Co-occurrence
ADAMTS3	CTCF	ADAMTS3-CTCF	0.01	Co-occurrence	0.055	Co-occurrence	0.055	Co-occurrence	1	Gene A or B unmutated	0.01	0	3	Co-occurrence
ADAMTS3	CTNNB1	ADAMTS3-CTNNB1	0.036	Co-occurrence	0.402	Co-occurrence	0.403	Co-occurrence	1	Gene A or B unmutated	0.036	0	3	Co-occurrence
ADAMTS3	DACH2	ADAMTS3-DACH2	0.1	Co-occurrence	<0.001	Co-occurrence	<0.001	Co-occurrence	1	Gene A or B unmutated	<0.001	0	3	Co-occurrence
ADAMTS3	EDNRB	ADAMTS3-EDNRB	<0.001	Co-occurrence	0.007	Co-occurrence	0.007	Co-occurrence	1	Gene A or B unmutated	<0.001	0	3	Co-occurrence
ADAMTS3	EPHA3	ADAMTS3-EPHA3	0.091	Co-occurrence	0.027	Co-occurrence	0.027	Co-occurrence	1	Gene A or B unmutated	0.027	0	3	Co-occurrence
ADAMTS3	EPHA5	ADAMTS3-EPHA5	0.015	Co-occurrence	0.015	Co-occurrence	0.015	Co-occurrence	1	Gene A or B unmutated	0.015	0	3	Co-occurrence
ADAMTS3	ERBB2	ADAMTS3-ERBB2	0.316	Co-occurrence	0.005	Co-occurrence	0.005	Co-occurrence	1	Gene A or B unmutated	0.005	0	3	Co-occurrence
ADAMTS3	ERBB3	ADAMTS3-ERBB3	0.316	Co-occurrence	0.122	Co-occurrence	0.123	Co-occurrence	1	Gene A or B unmutated	0.122	0	3	Co-occurrence
ADAMTS3	ERBB4	ADAMTS3-ERBB4	0.002	Co-occurrence	0.006	Co-occurrence	0.006	Co-occurrence	1	Gene A or B unmutated	0.002	0	3	Co-occurrence
ADAMTS3	FAM171B	ADAMTS3-FAM171B	0.281	Co-occurrence	0.025	Co-occurrence	0.025	Co-occurrence	1	Gene A or B unmutated	0.025	0	3	Co-occurrence
ADAMTS3	FBXW7	ADAMTS3-FBXW7	0.288	Co-occurrence	0.514	Co-occurrence	0.232	Co-occurrence	1	Gene A or B unmutated	0.232	0	3	Co-occurrence
ADAMTS3	FHOD3	ADAMTS3-FHOD3	0.024	Co-occurrence	<0.001	Co-occurrence	<0.001	Co-occurrence	1	Gene A or B unmutated	<0.001	0	3	Co-occurrence
ADAMTS3	FOXP2	ADAMTS3-FOXP2	0.007	Co-occurrence	<0.001	Co-occurrence	<0.001	Co-occurrence	1	Gene A or B unmutated	<0.001	0	3	Co-occurrence
ADAMTS3	FRMD4A	ADAMTS3-FRMD4A	<0.001	Co-occurrence	0.017	Co-occurrence	0.017	Co-occurrence	1	Gene A or B unmutated	<0.001	0	3	Co-occurrence
ADAMTS3	FZD10	ADAMTS3-FZD10	0.005	Co-occurrence	<0.001	Co-occurrence	<0.001	Co-occurrence	1	Gene A or B unmutated	<0.001	0	3	Co-occurrence
ADAMTS3	FZD3	ADAMTS3-FZD3	0.534	Mutual exclusivity	<0.001	Co-occurrence	<0.001	Co-occurrence	1	Gene A or B unmutated	<0.001	1	2	Co-occurrence
ADAMTS3	GDF5	ADAMTS3-GDF5	0.109	Co-occurrence	0.087	Co-occurrence	0.088	Co-occurrence	1	Gene A or B unmutated	0.087	0	3	Co-occurrence
ADAMTS3	GPC6	ADAMTS3-GPC6	0.622	Co-occurrence	0.067	Co-occurrence	0.067	Co-occurrence	1	Gene A or B unmutated	0.067	0	3	Co-occurrence
ADAMTS3	GRIN2A	ADAMTS3-GRIN2A	0.012	Co-occurrence	0.043	Co-occurrence	0.043	Co-occurrence	1	Gene A or B unmutated	0.012	0	3	Co-occurrence
ADAMTS3	HK3	ADAMTS3-HK3	0.052	Co-occurrence	0.017	Co-occurrence	0.017	Co-occurrence	1	Gene A or B unmutated	0.017	0	3	Co-occurrence
ADAMTS3	HLA-A	ADAMTS3-HLA-A	0.023	Co-occurrence	0.005	Co-occurrence	0.005	Co-occurrence	1	Gene A or B unmutated	0.005	0	3	Co-occurrence
ADAMTS3	HLA-B	ADAMTS3-HLA-B	0.012	Co-occurrence	0.005	Co-occurrence	0.005	Co-occurrence	1	Gene A or B unmutated	0.005	0	3	Co-occurrence
ADAMTS3	KRAS	ADAMTS3-KRAS	0.51	Mutual exclusivity	0.33	Mutual exclusivity	0.304	Mutual exclusivity	1	Gene A or B unmutated	0.304	3	0	Mutual exclusivity
ADAMTS3	LARP4B	ADAMTS3-LARP4B	0.007	Co-occurrence	0.009	Co-occurrence	0.009	Co-occurrence	1	Gene A or B unmutated	0.007	0	3	Co-occurrence
ADAMTS3	LIMK1	ADAMTS3-LIMK1	<0.001	Co-occurrence	0.206	Co-occurrence	0.207	Co-occurrence	1	Gene A or B unmutated	<0.001	0	3	Co-occurrence
ADAMTS3	LRP1	ADAMTS3-LRP1	0.092	Co-occurrence	0.011	Co-occurrence	0.012	Co-occurrence	1	Gene A or B unmutated	0.011	0	3	Co-occurrence
ADAMTS3	LRP1B	ADAMTS3-LRP1B	<0.001	Co-occurrence	<0.001	Co-occurrence	<0.001	Co-occurrence	1	Gene A or B unmutated	<0.001	0	3	Co-occurrence
ADAMTS3	LRP5	ADAMTS3-LRP5	0.114	Co-occurrence	0.206	Co-occurrence	0.207	Co-occurrence	1	Gene A or B unmutated	0.114	0	3	Co-occurrence
ADAMTS3	MAP3K21	ADAMTS3-MAP3K21	<0.001	Co-occurrence	0.002	Co-occurrence	0.002	Co-occurrence	1	Gene A or B unmutated	<0.001	0	3	Co-occurrence
ADAMTS3	MAP7	ADAMTS3-MAP7	0.566	Mutual exclusivity	<0.001	Co-occurrence	<0.001	Co-occurrence	1	Gene A or B unmutated	<0.001	1	2	Co-occurrence
ADAMTS3	MGAT3	ADAMTS3-MGAT3	0.425	Co-occurrence	0.913	Mutual exclusivity	0.912	Mutual exclusivity	1	Gene A or B unmutated	0.425	2	1	Mutual exclusivity
ADAMTS3	MIER3	ADAMTS3-MIER3	0.365	Co-occurrence	<0.001	Co-occurrence	<0.001	Co-occurrence	1	Gene A or B unmutated	<0.001	0	3	Co-occurrence
ADAMTS3	MSH3	ADAMTS3-MSH3	0.02	Co-occurrence	<0.001	Co-occurrence	0.017	Co-occurrence	1	Gene A or B unmutated	<0.001	0	3	Co-occurrence
ADAMTS3	MSH6	ADAMTS3-MSH6	<0.001	Co-occurrence	<0.001	Co-occurrence	<0.001	Co-occurrence	1	Gene A or B unmutated	<0.001	0	3	Co-occurrence
ADAMTS3	MUC17	ADAMTS3-MUC17	0.033	Co-occurrence	0.031	Co-occurrence	0.032	Co-occurrence	1	Gene A or B unmutated	0.031	0	3	Co-occurrence
ADAMTS3	MVK	ADAMTS3-MVK	0.002	Co-occurrence	0.955	Mutual exclusivity	0.955	Mutual exclusivity	1	Gene A or B unmutated	0.002	2	1	Mutual exclusivity
ADAMTS3	MYO1B	ADAMTS3-MYO1B	0.139	Co-occurrence	0.001	Co-occurrence	0.001	Co-occurrence	1	Gene A or B unmutated	0.001	0	3	Co-occurrence
ADAMTS3	NBN	ADAMTS3-NBN	0.005	Co-occurrence	0.087	Co-occurrence	0.088	Co-occurrence	1	Gene A or B unmutated	0.005	0	3	Co-occurrence
ADAMTS3	NRAS	ADAMTS3-NRAS	0.556	Mutual exclusivity	0.615	Co-occurrence	0.617	Co-occurrence	1	Gene A or B unmutated	0.556	1	2	Co-occurrence
ADAMTS3	NTRK3	ADAMTS3-NTRK3	0.032	Co-occurrence	0.005	Co-occurrence	0.005	Co-occurrence	1	Gene A or B unmutated	0.005	0	3	Co-occurrence
ADAMTS3	PCBP1	ADAMTS3-PCBP1	0.091	Co-occurrence	0.242	Co-occurrence	0.243	Co-occurrence	1	Gene A or B unmutated	0.091	0	3	Co-occurrence
ADAMTS3	PIK3CA	ADAMTS3-PIK3CA	0.424	Co-occurrence	0.03	Co-occurrence	0.044	Co-occurrence	1	Gene A or B unmutated	0.03	0	3	Co-occurrence
ADAMTS3	PLEKHA6	ADAMTS3-PLEKHA6	0.004	Co-occurrence	0.277	Co-occurrence	0.278	Co-occurrence	1	Gene A or B unmutated	0.004	0	3	Co-occurrence
ADAMTS3	PRKCQ	ADAMTS3-PRKCQ	0.209	Co-occurrence	0.017	Co-occurrence	0.017	Co-occurrence	1	Gene A or B unmutated	0.017	0	3	Co-occurrence
ADAMTS3	PTEN	ADAMTS3-PTEN	0.014	Co-occurrence	<0.001	Co-occurrence	<0.001	Co-occurrence	1	Gene A or B unmutated	<0.001	0	3	Co-occurrence
ADAMTS3	PTPN12	ADAMTS3-PTPN12	0.003	Co-occurrence	0.007	Co-occurrence	0.007	Co-occurrence	1	Gene A or B unmutated	0.003	0	3	Co-occurrence
ADAMTS3	PTPRS	ADAMTS3-PTPRS	0.002	Co-occurrence	0.003	Co-occurrence	0.005	Co-occurrence	1	Gene A or B unmutated	0.002	0	3	Co-occurrence
ADAMTS3	PTPRT	ADAMTS3-PTPRT	0.018	Co-occurrence	0.122	Co-occurrence	0.123	Co-occurrence	1	Gene A or B unmutated	0.018	0	3	Co-occurrence
ADAMTS3	RNF128	ADAMTS3-RNF128	0.027	Co-occurrence	1	Gene A or B unmutated	1	Gene A or B unmutated	1	Gene A or B unmutated	0.027	0	1	Co-occurrence
ADAMTS3	RNF43	ADAMTS3-RNF43	0.003	Co-occurrence	<0.001	Co-occurrence	<0.001	Co-occurrence	1	Gene A or B unmutated	<0.001	0	3	Co-occurrence
ADAMTS3	SIN3A	ADAMTS3-SIN3A	0.075	Co-occurrence	<0.001	Co-occurrence	<0.001	Co-occurrence	1	Gene A or B unmutated	<0.001	0	3	Co-occurrence
ADAMTS3	SMAD2	ADAMTS3-SMAD2	0.254	Co-occurrence	0.138	Co-occurrence	0.123	Co-occurrence	1	Gene A or B unmutated	0.123	0	3	Co-occurrence
ADAMTS3	SMAD3	ADAMTS3-SMAD3	0.719	Mutual exclusivity	0.044	Co-occurrence	0.044	Co-occurrence	1	Gene A or B unmutated	0.044	1	2	Co-occurrence
ADAMTS3	SMAD4	ADAMTS3-SMAD4	0.349	Co-occurrence	0.673	Mutual exclusivity	0.671	Mutual exclusivity	1	Gene A or B unmutated	0.349	2	1	Mutual exclusivity
ADAMTS3	SOX9	ADAMTS3-SOX9	0.113	Co-occurrence	0.627	Mutual exclusivity	0.626	Mutual exclusivity	1	Gene A or B unmutated	0.113	2	1	Mutual exclusivity
ADAMTS3	SPHKAP	ADAMTS3-SPHKAP	0.002	Co-occurrence	0.108	Co-occurrence	0.108	Co-occurrence	1	Gene A or B unmutated	0.002	0	3	Co-occurrence
ADAMTS3	TCERG1	ADAMTS3-TCERG1	<0.001	Co-occurrence	<0.001	Co-occurrence	<0.001	Co-occurrence	1	Gene A or B unmutated	<0.001	0	3	Co-occurrence
ADAMTS3	TCF20	ADAMTS3-TCF20	0.06	Co-occurrence	<0.001	Co-occurrence	<0.001	Co-occurrence	1	Gene A or B unmutated	<0.001	0	3	Co-occurrence
ADAMTS3	TCF7L2	ADAMTS3-TCF7L2	0.022	Co-occurrence	0.021	Co-occurrence	0.139	Co-occurrence	1	Gene A or B unmutated	0.021	0	3	Co-occurrence
ADAMTS3	TGFBR2	ADAMTS3-TGFBR2	0.017	Co-occurrence	0.012	Co-occurrence	0.278	Co-occurrence	1	Gene A or B unmutated	0.012	0	3	Co-occurrence
ADAMTS3	TGIF1	ADAMTS3-TGIF1	0.636	Mutual exclusivity	0.832	Mutual exclusivity	0.831	Mutual exclusivity	1	Gene A or B unmutated	0.636	3	0	Mutual exclusivity
ADAMTS3	TP53	ADAMTS3-TP53	0.282	Mutual exclusivity	0.029	Mutual exclusivity	0.03	Mutual exclusivity	1	Gene A or B unmutated	0.029	3	0	Mutual exclusivity
ADAMTS3	TRPM3	ADAMTS3-TRPM3	0.304	Co-occurrence	<0.001	Co-occurrence	<0.001	Co-occurrence	1	Gene A or B unmutated	<0.001	0	3	Co-occurrence
ADAMTS3	WNT16	ADAMTS3-WNT16	0.317	Mutual exclusivity	0.087	Co-occurrence	0.088	Co-occurrence	1	Gene A or B unmutated	0.087	1	2	Co-occurrence
ADAMTS3	XKR4	ADAMTS3-XKR4	<0.001	Co-occurrence	0.913	Mutual exclusivity	0.912	Mutual exclusivity	1	Gene A or B unmutated	<0.001	2	1	Mutual exclusivity
ADAMTS3	XKR8	ADAMTS3-XKR8	0.203	Co-occurrence	0.087	Co-occurrence	0.088	Co-occurrence	1	Gene A or B unmutated	0.087	0	3	Co-occurrence
ADAMTS3	XYLT2	ADAMTS3-XYLT2	0.004	Co-occurrence	0.913	Mutual exclusivity	0.912	Mutual exclusivity	1	Gene A or B unmutated	0.004	2	1	Mutual exclusivity
ADAMTS3	ZBTB20	ADAMTS3-ZBTB20	0.348	Co-occurrence	<0.001	Co-occurrence	<0.001	Co-occurrence	1	Gene A or B unmutated	<0.001	0	3	Co-occurrence
ADAMTS3	ZFP36L2	ADAMTS3-ZFP36L2	0.585	Co-occurrence	0.955	Mutual exclusivity	0.955	Mutual exclusivity	1	Gene A or B unmutated	0.585	2	1	Mutual exclusivity
ADAMTS3	ZNRF3	ADAMTS3-ZNRF3	0.012	Co-occurrence	1	Gene A or B unmutated	1	Gene A or B unmutated	1	Gene A or B unmutated	0.012	0	1	Co-occurrence
ADD2	AMER1	ADD2-AMER1	0.624	Mutual exclusivity	0.047	Co-occurrence	0.048	Co-occurrence	1	Gene A or B unmutated	0.047	1	2	Co-occurrence
ADD2	ANO5	ADD2-ANO5	0.053	Co-occurrence	0.832	Mutual exclusivity	0.832	Mutual exclusivity	1	Gene A or B unmutated	0.053	2	1	Mutual exclusivity
ADD2	ANO6	ADD2-ANO6	0.086	Co-occurrence	0.136	Co-occurrence	0.137	Co-occurrence	1	Gene A or B unmutated	0.086	0	3	Co-occurrence
ADD2	APC	ADD2-APC	0.262	Co-occurrence	0.363	Co-occurrence	0.287	Co-occurrence	1	Gene A or B unmutated	0.262	0	3	Co-occurrence
ADD2	ARHGAP5	ADD2-ARHGAP5	0.004	Co-occurrence	0.716	Mutual exclusivity	0.715	Mutual exclusivity	1	Gene A or B unmutated	0.004	2	1	Mutual exclusivity
ADD2	ARHGEF1	ADD2-ARHGEF1	0.4	Mutual exclusivity	0.136	Co-occurrence	0.168	Co-occurrence	1	Gene A or B unmutated	0.136	1	2	Co-occurrence
ADD2	ARHGEF10	ADD2-ARHGEF10	0.015	Co-occurrence	0.028	Co-occurrence	0.028	Co-occurrence	1	Gene A or B unmutated	0.015	0	3	Co-occurrence
ADD2	ARHGEF10L	ADD2-ARHGEF10L	0.6	Co-occurrence	0.864	Mutual exclusivity	0.863	Mutual exclusivity	1	Gene A or B unmutated	0.6	2	1	Mutual exclusivity
ADD2	ARHGEF11	ADD2-ARHGEF11	0.621	Mutual exclusivity	0.044	Co-occurrence	0.044	Co-occurrence	1	Gene A or B unmutated	0.044	1	2	Co-occurrence
ADD2	ARHGEF12	ADD2-ARHGEF12	0.543	Co-occurrence	0.168	Co-occurrence	0.168	Co-occurrence	1	Gene A or B unmutated	0.168	0	3	Co-occurrence
ADD2	ARHGEF15	ADD2-ARHGEF15	0.457	Mutual exclusivity	0.864	Mutual exclusivity	0.863	Mutual exclusivity	1	Gene A or B unmutated	0.457	3	0	Mutual exclusivity
ADD2	ARHGEF16	ADD2-ARHGEF16	0.113	Co-occurrence	1	Gene A or B unmutated	1	Gene A or B unmutated	1	Gene A or B unmutated	0.113	0	1	Co-occurrence
ADD2	ARHGEF17	ADD2-ARHGEF17	0.636	Mutual exclusivity	0.896	Mutual exclusivity	0.896	Mutual exclusivity	1	Gene A or B unmutated	0.636	3	0	Mutual exclusivity
ADD2	ARHGEF18	ADD2-ARHGEF18	0.315	Co-occurrence	0.832	Mutual exclusivity	0.832	Mutual exclusivity	1	Gene A or B unmutated	0.315	2	1	Mutual exclusivity
ADD2	ARHGEF19	ADD2-ARHGEF19	0.026	Co-occurrence	1	Gene A or B unmutated	1	Gene A or B unmutated	1	Gene A or B unmutated	0.026	0	1	Co-occurrence
ADD2	ARHGEF2	ADD2-ARHGEF2	0.015	Co-occurrence	0.168	Co-occurrence	0.168	Co-occurrence	1	Gene A or B unmutated	0.015	0	3	Co-occurrence
ADD2	ARHGEF25	ADD2-ARHGEF25	0.322	Co-occurrence	0.016	Co-occurrence	0.016	Co-occurrence	1	Gene A or B unmutated	0.016	0	3	Co-occurrence
ADD2	ARHGEF26	ADD2-ARHGEF26	0.086	Co-occurrence	0.773	Mutual exclusivity	0.772	Mutual exclusivity	1	Gene A or B unmutated	0.086	2	1	Mutual exclusivity
ADD2	ARHGEF3	ADD2-ARHGEF3	0.005	Co-occurrence	0.896	Mutual exclusivity	0.896	Mutual exclusivity	1	Gene A or B unmutated	0.005	2	1	Mutual exclusivity
ADD2	ARHGEF33	ADD2-ARHGEF33	1	Gene A or B unmutated	1	Gene A or B unmutated	1	Gene A or B unmutated	1	Gene A or B unmutated	1	0	0	?
ADD2	ARHGEF34P	ADD2-ARHGEF34P	1	Gene A or B unmutated	1	Gene A or B unmutated	1	Gene A or B unmutated	1	Gene A or B unmutated	1	0	0	?
ADD2	ARHGEF35	ADD2-ARHGEF35	1	Gene A or B unmutated	1	Gene A or B unmutated	1	Gene A or B unmutated	1	Gene A or B unmutated	1	0	0	?
ADD2	ARHGEF37	ADD2-ARHGEF37	0.545	Mutual exclusivity	0.104	Co-occurrence	0.104	Co-occurrence	1	Gene A or B unmutated	0.104	1	2	Co-occurrence
ADD2	ARHGEF38	ADD2-ARHGEF38	0.121	Co-occurrence	0.964	Mutual exclusivity	0.964	Mutual exclusivity	1	Gene A or B unmutated	0.121	2	1	Mutual exclusivity
ADD2	ARHGEF4	ADD2-ARHGEF4	0.228	Co-occurrence	0.864	Mutual exclusivity	0.863	Mutual exclusivity	1	Gene A or B unmutated	0.228	2	1	Mutual exclusivity
ADD2	ARHGEF40	ADD2-ARHGEF40	0.053	Co-occurrence	0.104	Co-occurrence	0.104	Co-occurrence	1	Gene A or B unmutated	0.053	0	3	Co-occurrence
ADD2	ARHGEF5	ADD2-ARHGEF5	0.842	Mutual exclusivity	0.227	Co-occurrence	0.228	Co-occurrence	1	Gene A or B unmutated	0.227	1	2	Co-occurrence
ADD2	ARHGEF6	ADD2-ARHGEF6	0.418	Mutual exclusivity	0.021	Co-occurrence	0.022	Co-occurrence	1	Gene A or B unmutated	0.021	1	2	Co-occurrence
ADD2	ARHGEF7	ADD2-ARHGEF7	<0.001	Co-occurrence	0.227	Co-occurrence	0.199	Co-occurrence	1	Gene A or B unmutated	<0.001	0	3	Co-occurrence
ADD2	ARHGEF9	ADD2-ARHGEF9	0.322	Co-occurrence	0.136	Co-occurrence	0.137	Co-occurrence	1	Gene A or B unmutated	0.136	0	3	Co-occurrence
ADD2	ARID1A	ADD2-ARID1A	0.307	Co-occurrence	0.551	Co-occurrence	0.553	Co-occurrence	1	Gene A or B unmutated	0.307	0	3	Co-occurrence
ADD2	ASXL1	ADD2-ASXL1	0.41	Co-occurrence	0.284	Co-occurrence	0.311	Co-occurrence	1	Gene A or B unmutated	0.284	0	3	Co-occurrence
ADD2	ATM	ADD2-ATM	0.576	Mutual exclusivity	0.047	Co-occurrence	0.048	Co-occurrence	1	Gene A or B unmutated	0.047	1	2	Co-occurrence
ADD2	ATXN2L	ADD2-ATXN2L	0.039	Co-occurrence	0.198	Co-occurrence	0.199	Co-occurrence	1	Gene A or B unmutated	0.039	0	3	Co-occurrence
ADD2	AXIN2	ADD2-AXIN2	0.327	Co-occurrence	0.592	Mutual exclusivity	0.715	Mutual exclusivity	1	Gene A or B unmutated	0.327	2	1	Mutual exclusivity
ADD2	B2M	ADD2-B2M	0.105	Co-occurrence	0.168	Co-occurrence	0.168	Co-occurrence	1	Gene A or B unmutated	0.105	0	3	Co-occurrence
ADD2	BMPR2	ADD2-BMPR2	0.21	Co-occurrence	0.744	Mutual exclusivity	0.772	Mutual exclusivity	1	Gene A or B unmutated	0.21	2	1	Mutual exclusivity
ADD2	BRAF	ADD2-BRAF	0.441	Co-occurrence	0.449	Mutual exclusivity	0.43	Mutual exclusivity	1	Gene A or B unmutated	0.43	2	1	Mutual exclusivity
ADD2	CARD11	ADD2-CARD11	0.008	Co-occurrence	0.002	Co-occurrence	0.002	Co-occurrence	1	Gene A or B unmutated	0.002	0	3	Co-occurrence
ADD2	CASP8	ADD2-CASP8	0.331	Co-occurrence	0.044	Co-occurrence	0.044	Co-occurrence	1	Gene A or B unmutated	0.044	0	3	Co-occurrence
ADD2	CBL	ADD2-CBL	0.649	Mutual exclusivity	0.896	Mutual exclusivity	0.896	Mutual exclusivity	1	Gene A or B unmutated	0.649	3	0	Mutual exclusivity
ADD2	CBLB	ADD2-CBLB	0.479	Co-occurrence	0.028	Co-occurrence	0.028	Co-occurrence	1	Gene A or B unmutated	0.028	0	3	Co-occurrence
ADD2	CDC27	ADD2-CDC27	0.351	Co-occurrence	0.028	Co-occurrence	0.044	Co-occurrence	1	Gene A or B unmutated	0.028	0	3	Co-occurrence
ADD2	CHD4	ADD2-CHD4	0.56	Co-occurrence	0.116	Co-occurrence	0.117	Co-occurrence	1	Gene A or B unmutated	0.116	0	3	Co-occurrence
ADD2	CNTNAP2	ADD2-CNTNAP2	0.484	Co-occurrence	0.361	Co-occurrence	0.362	Co-occurrence	1	Gene A or B unmutated	0.361	0	3	Co-occurrence
ADD2	CTCF	ADD2-CTCF	0.204	Mutual exclusivity	0.716	Mutual exclusivity	0.715	Mutual exclusivity	1	Gene A or B unmutated	0.204	3	0	Mutual exclusivity
ADD2	CTNNB1	ADD2-CTNNB1	0.44	Co-occurrence	0.664	Mutual exclusivity	0.663	Mutual exclusivity	1	Gene A or B unmutated	0.44	2	1	Mutual exclusivity
ADD2	DACH2	ADD2-DACH2	0.649	Mutual exclusivity	0.336	Co-occurrence	0.362	Co-occurrence	1	Gene A or B unmutated	0.336	1	2	Co-occurrence
ADD2	EDNRB	ADD2-EDNRB	0.015	Co-occurrence	0.31	Co-occurrence	0.311	Co-occurrence	1	Gene A or B unmutated	0.015	0	3	Co-occurrence
ADD2	EPHA3	ADD2-EPHA3	0.418	Mutual exclusivity	0.104	Co-occurrence	0.105	Co-occurrence	1	Gene A or B unmutated	0.104	1	2	Co-occurrence
ADD2	EPHA5	ADD2-EPHA5	0.669	Mutual exclusivity	0.385	Co-occurrence	0.386	Co-occurrence	1	Gene A or B unmutated	0.385	1	2	Co-occurrence
ADD2	ERBB2	ADD2-ERBB2	0.057	Co-occurrence	0.284	Co-occurrence	0.285	Co-occurrence	1	Gene A or B unmutated	0.057	0	3	Co-occurrence
ADD2	ERBB3	ADD2-ERBB3	0.455	Co-occurrence	0.082	Co-occurrence	0.083	Co-occurrence	1	Gene A or B unmutated	0.082	0	3	Co-occurrence
ADD2	ERBB4	ADD2-ERBB4	0.44	Co-occurrence	0.022	Co-occurrence	0.022	Co-occurrence	1	Gene A or B unmutated	0.022	0	3	Co-occurrence
ADD2	FAM171B	ADD2-FAM171B	0.437	Mutual exclusivity	0.198	Co-occurrence	0.199	Co-occurrence	1	Gene A or B unmutated	0.198	1	2	Co-occurrence
ADD2	FBXW7	ADD2-FBXW7	0.54	Mutual exclusivity	0.392	Co-occurrence	0.408	Co-occurrence	1	Gene A or B unmutated	0.392	1	2	Co-occurrence
ADD2	FHOD3	ADD2-FHOD3	0.006	Co-occurrence	0.062	Co-occurrence	0.062	Co-occurrence	1	Gene A or B unmutated	0.006	0	3	Co-occurrence
ADD2	FOXP2	ADD2-FOXP2	0.041	Co-occurrence	0.832	Mutual exclusivity	0.832	Mutual exclusivity	1	Gene A or B unmutated	0.041	2	1	Mutual exclusivity
ADD2	FRMD4A	ADD2-FRMD4A	0.448	Mutual exclusivity	0.832	Mutual exclusivity	0.832	Mutual exclusivity	1	Gene A or B unmutated	0.448	3	0	Mutual exclusivity
ADD2	FZD10	ADD2-FZD10	0.06	Co-occurrence	0.168	Co-occurrence	0.168	Co-occurrence	1	Gene A or B unmutated	0.06	0	3	Co-occurrence
ADD2	FZD3	ADD2-FZD3	0.621	Mutual exclusivity	0.31	Co-occurrence	0.311	Co-occurrence	1	Gene A or B unmutated	0.31	1	2	Co-occurrence
ADD2	GDF5	ADD2-GDF5	0.425	Co-occurrence	0.93	Mutual exclusivity	0.929	Mutual exclusivity	1	Gene A or B unmutated	0.425	2	1	Mutual exclusivity
ADD2	GPC6	ADD2-GPC6	0.157	Co-occurrence	0.69	Mutual exclusivity	0.689	Mutual exclusivity	1	Gene A or B unmutated	0.157	2	1	Mutual exclusivity
ADD2	GRIN2A	ADD2-GRIN2A	0.198	Co-occurrence	0.486	Mutual exclusivity	0.485	Mutual exclusivity	1	Gene A or B unmutated	0.198	2	1	Mutual exclusivity
ADD2	HK3	ADD2-HK3	0.142	Co-occurrence	0.168	Co-occurrence	0.168	Co-occurrence	1	Gene A or B unmutated	0.142	0	3	Co-occurrence
ADD2	HLA-A	ADD2-HLA-A	0.053	Co-occurrence	0.896	Mutual exclusivity	0.896	Mutual exclusivity	1	Gene A or B unmutated	0.053	2	1	Mutual exclusivity
ADD2	HLA-B	ADD2-HLA-B	0.098	Co-occurrence	0.896	Mutual exclusivity	0.896	Mutual exclusivity	1	Gene A or B unmutated	0.098	2	1	Mutual exclusivity
ADD2	KRAS	ADD2-KRAS	0.553	Mutual exclusivity	0.451	Co-occurrence	0.477	Co-occurrence	1	Gene A or B unmutated	0.451	1	2	Co-occurrence
ADD2	LARP4B	ADD2-LARP4B	0.002	Co-occurrence	0.052	Co-occurrence	0.053	Co-occurrence	1	Gene A or B unmutated	0.002	0	3	Co-occurrence
ADD2	LIMK1	ADD2-LIMK1	0.379	Co-occurrence	0.011	Co-occurrence	0.011	Co-occurrence	1	Gene A or B unmutated	0.011	0	3	Co-occurrence
ADD2	LRP1	ADD2-LRP1	0.007	Co-occurrence	0.062	Co-occurrence	0.062	Co-occurrence	1	Gene A or B unmutated	0.007	0	3	Co-occurrence
ADD2	LRP1B	ADD2-LRP1B	0.202	Co-occurrence	0.566	Mutual exclusivity	0.564	Mutual exclusivity	1	Gene A or B unmutated	0.202	2	1	Mutual exclusivity
ADD2	LRP5	ADD2-LRP5	0.327	Co-occurrence	0.168	Co-occurrence	0.168	Co-occurrence	1	Gene A or B unmutated	0.168	0	3	Co-occurrence
ADD2	MAP3K21	ADD2-MAP3K21	0.685	Mutual exclusivity	0.431	Co-occurrence	0.432	Co-occurrence	1	Gene A or B unmutated	0.431	1	2	Co-occurrence
ADD2	MAP7	ADD2-MAP7	<0.001	Co-occurrence	0.31	Co-occurrence	0.311	Co-occurrence	1	Gene A or B unmutated	<0.001	0	3	Co-occurrence
ADD2	MGAT3	ADD2-MGAT3	0.019	Co-occurrence	0.07	Co-occurrence	0.071	Co-occurrence	1	Gene A or B unmutated	0.019	0	3	Co-occurrence
ADD2	MIER3	ADD2-MIER3	0.708	Mutual exclusivity	0.052	Co-occurrence	0.053	Co-occurrence	1	Gene A or B unmutated	0.052	1	2	Co-occurrence
ADD2	MSH3	ADD2-MSH3	0.582	Co-occurrence	0.093	Co-occurrence	0.832	Mutual exclusivity	1	Gene A or B unmutated	0.093	1	2	Co-occurrence
ADD2	MSH6	ADD2-MSH6	0.685	Mutual exclusivity	0.431	Co-occurrence	0.311	Co-occurrence	1	Gene A or B unmutated	0.311	1	2	Co-occurrence
ADD2	MUC17	ADD2-MUC17	0.286	Co-occurrence	0.016	Co-occurrence	0.016	Co-occurrence	1	Gene A or B unmutated	0.016	0	3	Co-occurrence
ADD2	MVK	ADD2-MVK	0.457	Mutual exclusivity	0.964	Mutual exclusivity	0.964	Mutual exclusivity	1	Gene A or B unmutated	0.457	3	0	Mutual exclusivity
ADD2	MYO1B	ADD2-MYO1B	0.074	Co-occurrence	0.007	Co-occurrence	0.007	Co-occurrence	1	Gene A or B unmutated	0.007	0	3	Co-occurrence
ADD2	NBN	ADD2-NBN	<0.001	Co-occurrence	0.93	Mutual exclusivity	0.929	Mutual exclusivity	1	Gene A or B unmutated	<0.001	2	1	Mutual exclusivity
ADD2	NRAS	ADD2-NRAS	0.685	Mutual exclusivity	0.153	Co-occurrence	0.154	Co-occurrence	1	Gene A or B unmutated	0.153	1	2	Co-occurrence
ADD2	NTRK3	ADD2-NTRK3	0.634	Co-occurrence	0.716	Mutual exclusivity	0.715	Mutual exclusivity	1	Gene A or B unmutated	0.634	2	1	Mutual exclusivity
ADD2	PCBP1	ADD2-PCBP1	0.582	Co-occurrence	0.802	Mutual exclusivity	0.801	Mutual exclusivity	1	Gene A or B unmutated	0.582	2	1	Mutual exclusivity
ADD2	PIK3CA	ADD2-PIK3CA	0.526	Mutual exclusivity	0.202	Co-occurrence	0.098	Co-occurrence	1	Gene A or B unmutated	0.098	1	2	Co-occurrence
ADD2	PLEKHA6	ADD2-PLEKHA6	0.363	Co-occurrence	0.227	Co-occurrence	0.228	Co-occurrence	1	Gene A or B unmutated	0.227	0	3	Co-occurrence
ADD2	PRKCQ	ADD2-PRKCQ	0.028	Co-occurrence	0.832	Mutual exclusivity	0.832	Mutual exclusivity	1	Gene A or B unmutated	0.028	2	1	Mutual exclusivity
ADD2	PTEN	ADD2-PTEN	0.352	Co-occurrence	0.256	Co-occurrence	0.228	Co-occurrence	1	Gene A or B unmutated	0.228	0	3	Co-occurrence
ADD2	PTPN12	ADD2-PTPN12	0.405	Co-occurrence	0.044	Co-occurrence	0.044	Co-occurrence	1	Gene A or B unmutated	0.044	0	3	Co-occurrence
ADD2	PTPRS	ADD2-PTPRS	0.435	Co-occurrence	0.744	Mutual exclusivity	0.715	Mutual exclusivity	1	Gene A or B unmutated	0.435	2	1	Mutual exclusivity
ADD2	PTPRT	ADD2-PTPRT	0.058	Co-occurrence	0.082	Co-occurrence	0.083	Co-occurrence	1	Gene A or B unmutated	0.058	0	3	Co-occurrence
ADD2	RNF128	ADD2-RNF128	0.383	Mutual exclusivity	1	Gene A or B unmutated	1	Gene A or B unmutated	1	Gene A or B unmutated	0.383	1	0	Mutual exclusivity
ADD2	RNF43	ADD2-RNF43	0.023	Co-occurrence	0.336	Co-occurrence	0.337	Co-occurrence	1	Gene A or B unmutated	0.023	0	3	Co-occurrence
ADD2	SIN3A	ADD2-SIN3A	0.126	Co-occurrence	0.864	Mutual exclusivity	0.863	Mutual exclusivity	1	Gene A or B unmutated	0.126	2	1	Mutual exclusivity
ADD2	SMAD2	ADD2-SMAD2	0.145	Co-occurrence	0.431	Co-occurrence	0.41	Co-occurrence	1	Gene A or B unmutated	0.145	0	3	Co-occurrence
ADD2	SMAD3	ADD2-SMAD3	0.437	Mutual exclusivity	0.002	Co-occurrence	0.002	Co-occurrence	1	Gene A or B unmutated	0.002	1	2	Co-occurrence
ADD2	SMAD4	ADD2-SMAD4	0.591	Co-occurrence	<0.001	Co-occurrence	<0.001	Co-occurrence	1	Gene A or B unmutated	<0.001	0	3	Co-occurrence
ADD2	SOX9	ADD2-SOX9	0.061	Mutual exclusivity	0.31	Co-occurrence	0.311	Co-occurrence	1	Gene A or B unmutated	0.061	1	2	Co-occurrence
ADD2	SPHKAP	ADD2-SPHKAP	0.09	Co-occurrence	0.385	Co-occurrence	0.386	Co-occurrence	1	Gene A or B unmutated	0.09	0	3	Co-occurrence
ADD2	TCERG1	ADD2-TCERG1	0.526	Co-occurrence	0.664	Mutual exclusivity	0.663	Mutual exclusivity	1	Gene A or B unmutated	0.526	2	1	Mutual exclusivity
ADD2	TCF20	ADD2-TCF20	0.079	Co-occurrence	0.773	Mutual exclusivity	0.772	Mutual exclusivity	1	Gene A or B unmutated	0.079	2	1	Mutual exclusivity
ADD2	TCF7L2	ADD2-TCF7L2	0.461	Mutual exclusivity	0.058	Co-occurrence	0.432	Co-occurrence	1	Gene A or B unmutated	0.058	1	2	Co-occurrence
ADD2	TGFBR2	ADD2-TGFBR2	0.347	Co-occurrence	0.005	Co-occurrence	0.772	Mutual exclusivity	1	Gene A or B unmutated	0.005	1	2	Co-occurrence
ADD2	TGIF1	ADD2-TGIF1	0.366	Mutual exclusivity	0.864	Mutual exclusivity	0.863	Mutual exclusivity	1	Gene A or B unmutated	0.366	3	0	Mutual exclusivity
ADD2	TP53	ADD2-TP53	0.148	Mutual exclusivity	0.547	Mutual exclusivity	0.552	Mutual exclusivity	1	Gene A or B unmutated	0.148	3	0	Mutual exclusivity
ADD2	TRPM3	ADD2-TRPM3	0.158	Co-occurrence	0.361	Co-occurrence	0.362	Co-occurrence	1	Gene A or B unmutated	0.158	0	3	Co-occurrence
ADD2	WNT16	ADD2-WNT16	0.203	Co-occurrence	0.93	Mutual exclusivity	0.929	Mutual exclusivity	1	Gene A or B unmutated	0.203	2	1	Mutual exclusivity
ADD2	XKR4	ADD2-XKR4	0.219	Co-occurrence	0.07	Co-occurrence	0.071	Co-occurrence	1	Gene A or B unmutated	0.07	0	3	Co-occurrence
ADD2	XKR8	ADD2-XKR8	0.01	Co-occurrence	0.93	Mutual exclusivity	0.929	Mutual exclusivity	1	Gene A or B unmutated	0.01	2	1	Mutual exclusivity
ADD2	XYLT2	ADD2-XYLT2	0.032	Co-occurrence	0.93	Mutual exclusivity	0.929	Mutual exclusivity	1	Gene A or B unmutated	0.032	2	1	Mutual exclusivity
ADD2	ZBTB20	ADD2-ZBTB20	0.068	Co-occurrence	0.832	Mutual exclusivity	0.832	Mutual exclusivity	1	Gene A or B unmutated	0.068	2	1	Mutual exclusivity
ADD2	ZFP36L2	ADD2-ZFP36L2	0.6	Mutual exclusivity	0.964	Mutual exclusivity	0.964	Mutual exclusivity	1	Gene A or B unmutated	0.6	3	0	Mutual exclusivity
ADD2	ZNRF3	ADD2-ZNRF3	0.531	Mutual exclusivity	1	Gene A or B unmutated	1	Gene A or B unmutated	1	Gene A or B unmutated	0.531	1	0	Mutual exclusivity
AMER1	FAM171B	AMER1-FAM171B	0.209	Co-occurrence	0.002	Co-occurrence	0.002	Co-occurrence	1	Gene A or B unmutated	0.002	0	3	Co-occurrence
AMER1	FBXW7	AMER1-FBXW7	0.067	Co-occurrence	0.211	Co-occurrence	0.234	Co-occurrence	0.041	Co-occurrence	0.041	0	4	Co-occurrence
AMER1	FHOD3	AMER1-FHOD3	0.289	Co-occurrence	0.005	Co-occurrence	0.005	Co-occurrence	1	Gene A or B unmutated	0.005	0	3	Co-occurrence
AMER1	FOXP2	AMER1-FOXP2	0.14	Co-occurrence	0.097	Co-occurrence	0.098	Co-occurrence	1	Gene A or B unmutated	0.097	0	3	Co-occurrence
AMER1	FRMD4A	AMER1-FRMD4A	0.021	Co-occurrence	0.097	Co-occurrence	0.098	Co-occurrence	1	Gene A or B unmutated	0.021	0	3	Co-occurrence
AMER1	FZD10	AMER1-FZD10	0.104	Co-occurrence	<0.001	Co-occurrence	<0.001	Co-occurrence	1	Gene A or B unmutated	<0.001	0	3	Co-occurrence
AMER1	FZD3	AMER1-FZD3	0.378	Mutual exclusivity	0.016	Co-occurrence	0.016	Co-occurrence	1	Gene A or B unmutated	0.016	1	2	Co-occurrence
AMER1	GDF5	AMER1-GDF5	0.317	Co-occurrence	0.211	Co-occurrence	0.212	Co-occurrence	1	Gene A or B unmutated	0.211	0	3	Co-occurrence
AMER1	GPC6	AMER1-GPC6	0.426	Co-occurrence	0.298	Mutual exclusivity	0.297	Mutual exclusivity	1	Gene A or B unmutated	0.297	2	1	Mutual exclusivity
AMER1	GRIN2A	AMER1-GRIN2A	0.382	Mutual exclusivity	0.146	Co-occurrence	0.148	Co-occurrence	<0.001	Co-occurrence	<0.001	1	3	Co-occurrence
AMER1	HK3	AMER1-HK3	0.605	Mutual exclusivity	0.011	Co-occurrence	0.011	Co-occurrence	1	Gene A or B unmutated	0.011	1	2	Co-occurrence
AMER1	HLA-A	AMER1-HLA-A	0.255	Co-occurrence	0.034	Co-occurrence	0.034	Co-occurrence	0.37	Co-occurrence	0.034	0	4	Co-occurrence
AMER1	HLA-B	AMER1-HLA-B	0.02	Co-occurrence	0.7	Mutual exclusivity	0.699	Mutual exclusivity	1	Gene A or B unmutated	0.02	2	1	Mutual exclusivity
AMER1	KRAS	AMER1-KRAS	0.259	Co-occurrence	0.193	Co-occurrence	0.227	Co-occurrence	<0.001	Co-occurrence	<0.001	0	4	Co-occurrence
AMER1	LARP4B	AMER1-LARP4B	0.463	Mutual exclusivity	0.003	Co-occurrence	0.003	Co-occurrence	1	Gene A or B unmutated	0.003	1	2	Co-occurrence
AMER1	LIMK1	AMER1-LIMK1	0.258	Co-occurrence	0.45	Co-occurrence	0.451	Co-occurrence	1	Gene A or B unmutated	0.258	0	3	Co-occurrence
AMER1	LRP1	AMER1-LRP1	0.144	Co-occurrence	<0.001	Co-occurrence	<0.001	Co-occurrence	1	Gene A or B unmutated	<0.001	0	3	Co-occurrence
AMER1	LRP1B	AMER1-LRP1B	0.416	Co-occurrence	0.005	Co-occurrence	0.005	Co-occurrence	1	Gene A or B unmutated	0.005	0	3	Co-occurrence
AMER1	LRP5	AMER1-LRP5	0.206	Co-occurrence	0.55	Mutual exclusivity	0.549	Mutual exclusivity	1	Gene A or B unmutated	0.206	2	1	Mutual exclusivity
AMER1	MAP3K21	AMER1-MAP3K21	0.02	Co-occurrence	0.071	Co-occurrence	0.072	Co-occurrence	1	Gene A or B unmutated	0.02	0	3	Co-occurrence
AMER1	MAP7	AMER1-MAP7	0.413	Mutual exclusivity	0.016	Co-occurrence	0.016	Co-occurrence	1	Gene A or B unmutated	0.016	1	2	Co-occurrence
AMER1	MGAT3	AMER1-MGAT3	0.376	Co-occurrence	0.789	Mutual exclusivity	0.788	Mutual exclusivity	1	Gene A or B unmutated	0.376	2	1	Mutual exclusivity
AMER1	MIER3	AMER1-MIER3	0.14	Co-occurrence	0.003	Co-occurrence	0.003	Co-occurrence	1	Gene A or B unmutated	0.003	0	3	Co-occurrence
AMER1	MSH3	AMER1-MSH3	0.487	Mutual exclusivity	0.016	Co-occurrence	0.098	Co-occurrence	0.942	Mutual exclusivity	0.016	2	2	?
AMER1	MSH6	AMER1-MSH6	0.02	Co-occurrence	0.003	Co-occurrence	0.016	Co-occurrence	<0.001	Co-occurrence	<0.001	0	4	Co-occurrence
AMER1	MUC17	AMER1-MUC17	0.17	Co-occurrence	0.006	Co-occurrence	0.006	Co-occurrence	1	Gene A or B unmutated	0.006	0	3	Co-occurrence
AMER1	MVK	AMER1-MVK	0.186	Co-occurrence	0.888	Mutual exclusivity	0.888	Mutual exclusivity	1	Gene A or B unmutated	0.186	2	1	Mutual exclusivity
AMER1	MYO1B	AMER1-MYO1B	0.327	Co-occurrence	<0.001	Co-occurrence	<0.001	Co-occurrence	1	Gene A or B unmutated	<0.001	0	3	Co-occurrence
AMER1	NBN	AMER1-NBN	0.332	Co-occurrence	0.211	Co-occurrence	0.212	Co-occurrence	0.006	Co-occurrence	0.006	0	4	Co-occurrence
AMER1	NRAS	AMER1-NRAS	0.067	Co-occurrence	0.391	Co-occurrence	0.394	Co-occurrence	0.317	Co-occurrence	0.067	0	4	Co-occurrence
AMER1	NTRK3	AMER1-NTRK3	0.303	Co-occurrence	0.265	Co-occurrence	0.266	Co-occurrence	0.026	Co-occurrence	0.026	0	4	Co-occurrence
AMER1	PCBP1	AMER1-PCBP1	0.513	Co-occurrence	0.513	Co-occurrence	0.514	Co-occurrence	1	Gene A or B unmutated	0.513	0	3	Co-occurrence
AMER1	PIK3CA	AMER1-PIK3CA	0.002	Co-occurrence	0.098	Co-occurrence	0.141	Co-occurrence	0.003	Co-occurrence	0.002	0	4	Co-occurrence
AMER1	PLEKHA6	AMER1-PLEKHA6	0.239	Co-occurrence	0.003	Co-occurrence	0.003	Co-occurrence	1	Gene A or B unmutated	0.003	0	3	Co-occurrence
AMER1	PRKCQ	AMER1-PRKCQ	0.553	Mutual exclusivity	0.45	Co-occurrence	0.451	Co-occurrence	1	Gene A or B unmutated	0.45	1	2	Co-occurrence
AMER1	PTEN	AMER1-PTEN	0.234	Co-occurrence	<0.001	Co-occurrence	<0.001	Co-occurrence	<0.001	Co-occurrence	<0.001	0	4	Co-occurrence
AMER1	PTPN12	AMER1-PTPN12	0.345	Mutual exclusivity	0.016	Co-occurrence	0.016	Co-occurrence	1	Gene A or B unmutated	0.016	1	2	Co-occurrence
AMER1	PTPRS	AMER1-PTPRS	0.093	Co-occurrence	0.618	Co-occurrence	0.734	Mutual exclusivity	0.004	Co-occurrence	0.004	1	3	Co-occurrence
AMER1	PTPRT	AMER1-PTPRT	0.448	Co-occurrence	0.002	Co-occurrence	0.002	Co-occurrence	0.252	Co-occurrence	0.002	0	4	Co-occurrence
AMER1	RNF128	AMER1-RNF128	0.104	Co-occurrence	1	Gene A or B unmutated	1	Gene A or B unmutated	1	Gene A or B unmutated	0.104	0	1	Co-occurrence
AMER1	RNF43	AMER1-RNF43	0.011	Co-occurrence	0.353	Co-occurrence	0.355	Co-occurrence	0.061	Co-occurrence	0.011	0	4	Co-occurrence
AMER1	SIN3A	AMER1-SIN3A	0.47	Co-occurrence	0.062	Co-occurrence	0.063	Co-occurrence	1	Gene A or B unmutated	0.062	0	3	Co-occurrence
AMER1	SMAD2	AMER1-SMAD2	0.043	Co-occurrence	0.226	Co-occurrence	0.197	Co-occurrence	0.015	Co-occurrence	0.015	0	4	Co-occurrence
AMER1	SMAD3	AMER1-SMAD3	0.209	Co-occurrence	<0.001	Co-occurrence	<0.001	Co-occurrence	0.058	Co-occurrence	<0.001	0	4	Co-occurrence
AMER1	SMAD4	AMER1-SMAD4	0.126	Co-occurrence	0.014	Co-occurrence	0.015	Co-occurrence	0.171	Co-occurrence	0.014	0	4	Co-occurrence
AMER1	SOX9	AMER1-SOX9	0.256	Co-occurrence	0.087	Co-occurrence	0.088	Co-occurrence	0.116	Co-occurrence	0.087	0	4	Co-occurrence
AMER1	SPHKAP	AMER1-SPHKAP	0.376	Co-occurrence	0.043	Co-occurrence	0.044	Co-occurrence	1	Gene A or B unmutated	0.043	0	3	Co-occurrence
AMER1	TCERG1	AMER1-TCERG1	0.31	Mutual exclusivity	0.111	Co-occurrence	0.112	Co-occurrence	1	Gene A or B unmutated	0.111	1	2	Co-occurrence
AMER1	TCF20	AMER1-TCF20	0.041	Co-occurrence	0.003	Co-occurrence	0.003	Co-occurrence	1	Gene A or B unmutated	0.003	0	3	Co-occurrence
AMER1	TCF7L2	AMER1-TCF7L2	0.478	Co-occurrence	0.06	Co-occurrence	0.228	Co-occurrence	0.044	Co-occurrence	0.044	0	4	Co-occurrence
AMER1	TGFBR2	AMER1-TGFBR2	0.447	Co-occurrence	0.094	Co-occurrence	0.178	Co-occurrence	0.007	Co-occurrence	0.007	0	4	Co-occurrence
AMER1	TGIF1	AMER1-TGIF1	0.303	Co-occurrence	0.621	Mutual exclusivity	0.619	Mutual exclusivity	1	Gene A or B unmutated	0.303	2	1	Mutual exclusivity
AMER1	TP53	AMER1-TP53	0.141	Mutual exclusivity	0.005	Mutual exclusivity	0.005	Mutual exclusivity	0.006	Mutual exclusivity	0.005	4	0	Mutual exclusivity
AMER1	TRPM3	AMER1-TRPM3	0.431	Co-occurrence	0.005	Co-occurrence	0.005	Co-occurrence	1	Gene A or B unmutated	0.005	0	3	Co-occurrence
AMER1	WNT16	AMER1-WNT16	0.078	Co-occurrence	0.211	Co-occurrence	0.212	Co-occurrence	1	Gene A or B unmutated	0.078	0	3	Co-occurrence
AMER1	XKR4	AMER1-XKR4	0.54	Co-occurrence	0.211	Co-occurrence	0.212	Co-occurrence	1	Gene A or B unmutated	0.211	0	3	Co-occurrence
AMER1	XKR8	AMER1-XKR8	0.037	Co-occurrence	0.211	Co-occurrence	0.212	Co-occurrence	1	Gene A or B unmutated	0.037	0	3	Co-occurrence
AMER1	XYLT2	AMER1-XYLT2	0.032	Co-occurrence	0.789	Mutual exclusivity	0.788	Mutual exclusivity	1	Gene A or B unmutated	0.032	2	1	Mutual exclusivity
AMER1	ZBTB20	AMER1-ZBTB20	0.206	Co-occurrence	0.011	Co-occurrence	0.011	Co-occurrence	1	Gene A or B unmutated	0.011	0	3	Co-occurrence
AMER1	ZFP36L2	AMER1-ZFP36L2	0.145	Mutual exclusivity	0.888	Mutual exclusivity	0.888	Mutual exclusivity	1	Gene A or B unmutated	0.145	3	0	Mutual exclusivity
AMER1	ZNRF3	AMER1-ZNRF3	0.028	Co-occurrence	1	Gene A or B unmutated	1	Gene A or B unmutated	1	Gene A or B unmutated	0.028	0	1	Co-occurrence
ANO5	AMER1	ANO5-AMER1	0.025	Co-occurrence	0.097	Co-occurrence	0.098	Co-occurrence	1	Gene A or B unmutated	0.025	0	3	Co-occurrence
ANO5	ANO6	ANO5-ANO6	0.342	Co-occurrence	0.087	Co-occurrence	0.087	Co-occurrence	1	Gene A or B unmutated	0.087	0	3	Co-occurrence
ANO5	APC	ANO5-APC	0.577	Mutual exclusivity	0.633	Co-occurrence	0.564	Co-occurrence	1	Gene A or B unmutated	0.564	1	2	Co-occurrence
ANO5	ARHGAP5	ANO5-ARHGAP5	0.002	Co-occurrence	0.187	Co-occurrence	0.188	Co-occurrence	1	Gene A or B unmutated	0.002	0	3	Co-occurrence
ANO5	ARHGEF1	ANO5-ARHGEF1	0.156	Co-occurrence	0.913	Mutual exclusivity	0.892	Mutual exclusivity	1	Gene A or B unmutated	0.156	2	1	Mutual exclusivity
ANO5	ARHGEF10	ANO5-ARHGEF10	<0.001	Co-occurrence	0.168	Co-occurrence	0.168	Co-occurrence	1	Gene A or B unmutated	<0.001	0	3	Co-occurrence
ANO5	ARHGEF10L	ANO5-ARHGEF10L	0.521	Co-occurrence	0.087	Co-occurrence	0.087	Co-occurrence	1	Gene A or B unmutated	0.087	0	3	Co-occurrence
ANO5	ARHGEF11	ANO5-ARHGEF11	0.334	Mutual exclusivity	0.206	Co-occurrence	0.207	Co-occurrence	1	Gene A or B unmutated	0.206	1	2	Co-occurrence
ANO5	ARHGEF12	ANO5-ARHGEF12	0.467	Co-occurrence	0.004	Co-occurrence	0.004	Co-occurrence	1	Gene A or B unmutated	0.004	0	3	Co-occurrence
ANO5	ARHGEF15	ANO5-ARHGEF15	0.533	Mutual exclusivity	0.087	Co-occurrence	0.087	Co-occurrence	1	Gene A or B unmutated	0.087	1	2	Co-occurrence
ANO5	ARHGEF16	ANO5-ARHGEF16	0.01	Co-occurrence	1	Gene A or B unmutated	1	Gene A or B unmutated	1	Gene A or B unmutated	0.01	0	1	Co-occurrence
ANO5	ARHGEF17	ANO5-ARHGEF17	0.086	Co-occurrence	0.066	Co-occurrence	0.066	Co-occurrence	1	Gene A or B unmutated	0.066	0	3	Co-occurrence
ANO5	ARHGEF18	ANO5-ARHGEF18	0.614	Co-occurrence	0.108	Co-occurrence	0.108	Co-occurrence	1	Gene A or B unmutated	0.108	0	3	Co-occurrence
ANO5	ARHGEF19	ANO5-ARHGEF19	0.428	Co-occurrence	1	Gene A or B unmutated	1	Gene A or B unmutated	1	Gene A or B unmutated	0.428	0	1	Co-occurrence
ANO5	ARHGEF2	ANO5-ARHGEF2	0.57	Co-occurrence	0.892	Mutual exclusivity	0.892	Mutual exclusivity	1	Gene A or B unmutated	0.57	2	1	Mutual exclusivity
ANO5	ARHGEF25	ANO5-ARHGEF25	0.269	Co-occurrence	0.872	Mutual exclusivity	0.871	Mutual exclusivity	1	Gene A or B unmutated	0.269	2	1	Mutual exclusivity
ANO5	ARHGEF26	ANO5-ARHGEF26	0.059	Co-occurrence	0.008	Co-occurrence	0.008	Co-occurrence	1	Gene A or B unmutated	0.008	0	3	Co-occurrence
ANO5	ARHGEF3	ANO5-ARHGEF3	0.034	Co-occurrence	0.066	Co-occurrence	0.066	Co-occurrence	1	Gene A or B unmutated	0.034	0	3	Co-occurrence
ANO5	ARHGEF33	ANO5-ARHGEF33	1	Gene A or B unmutated	1	Gene A or B unmutated	1	Gene A or B unmutated	1	Gene A or B unmutated	1	0	0	?
ANO5	ARHGEF34P	ANO5-ARHGEF34P	1	Gene A or B unmutated	1	Gene A or B unmutated	1	Gene A or B unmutated	1	Gene A or B unmutated	1	0	0	?
ANO5	ARHGEF35	ANO5-ARHGEF35	1	Gene A or B unmutated	1	Gene A or B unmutated	1	Gene A or B unmutated	1	Gene A or B unmutated	1	0	0	?
ANO5	ARHGEF37	ANO5-ARHGEF37	0.614	Mutual exclusivity	0.066	Co-occurrence	0.066	Co-occurrence	1	Gene A or B unmutated	0.066	1	2	Co-occurrence
ANO5	ARHGEF38	ANO5-ARHGEF38	0.099	Co-occurrence	0.978	Mutual exclusivity	0.978	Mutual exclusivity	1	Gene A or B unmutated	0.099	2	1	Mutual exclusivity
ANO5	ARHGEF4	ANO5-ARHGEF4	0.812	Mutual exclusivity	0.087	Co-occurrence	0.087	Co-occurrence	1	Gene A or B unmutated	0.087	1	2	Co-occurrence
ANO5	ARHGEF40	ANO5-ARHGEF40	0.156	Co-occurrence	0.934	Mutual exclusivity	0.934	Mutual exclusivity	1	Gene A or B unmutated	0.156	2	1	Mutual exclusivity
ANO5	ARHGEF5	ANO5-ARHGEF5	0.871	Mutual exclusivity	0.852	Mutual exclusivity	0.851	Mutual exclusivity	1	Gene A or B unmutated	0.851	3	0	Mutual exclusivity
ANO5	ARHGEF6	ANO5-ARHGEF6	0.144	Co-occurrence	0.148	Co-occurrence	0.149	Co-occurrence	1	Gene A or B unmutated	0.144	0	3	Co-occurrence
ANO5	ARHGEF7	ANO5-ARHGEF7	0.001	Co-occurrence	0.852	Mutual exclusivity	0.871	Mutual exclusivity	1	Gene A or B unmutated	0.001	2	1	Mutual exclusivity
ANO5	ARHGEF9	ANO5-ARHGEF9	0.269	Co-occurrence	0.913	Mutual exclusivity	0.913	Mutual exclusivity	1	Gene A or B unmutated	0.269	2	1	Mutual exclusivity
ANO5	ARID1A	ANO5-ARID1A	0.183	Co-occurrence	0.071	Co-occurrence	0.071	Co-occurrence	1	Gene A or B unmutated	0.071	0	3	Co-occurrence
ANO5	ASXL1	ANO5-ASXL1	0.021	Co-occurrence	0.187	Co-occurrence	0.207	Co-occurrence	1	Gene A or B unmutated	0.021	0	3	Co-occurrence
ANO5	ATM	ANO5-ATM	0.008	Co-occurrence	0.097	Co-occurrence	0.098	Co-occurrence	1	Gene A or B unmutated	0.008	0	3	Co-occurrence
ANO5	ATXN2L	ANO5-ATXN2L	0.003	Co-occurrence	0.128	Co-occurrence	0.129	Co-occurrence	1	Gene A or B unmutated	0.003	0	3	Co-occurrence
ANO5	AXIN2	ANO5-AXIN2	0.071	Co-occurrence	0.033	Co-occurrence	0.014	Co-occurrence	1	Gene A or B unmutated	0.014	0	3	Co-occurrence
ANO5	B2M	ANO5-B2M	<0.001	Co-occurrence	0.004	Co-occurrence	0.004	Co-occurrence	1	Gene A or B unmutated	<0.001	0	3	Co-occurrence
ANO5	BMPR2	ANO5-BMPR2	<0.001	Co-occurrence	0.168	Co-occurrence	0.149	Co-occurrence	1	Gene A or B unmutated	<0.001	0	3	Co-occurrence
ANO5	BRAF	ANO5-BRAF	<0.001	Co-occurrence	0.071	Co-occurrence	0.078	Co-occurrence	1	Gene A or B unmutated	<0.001	0	3	Co-occurrence
ANO5	CARD11	ANO5-CARD11	0.002	Co-occurrence	0.813	Mutual exclusivity	0.812	Mutual exclusivity	1	Gene A or B unmutated	0.002	2	1	Mutual exclusivity
ANO5	CASP8	ANO5-CASP8	0.012	Co-occurrence	0.794	Mutual exclusivity	0.793	Mutual exclusivity	1	Gene A or B unmutated	0.012	2	1	Mutual exclusivity
ANO5	CBL	ANO5-CBL	0.706	Mutual exclusivity	0.001	Co-occurrence	0.001	Co-occurrence	1	Gene A or B unmutated	0.001	1	2	Co-occurrence
ANO5	CBLB	ANO5-CBLB	0.088	Co-occurrence	0.832	Mutual exclusivity	0.832	Mutual exclusivity	1	Gene A or B unmutated	0.088	2	1	Mutual exclusivity
ANO5	CDC27	ANO5-CDC27	0.003	Co-occurrence	0.011	Co-occurrence	0.017	Co-occurrence	1	Gene A or B unmutated	0.003	0	3	Co-occurrence
ANO5	CHD4	ANO5-CHD4	0.411	Co-occurrence	0.047	Co-occurrence	0.048	Co-occurrence	1	Gene A or B unmutated	0.047	0	3	Co-occurrence
ANO5	CNTNAP2	ANO5-CNTNAP2	0.034	Co-occurrence	0.243	Co-occurrence	0.244	Co-occurrence	1	Gene A or B unmutated	0.034	0	3	Co-occurrence
ANO5	CTCF	ANO5-CTCF	0.348	Co-occurrence	<0.001	Co-occurrence	<0.001	Co-occurrence	1	Gene A or B unmutated	<0.001	0	3	Co-occurrence
ANO5	CTNNB1	ANO5-CTNNB1	0.336	Co-occurrence	0.776	Mutual exclusivity	0.775	Mutual exclusivity	1	Gene A or B unmutated	0.336	2	1	Mutual exclusivity
ANO5	DACH2	ANO5-DACH2	0.042	Co-occurrence	0.02	Co-occurrence	0.024	Co-occurrence	1	Gene A or B unmutated	0.02	0	3	Co-occurrence
ANO5	EDNRB	ANO5-EDNRB	0.007	Co-occurrence	0.017	Co-occurrence	0.017	Co-occurrence	1	Gene A or B unmutated	0.007	0	3	Co-occurrence
ANO5	EPHA3	ANO5-EPHA3	0.144	Co-occurrence	0.312	Co-occurrence	0.313	Co-occurrence	1	Gene A or B unmutated	0.144	0	3	Co-occurrence
ANO5	EPHA5	ANO5-EPHA5	0.245	Co-occurrence	0.028	Co-occurrence	0.028	Co-occurrence	1	Gene A or B unmutated	0.028	0	3	Co-occurrence
ANO5	ERBB2	ANO5-ERBB2	0.117	Co-occurrence	0.187	Co-occurrence	0.188	Co-occurrence	1	Gene A or B unmutated	0.117	0	3	Co-occurrence
ANO5	ERBB3	ANO5-ERBB3	0.028	Co-occurrence	0.278	Co-occurrence	0.279	Co-occurrence	1	Gene A or B unmutated	0.028	0	3	Co-occurrence
ANO5	ERBB4	ANO5-ERBB4	0.336	Co-occurrence	0.005	Co-occurrence	0.005	Co-occurrence	1	Gene A or B unmutated	0.005	0	3	Co-occurrence
ANO5	FAM171B	ANO5-FAM171B	0.486	Co-occurrence	0.128	Co-occurrence	0.129	Co-occurrence	1	Gene A or B unmutated	0.128	0	3	Co-occurrence
ANO5	FBXW7	ANO5-FBXW7	0.542	Co-occurrence	0.192	Co-occurrence	0.202	Co-occurrence	1	Gene A or B unmutated	0.192	0	3	Co-occurrence
ANO5	FHOD3	ANO5-FHOD3	0.011	Co-occurrence	0.024	Co-occurrence	0.024	Co-occurrence	1	Gene A or B unmutated	0.011	0	3	Co-occurrence
ANO5	FOXP2	ANO5-FOXP2	0.002	Co-occurrence	0.004	Co-occurrence	0.004	Co-occurrence	1	Gene A or B unmutated	0.002	0	3	Co-occurrence
ANO5	FRMD4A	ANO5-FRMD4A	0.051	Co-occurrence	0.004	Co-occurrence	0.004	Co-occurrence	1	Gene A or B unmutated	0.004	0	3	Co-occurrence
ANO5	FZD10	ANO5-FZD10	0.034	Co-occurrence	0.004	Co-occurrence	0.004	Co-occurrence	1	Gene A or B unmutated	0.004	0	3	Co-occurrence
ANO5	FZD3	ANO5-FZD3	0.05	Co-occurrence	0.017	Co-occurrence	0.017	Co-occurrence	1	Gene A or B unmutated	0.017	0	3	Co-occurrence
ANO5	GDF5	ANO5-GDF5	0.323	Co-occurrence	0.044	Co-occurrence	0.044	Co-occurrence	1	Gene A or B unmutated	0.044	0	3	Co-occurrence
ANO5	GPC6	ANO5-GPC6	0.448	Co-occurrence	0.794	Mutual exclusivity	0.793	Mutual exclusivity	1	Gene A or B unmutated	0.448	2	1	Mutual exclusivity
ANO5	GRIN2A	ANO5-GRIN2A	0.031	Co-occurrence	0.005	Co-occurrence	0.005	Co-occurrence	1	Gene A or B unmutated	0.005	0	3	Co-occurrence
ANO5	HK3	ANO5-HK3	0.014	Co-occurrence	0.108	Co-occurrence	0.108	Co-occurrence	1	Gene A or B unmutated	0.014	0	3	Co-occurrence
ANO5	HLA-A	ANO5-HLA-A	0.03	Co-occurrence	0.066	Co-occurrence	0.066	Co-occurrence	1	Gene A or B unmutated	0.03	0	3	Co-occurrence
ANO5	HLA-B	ANO5-HLA-B	0.058	Co-occurrence	0.934	Mutual exclusivity	0.934	Mutual exclusivity	1	Gene A or B unmutated	0.058	2	1	Mutual exclusivity
ANO5	KRAS	ANO5-KRAS	0.256	Mutual exclusivity	0.064	Mutual exclusivity	0.058	Mutual exclusivity	1	Gene A or B unmutated	0.058	3	0	Mutual exclusivity
ANO5	LARP4B	ANO5-LARP4B	0.31	Co-occurrence	0.224	Co-occurrence	0.225	Co-occurrence	1	Gene A or B unmutated	0.224	0	3	Co-occurrence
ANO5	LIMK1	ANO5-LIMK1	0.284	Co-occurrence	0.892	Mutual exclusivity	0.892	Mutual exclusivity	1	Gene A or B unmutated	0.284	2	1	Mutual exclusivity
ANO5	LRP1	ANO5-LRP1	0.007	Co-occurrence	0.024	Co-occurrence	0.024	Co-occurrence	1	Gene A or B unmutated	0.007	0	3	Co-occurrence
ANO5	LRP1B	ANO5-LRP1B	<0.001	Co-occurrence	0.041	Co-occurrence	0.041	Co-occurrence	1	Gene A or B unmutated	<0.001	0	3	Co-occurrence
ANO5	LRP5	ANO5-LRP5	0.071	Co-occurrence	0.108	Co-occurrence	0.108	Co-occurrence	1	Gene A or B unmutated	0.071	0	3	Co-occurrence
ANO5	MAP3K21	ANO5-MAP3K21	0.001	Co-occurrence	0.037	Co-occurrence	0.038	Co-occurrence	1	Gene A or B unmutated	0.001	0	3	Co-occurrence
ANO5	MAP7	ANO5-MAP7	0.706	Mutual exclusivity	0.017	Co-occurrence	0.017	Co-occurrence	1	Gene A or B unmutated	0.017	1	2	Co-occurrence
ANO5	MGAT3	ANO5-MGAT3	0.219	Co-occurrence	0.956	Mutual exclusivity	0.956	Mutual exclusivity	1	Gene A or B unmutated	0.219	2	1	Mutual exclusivity
ANO5	MIER3	ANO5-MIER3	0.027	Co-occurrence	<0.001	Co-occurrence	<0.001	Co-occurrence	1	Gene A or B unmutated	<0.001	0	3	Co-occurrence
ANO5	MSH3	ANO5-MSH3	<0.001	Co-occurrence	0.037	Co-occurrence	0.004	Co-occurrence	1	Gene A or B unmutated	<0.001	0	3	Co-occurrence
ANO5	MSH6	ANO5-MSH6	0.232	Co-occurrence	0.037	Co-occurrence	0.017	Co-occurrence	1	Gene A or B unmutated	0.017	0	3	Co-occurrence
ANO5	MUC17	ANO5-MUC17	0.001	Co-occurrence	0.003	Co-occurrence	0.003	Co-occurrence	1	Gene A or B unmutated	0.001	0	3	Co-occurrence
ANO5	MVK	ANO5-MVK	0.467	Co-occurrence	0.978	Mutual exclusivity	0.978	Mutual exclusivity	1	Gene A or B unmutated	0.467	2	1	Mutual exclusivity
ANO5	MYO1B	ANO5-MYO1B	0.193	Co-occurrence	0.26	Co-occurrence	0.262	Co-occurrence	1	Gene A or B unmutated	0.193	0	3	Co-occurrence
ANO5	NBN	ANO5-NBN	0.078	Co-occurrence	0.044	Co-occurrence	0.044	Co-occurrence	1	Gene A or B unmutated	0.044	0	3	Co-occurrence
ANO5	NRAS	ANO5-NRAS	0.614	Co-occurrence	0.624	Mutual exclusivity	0.622	Mutual exclusivity	1	Gene A or B unmutated	0.614	2	1	Mutual exclusivity
ANO5	NTRK3	ANO5-NTRK3	0.181	Co-occurrence	0.014	Co-occurrence	0.014	Co-occurrence	1	Gene A or B unmutated	0.014	0	3	Co-occurrence
ANO5	PCBP1	ANO5-PCBP1	0.504	Co-occurrence	0.128	Co-occurrence	0.129	Co-occurrence	1	Gene A or B unmutated	0.128	0	3	Co-occurrence
ANO5	PIK3CA	ANO5-PIK3CA	0.018	Co-occurrence	0.736	Mutual exclusivity	0.555	Co-occurrence	1	Gene A or B unmutated	0.018	1	2	Co-occurrence
ANO5	PLEKHA6	ANO5-PLEKHA6	0.015	Co-occurrence	0.852	Mutual exclusivity	0.851	Mutual exclusivity	1	Gene A or B unmutated	0.015	2	1	Mutual exclusivity
ANO5	PRKCQ	ANO5-PRKCQ	0.258	Co-occurrence	0.892	Mutual exclusivity	0.892	Mutual exclusivity	1	Gene A or B unmutated	0.258	2	1	Mutual exclusivity
ANO5	PTEN	ANO5-PTEN	0.081	Co-occurrence	0.011	Co-occurrence	0.008	Co-occurrence	1	Gene A or B unmutated	0.008	0	3	Co-occurrence
ANO5	PTPN12	ANO5-PTPN12	0.342	Co-occurrence	0.017	Co-occurrence	0.017	Co-occurrence	1	Gene A or B unmutated	0.017	0	3	Co-occurrence
ANO5	PTPRS	ANO5-PTPRS	0.036	Co-occurrence	0.832	Mutual exclusivity	0.812	Mutual exclusivity	1	Gene A or B unmutated	0.036	2	1	Mutual exclusivity
ANO5	PTPRT	ANO5-PTPRT	<0.001	Co-occurrence	0.278	Co-occurrence	0.279	Co-occurrence	1	Gene A or B unmutated	<0.001	0	3	Co-occurrence
ANO5	RNF128	ANO5-RNF128	0.034	Co-occurrence	1	Gene A or B unmutated	1	Gene A or B unmutated	1	Gene A or B unmutated	0.034	0	1	Co-occurrence
ANO5	RNF43	ANO5-RNF43	0.007	Co-occurrence	0.02	Co-occurrence	0.02	Co-occurrence	1	Gene A or B unmutated	0.007	0	3	Co-occurrence
ANO5	SIN3A	ANO5-SIN3A	0.271	Co-occurrence	0.002	Co-occurrence	0.002	Co-occurrence	1	Gene A or B unmutated	0.002	0	3	Co-occurrence
ANO5	SMAD2	ANO5-SMAD2	0.088	Co-occurrence	0.295	Co-occurrence	0.279	Co-occurrence	1	Gene A or B unmutated	0.088	0	3	Co-occurrence
ANO5	SMAD3	ANO5-SMAD3	0.133	Co-occurrence	0.011	Co-occurrence	0.011	Co-occurrence	1	Gene A or B unmutated	0.011	0	3	Co-occurrence
ANO5	SMAD4	ANO5-SMAD4	0.56	Mutual exclusivity	0.536	Mutual exclusivity	0.535	Mutual exclusivity	1	Gene A or B unmutated	0.535	3	0	Mutual exclusivity
ANO5	SOX9	ANO5-SOX9	0.353	Co-occurrence	0.206	Co-occurrence	0.207	Co-occurrence	1	Gene A or B unmutated	0.206	0	3	Co-occurrence
ANO5	SPHKAP	ANO5-SPHKAP	0.219	Co-occurrence	0.26	Co-occurrence	0.262	Co-occurrence	1	Gene A or B unmutated	0.219	0	3	Co-occurrence
ANO5	TCERG1	ANO5-TCERG1	0.009	Co-occurrence	0.224	Co-occurrence	0.225	Co-occurrence	1	Gene A or B unmutated	0.009	0	3	Co-occurrence
ANO5	TCF20	ANO5-TCF20	0.04	Co-occurrence	0.008	Co-occurrence	0.008	Co-occurrence	1	Gene A or B unmutated	0.008	0	3	Co-occurrence
ANO5	TCF7L2	ANO5-TCF7L2	0.165	Co-occurrence	0.477	Co-occurrence	0.296	Co-occurrence	1	Gene A or B unmutated	0.165	0	3	Co-occurrence
ANO5	TGFBR2	ANO5-TGFBR2	0.258	Co-occurrence	0.421	Co-occurrence	0.149	Co-occurrence	1	Gene A or B unmutated	0.149	0	3	Co-occurrence
ANO5	TGIF1	ANO5-TGIF1	0.446	Mutual exclusivity	0.913	Mutual exclusivity	0.913	Mutual exclusivity	1	Gene A or B unmutated	0.446	3	0	Mutual exclusivity
ANO5	TP53	ANO5-TP53	0.177	Mutual exclusivity	0.424	Mutual exclusivity	0.428	Mutual exclusivity	1	Gene A or B unmutated	0.177	3	0	Mutual exclusivity
ANO5	TRPM3	ANO5-TRPM3	0.005	Co-occurrence	0.024	Co-occurrence	0.024	Co-occurrence	1	Gene A or B unmutated	0.005	0	3	Co-occurrence
ANO5	WNT16	ANO5-WNT16	0.504	Co-occurrence	0.044	Co-occurrence	0.044	Co-occurrence	1	Gene A or B unmutated	0.044	0	3	Co-occurrence
ANO5	XKR4	ANO5-XKR4	0.004	Co-occurrence	0.956	Mutual exclusivity	0.956	Mutual exclusivity	1	Gene A or B unmutated	0.004	2	1	Mutual exclusivity
ANO5	XKR8	ANO5-XKR8	0.129	Co-occurrence	0.956	Mutual exclusivity	0.956	Mutual exclusivity	1	Gene A or B unmutated	0.129	2	1	Mutual exclusivity
ANO5	XYLT2	ANO5-XYLT2	0.271	Co-occurrence	0.956	Mutual exclusivity	0.956	Mutual exclusivity	1	Gene A or B unmutated	0.271	2	1	Mutual exclusivity
ANO5	ZBTB20	ANO5-ZBTB20	0.007	Co-occurrence	0.108	Co-occurrence	0.108	Co-occurrence	1	Gene A or B unmutated	0.007	0	3	Co-occurrence
ANO5	ZFP36L2	ANO5-ZFP36L2	0.006	Co-occurrence	0.022	Co-occurrence	0.022	Co-occurrence	1	Gene A or B unmutated	0.006	0	3	Co-occurrence
ANO5	ZNRF3	ANO5-ZNRF3	<0.001	Co-occurrence	1	Gene A or B unmutated	1	Gene A or B unmutated	1	Gene A or B unmutated	<0.001	0	1	Co-occurrence
ANO6	AMER1	ANO6-AMER1	0.733	Mutual exclusivity	0.062	Co-occurrence	0.063	Co-occurrence	1	Gene A or B unmutated	0.062	1	2	Co-occurrence
ANO6	APC	ANO6-APC	0.207	Mutual exclusivity	0.739	Mutual exclusivity	0.683	Co-occurrence	1	Gene A or B unmutated	0.207	2	1	Mutual exclusivity
ANO6	ARHGAP5	ANO6-ARHGAP5	0.098	Co-occurrence	0.152	Co-occurrence	0.153	Co-occurrence	1	Gene A or B unmutated	0.098	0	3	Co-occurrence
ANO6	ARHGEF1	ANO6-ARHGEF1	0.658	Mutual exclusivity	0.93	Mutual exclusivity	0.913	Mutual exclusivity	1	Gene A or B unmutated	0.658	3	0	Mutual exclusivity
ANO6	ARHGEF10	ANO6-ARHGEF10	0.381	Co-occurrence	0.006	Co-occurrence	0.007	Co-occurrence	1	Gene A or B unmutated	0.006	0	3	Co-occurrence
ANO6	ARHGEF10L	ANO6-ARHGEF10L	0.342	Co-occurrence	0.07	Co-occurrence	0.07	Co-occurrence	1	Gene A or B unmutated	0.07	0	3	Co-occurrence
ANO6	ARHGEF11	ANO6-ARHGEF11	0.463	Co-occurrence	<0.001	Co-occurrence	<0.001	Co-occurrence	1	Gene A or B unmutated	<0.001	0	3	Co-occurrence
ANO6	ARHGEF12	ANO6-ARHGEF12	0.7	Mutual exclusivity	0.002	Co-occurrence	0.002	Co-occurrence	1	Gene A or B unmutated	0.002	1	2	Co-occurrence
ANO6	ARHGEF15	ANO6-ARHGEF15	0.7	Mutual exclusivity	0.93	Mutual exclusivity	0.93	Mutual exclusivity	1	Gene A or B unmutated	0.7	3	0	Mutual exclusivity
ANO6	ARHGEF16	ANO6-ARHGEF16	0.758	Mutual exclusivity	1	Gene A or B unmutated	1	Gene A or B unmutated	1	Gene A or B unmutated	0.758	1	0	Mutual exclusivity
ANO6	ARHGEF17	ANO6-ARHGEF17	0.068	Co-occurrence	0.053	Co-occurrence	0.053	Co-occurrence	1	Gene A or B unmutated	0.053	0	3	Co-occurrence
ANO6	ARHGEF18	ANO6-ARHGEF18	0.417	Co-occurrence	0.087	Co-occurrence	0.087	Co-occurrence	1	Gene A or B unmutated	0.087	0	3	Co-occurrence
ANO6	ARHGEF19	ANO6-ARHGEF19	0.728	Mutual exclusivity	1	Gene A or B unmutated	1	Gene A or B unmutated	1	Gene A or B unmutated	0.728	1	0	Mutual exclusivity
ANO6	ARHGEF2	ANO6-ARHGEF2	0.381	Co-occurrence	0.087	Co-occurrence	0.087	Co-occurrence	1	Gene A or B unmutated	0.087	0	3	Co-occurrence
ANO6	ARHGEF25	ANO6-ARHGEF25	0.837	Mutual exclusivity	0.104	Co-occurrence	0.104	Co-occurrence	1	Gene A or B unmutated	0.104	1	2	Co-occurrence
ANO6	ARHGEF26	ANO6-ARHGEF26	0.789	Mutual exclusivity	0.12	Co-occurrence	0.121	Co-occurrence	1	Gene A or B unmutated	0.12	1	2	Co-occurrence
ANO6	ARHGEF3	ANO6-ARHGEF3	0.837	Mutual exclusivity	0.947	Mutual exclusivity	0.947	Mutual exclusivity	1	Gene A or B unmutated	0.837	3	0	Mutual exclusivity
ANO6	ARHGEF33	ANO6-ARHGEF33	1	Gene A or B unmutated	1	Gene A or B unmutated	1	Gene A or B unmutated	1	Gene A or B unmutated	1	0	0	?
ANO6	ARHGEF34P	ANO6-ARHGEF34P	1	Gene A or B unmutated	1	Gene A or B unmutated	1	Gene A or B unmutated	1	Gene A or B unmutated	1	0	0	?
ANO6	ARHGEF35	ANO6-ARHGEF35	1	Gene A or B unmutated	1	Gene A or B unmutated	1	Gene A or B unmutated	1	Gene A or B unmutated	1	0	0	?
ANO6	ARHGEF37	ANO6-ARHGEF37	0.758	Mutual exclusivity	0.947	Mutual exclusivity	0.947	Mutual exclusivity	1	Gene A or B unmutated	0.758	3	0	Mutual exclusivity
ANO6	ARHGEF38	ANO6-ARHGEF38	0.943	Mutual exclusivity	0.982	Mutual exclusivity	0.982	Mutual exclusivity	1	Gene A or B unmutated	0.943	3	0	Mutual exclusivity
ANO6	ARHGEF4	ANO6-ARHGEF4	0.111	Co-occurrence	0.07	Co-occurrence	0.07	Co-occurrence	1	Gene A or B unmutated	0.07	0	3	Co-occurrence
ANO6	ARHGEF40	ANO6-ARHGEF40	0.658	Mutual exclusivity	0.947	Mutual exclusivity	0.947	Mutual exclusivity	1	Gene A or B unmutated	0.658	3	0	Mutual exclusivity
ANO6	ARHGEF5	ANO6-ARHGEF5	0.925	Mutual exclusivity	0.88	Mutual exclusivity	0.879	Mutual exclusivity	1	Gene A or B unmutated	0.879	3	0	Mutual exclusivity
ANO6	ARHGEF6	ANO6-ARHGEF6	0.672	Mutual exclusivity	0.005	Co-occurrence	0.005	Co-occurrence	1	Gene A or B unmutated	0.005	1	2	Co-occurrence
ANO6	ARHGEF7	ANO6-ARHGEF7	0.405	Co-occurrence	0.88	Mutual exclusivity	0.896	Mutual exclusivity	1	Gene A or B unmutated	0.405	2	1	Mutual exclusivity
ANO6	ARHGEF9	ANO6-ARHGEF9	0.163	Co-occurrence	0.001	Co-occurrence	0.001	Co-occurrence	1	Gene A or B unmutated	0.001	0	3	Co-occurrence
ANO6	ARID1A	ANO6-ARID1A	<0.001	Co-occurrence	0.327	Co-occurrence	0.329	Co-occurrence	1	Gene A or B unmutated	<0.001	0	3	Co-occurrence
ANO6	ASXL1	ANO6-ASXL1	0.515	Mutual exclusivity	0.848	Mutual exclusivity	0.831	Mutual exclusivity	1	Gene A or B unmutated	0.515	3	0	Mutual exclusivity
ANO6	ATM	ANO6-ATM	0.703	Mutual exclusivity	<0.001	Co-occurrence	<0.001	Co-occurrence	1	Gene A or B unmutated	<0.001	1	2	Co-occurrence
ANO6	ATXN2L	ANO6-ATXN2L	0.526	Mutual exclusivity	0.004	Co-occurrence	0.004	Co-occurrence	1	Gene A or B unmutated	0.004	1	2	Co-occurrence
ANO6	AXIN2	ANO6-AXIN2	0.624	Co-occurrence	0.229	Co-occurrence	0.153	Co-occurrence	1	Gene A or B unmutated	0.153	0	3	Co-occurrence
ANO6	B2M	ANO6-B2M	0.047	Co-occurrence	0.913	Mutual exclusivity	0.913	Mutual exclusivity	1	Gene A or B unmutated	0.047	2	1	Mutual exclusivity
ANO6	BMPR2	ANO6-BMPR2	0.018	Co-occurrence	0.136	Co-occurrence	0.121	Co-occurrence	1	Gene A or B unmutated	0.018	0	3	Co-occurrence
ANO6	BRAF	ANO6-BRAF	0.075	Co-occurrence	0.045	Co-occurrence	0.049	Co-occurrence	1	Gene A or B unmutated	0.045	0	3	Co-occurrence
ANO6	CARD11	ANO6-CARD11	0.215	Co-occurrence	0.848	Mutual exclusivity	0.847	Mutual exclusivity	1	Gene A or B unmutated	0.215	2	1	Mutual exclusivity
ANO6	CASP8	ANO6-CASP8	0.098	Co-occurrence	0.832	Mutual exclusivity	0.831	Mutual exclusivity	1	Gene A or B unmutated	0.098	2	1	Mutual exclusivity
ANO6	CBL	ANO6-CBL	0.014	Co-occurrence	0.053	Co-occurrence	0.053	Co-occurrence	1	Gene A or B unmutated	0.014	0	3	Co-occurrence
ANO6	CBLB	ANO6-CBLB	0.743	Mutual exclusivity	0.006	Co-occurrence	0.007	Co-occurrence	1	Gene A or B unmutated	0.006	1	2	Co-occurrence
ANO6	CDC27	ANO6-CDC27	0.179	Co-occurrence	0.006	Co-occurrence	0.01	Co-occurrence	1	Gene A or B unmutated	0.006	0	3	Co-occurrence
ANO6	CHD4	ANO6-CHD4	0.387	Co-occurrence	0.03	Co-occurrence	0.03	Co-occurrence	1	Gene A or B unmutated	0.03	0	3	Co-occurrence
ANO6	CNTNAP2	ANO6-CNTNAP2	0.464	Mutual exclusivity	0.015	Co-occurrence	0.015	Co-occurrence	1	Gene A or B unmutated	0.015	1	2	Co-occurrence
ANO6	CTCF	ANO6-CTCF	0.516	Co-occurrence	0.152	Co-occurrence	0.153	Co-occurrence	1	Gene A or B unmutated	0.152	0	3	Co-occurrence
ANO6	CTNNB1	ANO6-CTNNB1	0.144	Co-occurrence	0.816	Mutual exclusivity	0.816	Mutual exclusivity	1	Gene A or B unmutated	0.144	2	1	Mutual exclusivity
ANO6	DACH2	ANO6-DACH2	0.821	Mutual exclusivity	0.013	Co-occurrence	0.015	Co-occurrence	1	Gene A or B unmutated	0.013	1	2	Co-occurrence
ANO6	EDNRB	ANO6-EDNRB	0.381	Co-occurrence	0.168	Co-occurrence	0.169	Co-occurrence	1	Gene A or B unmutated	0.168	0	3	Co-occurrence
ANO6	EPHA3	ANO6-EPHA3	0.672	Mutual exclusivity	0.026	Co-occurrence	0.027	Co-occurrence	1	Gene A or B unmutated	0.026	1	2	Co-occurrence
ANO6	EPHA5	ANO6-EPHA5	0.098	Co-occurrence	0.214	Co-occurrence	0.215	Co-occurrence	1	Gene A or B unmutated	0.098	0	3	Co-occurrence
ANO6	ERBB2	ANO6-ERBB2	0.516	Co-occurrence	0.152	Co-occurrence	0.153	Co-occurrence	1	Gene A or B unmutated	0.152	0	3	Co-occurrence
ANO6	ERBB3	ANO6-ERBB3	0.484	Mutual exclusivity	0.771	Mutual exclusivity	0.77	Mutual exclusivity	1	Gene A or B unmutated	0.484	3	0	Mutual exclusivity
ANO6	ERBB4	ANO6-ERBB4	0.506	Co-occurrence	0.002	Co-occurrence	0.002	Co-occurrence	1	Gene A or B unmutated	0.002	0	3	Co-occurrence
ANO6	FAM171B	ANO6-FAM171B	0.686	Mutual exclusivity	0.004	Co-occurrence	0.004	Co-occurrence	1	Gene A or B unmutated	0.004	1	2	Co-occurrence
ANO6	FBXW7	ANO6-FBXW7	0.513	Mutual exclusivity	0.128	Co-occurrence	0.136	Co-occurrence	1	Gene A or B unmutated	0.128	1	2	Co-occurrence
ANO6	FHOD3	ANO6-FHOD3	0.2	Co-occurrence	<0.001	Co-occurrence	<0.001	Co-occurrence	1	Gene A or B unmutated	<0.001	0	3	Co-occurrence
ANO6	FOXP2	ANO6-FOXP2	0.854	Mutual exclusivity	0.087	Co-occurrence	0.087	Co-occurrence	1	Gene A or B unmutated	0.087	1	2	Co-occurrence
ANO6	FRMD4A	ANO6-FRMD4A	0.582	Co-occurrence	0.087	Co-occurrence	0.087	Co-occurrence	1	Gene A or B unmutated	0.087	0	3	Co-occurrence
ANO6	FZD10	ANO6-FZD10	0.355	Co-occurrence	0.002	Co-occurrence	0.002	Co-occurrence	1	Gene A or B unmutated	0.002	0	3	Co-occurrence
ANO6	FZD3	ANO6-FZD3	0.805	Mutual exclusivity	0.01	Co-occurrence	0.01	Co-occurrence	1	Gene A or B unmutated	0.01	1	2	Co-occurrence
ANO6	GDF5	ANO6-GDF5	0.024	Co-occurrence	0.035	Co-occurrence	0.036	Co-occurrence	1	Gene A or B unmutated	0.024	0	3	Co-occurrence
ANO6	GPC6	ANO6-GPC6	0.714	Mutual exclusivity	0.832	Mutual exclusivity	0.831	Mutual exclusivity	1	Gene A or B unmutated	0.714	3	0	Mutual exclusivity
ANO6	GRIN2A	ANO6-GRIN2A	0.526	Co-occurrence	0.3	Co-occurrence	0.301	Co-occurrence	1	Gene A or B unmutated	0.3	0	3	Co-occurrence
ANO6	HK3	ANO6-HK3	0.036	Co-occurrence	0.087	Co-occurrence	0.087	Co-occurrence	1	Gene A or B unmutated	0.036	0	3	Co-occurrence
ANO6	HLA-A	ANO6-HLA-A	0.059	Co-occurrence	0.053	Co-occurrence	0.053	Co-occurrence	1	Gene A or B unmutated	0.053	0	3	Co-occurrence
ANO6	HLA-B	ANO6-HLA-B	0.092	Co-occurrence	0.053	Co-occurrence	0.053	Co-occurrence	1	Gene A or B unmutated	0.053	0	3	Co-occurrence
ANO6	KRAS	ANO6-KRAS	0.303	Mutual exclusivity	0.111	Mutual exclusivity	0.103	Mutual exclusivity	1	Gene A or B unmutated	0.103	3	0	Mutual exclusivity
ANO6	LARP4B	ANO6-LARP4B	0.515	Mutual exclusivity	0.013	Co-occurrence	0.013	Co-occurrence	1	Gene A or B unmutated	0.013	1	2	Co-occurrence
ANO6	LIMK1	ANO6-LIMK1	0.537	Mutual exclusivity	0.913	Mutual exclusivity	0.913	Mutual exclusivity	1	Gene A or B unmutated	0.537	3	0	Mutual exclusivity
ANO6	LRP1	ANO6-LRP1	0.577	Mutual exclusivity	0.015	Co-occurrence	0.015	Co-occurrence	1	Gene A or B unmutated	0.015	1	2	Co-occurrence
ANO6	LRP1B	ANO6-LRP1B	0.281	Co-occurrence	0.019	Co-occurrence	0.019	Co-occurrence	1	Gene A or B unmutated	0.019	0	3	Co-occurrence
ANO6	LRP5	ANO6-LRP5	0.237	Co-occurrence	0.913	Mutual exclusivity	0.913	Mutual exclusivity	1	Gene A or B unmutated	0.237	2	1	Mutual exclusivity
ANO6	MAP3K21	ANO6-MAP3K21	0.092	Co-occurrence	0.023	Co-occurrence	0.023	Co-occurrence	1	Gene A or B unmutated	0.023	0	3	Co-occurrence
ANO6	MAP7	ANO6-MAP7	0.014	Co-occurrence	<0.001	Co-occurrence	<0.001	Co-occurrence	1	Gene A or B unmutated	<0.001	0	3	Co-occurrence
ANO6	MGAT3	ANO6-MGAT3	0.086	Co-occurrence	0.965	Mutual exclusivity	0.964	Mutual exclusivity	1	Gene A or B unmutated	0.086	2	1	Mutual exclusivity
ANO6	MIER3	ANO6-MIER3	0.854	Mutual exclusivity	0.013	Co-occurrence	0.013	Co-occurrence	1	Gene A or B unmutated	0.013	1	2	Co-occurrence
ANO6	MSH3	ANO6-MSH3	0.672	Mutual exclusivity	0.244	Co-occurrence	0.087	Co-occurrence	1	Gene A or B unmutated	0.087	1	2	Co-occurrence
ANO6	MSH6	ANO6-MSH6	0.583	Mutual exclusivity	0.244	Co-occurrence	0.169	Co-occurrence	1	Gene A or B unmutated	0.169	1	2	Co-occurrence
ANO6	MUC17	ANO6-MUC17	0.528	Mutual exclusivity	0.03	Co-occurrence	0.03	Co-occurrence	1	Gene A or B unmutated	0.03	1	2	Co-occurrence
ANO6	MVK	ANO6-MVK	0.3	Co-occurrence	0.982	Mutual exclusivity	0.982	Mutual exclusivity	1	Gene A or B unmutated	0.3	2	1	Mutual exclusivity
ANO6	MYO1B	ANO6-MYO1B	0.619	Mutual exclusivity	0.018	Co-occurrence	0.018	Co-occurrence	1	Gene A or B unmutated	0.018	1	2	Co-occurrence
ANO6	NBN	ANO6-NBN	0.242	Co-occurrence	0.035	Co-occurrence	0.036	Co-occurrence	1	Gene A or B unmutated	0.035	0	3	Co-occurrence
ANO6	NRAS	ANO6-NRAS	0.583	Mutual exclusivity	0.686	Mutual exclusivity	0.685	Mutual exclusivity	1	Gene A or B unmutated	0.583	3	0	Mutual exclusivity
ANO6	NTRK3	ANO6-NTRK3	0.368	Co-occurrence	0.152	Co-occurrence	0.153	Co-occurrence	1	Gene A or B unmutated	0.152	0	3	Co-occurrence
ANO6	PCBP1	ANO6-PCBP1	0.672	Mutual exclusivity	0.104	Co-occurrence	0.104	Co-occurrence	1	Gene A or B unmutated	0.104	1	2	Co-occurrence
ANO6	PIK3CA	ANO6-PIK3CA	0.085	Co-occurrence	0.405	Mutual exclusivity	0.524	Mutual exclusivity	1	Gene A or B unmutated	0.085	2	1	Mutual exclusivity
ANO6	PLEKHA6	ANO6-PLEKHA6	0.452	Co-occurrence	0.12	Co-occurrence	0.121	Co-occurrence	1	Gene A or B unmutated	0.12	0	3	Co-occurrence
ANO6	PRKCQ	ANO6-PRKCQ	0.559	Mutual exclusivity	0.913	Mutual exclusivity	0.913	Mutual exclusivity	1	Gene A or B unmutated	0.559	3	0	Mutual exclusivity
ANO6	PTEN	ANO6-PTEN	0.361	Mutual exclusivity	0.136	Co-occurrence	0.121	Co-occurrence	1	Gene A or B unmutated	0.121	1	2	Co-occurrence
ANO6	PTPN12	ANO6-PTPN12	0.211	Co-occurrence	0.01	Co-occurrence	0.01	Co-occurrence	1	Gene A or B unmutated	0.01	0	3	Co-occurrence
ANO6	PTPRS	ANO6-PTPRS	0.31	Mutual exclusivity	0.136	Co-occurrence	0.153	Co-occurrence	1	Gene A or B unmutated	0.136	1	2	Co-occurrence
ANO6	PTPRT	ANO6-PTPRT	0.733	Mutual exclusivity	0.02	Co-occurrence	0.02	Co-occurrence	1	Gene A or B unmutated	0.02	1	2	Co-occurrence
ANO6	RNF128	ANO6-RNF128	0.355	Co-occurrence	1	Gene A or B unmutated	1	Gene A or B unmutated	1	Gene A or B unmutated	0.355	0	1	Co-occurrence
ANO6	RNF43	ANO6-RNF43	0.416	Co-occurrence	0.184	Co-occurrence	0.184	Co-occurrence	1	Gene A or B unmutated	0.184	0	3	Co-occurrence
ANO6	SIN3A	ANO6-SIN3A	0.548	Mutual exclusivity	0.07	Co-occurrence	0.07	Co-occurrence	1	Gene A or B unmutated	0.07	1	2	Co-occurrence
ANO6	SMAD2	ANO6-SMAD2	0.526	Mutual exclusivity	0.244	Co-occurrence	0.23	Co-occurrence	1	Gene A or B unmutated	0.23	1	2	Co-occurrence
ANO6	SMAD3	ANO6-SMAD3	0.314	Co-occurrence	0.006	Co-occurrence	0.007	Co-occurrence	1	Gene A or B unmutated	0.006	0	3	Co-occurrence
ANO6	SMAD4	ANO6-SMAD4	0.229	Mutual exclusivity	0.392	Co-occurrence	0.393	Co-occurrence	1	Gene A or B unmutated	0.229	1	2	Co-occurrence
ANO6	SOX9	ANO6-SOX9	0.278	Mutual exclusivity	0.168	Co-occurrence	0.169	Co-occurrence	1	Gene A or B unmutated	0.168	1	2	Co-occurrence
ANO6	SPHKAP	ANO6-SPHKAP	0.595	Mutual exclusivity	<0.001	Co-occurrence	<0.001	Co-occurrence	1	Gene A or B unmutated	<0.001	1	2	Co-occurrence
ANO6	TCERG1	ANO6-TCERG1	0.186	Co-occurrence	0.184	Co-occurrence	0.184	Co-occurrence	1	Gene A or B unmutated	0.184	0	3	Co-occurrence
ANO6	TCF20	ANO6-TCF20	0.445	Mutual exclusivity	0.12	Co-occurrence	0.121	Co-occurrence	1	Gene A or B unmutated	0.12	1	2	Co-occurrence
ANO6	TCF7L2	ANO6-TCF7L2	0.042	Co-occurrence	0.404	Co-occurrence	0.245	Co-occurrence	1	Gene A or B unmutated	0.042	0	3	Co-occurrence
ANO6	TGFBR2	ANO6-TGFBR2	0.015	Co-occurrence	0.354	Co-occurrence	0.879	Mutual exclusivity	1	Gene A or B unmutated	0.015	1	2	Co-occurrence
ANO6	TGIF1	ANO6-TGIF1	0.632	Mutual exclusivity	0.93	Mutual exclusivity	0.93	Mutual exclusivity	1	Gene A or B unmutated	0.632	3	0	Mutual exclusivity
ANO6	TP53	ANO6-TP53	0.184	Mutual exclusivity	0.253	Mutual exclusivity	0.256	Mutual exclusivity	1	Gene A or B unmutated	0.184	3	0	Mutual exclusivity
ANO6	TRPM3	ANO6-TRPM3	0.068	Co-occurrence	<0.001	Co-occurrence	<0.001	Co-occurrence	1	Gene A or B unmutated	<0.001	0	3	Co-occurrence
ANO6	WNT16	ANO6-WNT16	0.328	Co-occurrence	0.965	Mutual exclusivity	0.964	Mutual exclusivity	1	Gene A or B unmutated	0.328	2	1	Mutual exclusivity
ANO6	XKR4	ANO6-XKR4	0.658	Mutual exclusivity	0.035	Co-occurrence	0.036	Co-occurrence	1	Gene A or B unmutated	0.035	1	2	Co-occurrence
ANO6	XKR8	ANO6-XKR8	0.075	Co-occurrence	0.965	Mutual exclusivity	0.964	Mutual exclusivity	1	Gene A or B unmutated	0.075	2	1	Mutual exclusivity
ANO6	XYLT2	ANO6-XYLT2	0.452	Co-occurrence	0.965	Mutual exclusivity	0.964	Mutual exclusivity	1	Gene A or B unmutated	0.452	2	1	Mutual exclusivity
ANO6	ZBTB20	ANO6-ZBTB20	0.164	Co-occurrence	0.002	Co-occurrence	0.002	Co-occurrence	1	Gene A or B unmutated	0.002	0	3	Co-occurrence
ANO6	ZFP36L2	ANO6-ZFP36L2	0.718	Mutual exclusivity	0.982	Mutual exclusivity	0.982	Mutual exclusivity	1	Gene A or B unmutated	0.718	3	0	Mutual exclusivity
ANO6	ZNRF3	ANO6-ZNRF3	0.157	Co-occurrence	1	Gene A or B unmutated	1	Gene A or B unmutated	1	Gene A or B unmutated	0.157	0	1	Co-occurrence
APC	AMER1	APC-AMER1	0.024	Co-occurrence	0.198	Co-occurrence	0.235	Co-occurrence	0.02	Co-occurrence	0.02	0	4	Co-occurrence
APC	ARHGAP5	APC-ARHGAP5	0.27	Mutual exclusivity	0.601	Co-occurrence	0.509	Co-occurrence	1	Gene A or B unmutated	0.27	1	2	Co-occurrence
APC	ARHGEF1	APC-ARHGEF1	0.243	Mutual exclusivity	0.261	Mutual exclusivity	0.436	Mutual exclusivity	1	Gene A or B unmutated	0.243	3	0	Mutual exclusivity
APC	ARHGEF10	APC-ARHGEF10	0.17	Mutual exclusivity	0.11	Mutual exclusivity	0.16	Mutual exclusivity	1	Gene A or B unmutated	0.11	3	0	Mutual exclusivity
APC	ARHGEF10L	APC-ARHGEF10L	0.021	Mutual exclusivity	0.739	Mutual exclusivity	0.683	Co-occurrence	1	Gene A or B unmutated	0.021	2	1	Mutual exclusivity
APC	ARHGEF11	APC-ARHGEF11	0.263	Co-occurrence	0.073	Mutual exclusivity	0.117	Mutual exclusivity	1	Gene A or B unmutated	0.073	2	1	Mutual exclusivity
APC	ARHGEF12	APC-ARHGEF12	0.189	Mutual exclusivity	0.234	Co-occurrence	0.187	Co-occurrence	1	Gene A or B unmutated	0.187	1	2	Co-occurrence
APC	ARHGEF15	APC-ARHGEF15	0.087	Mutual exclusivity	0.261	Mutual exclusivity	0.317	Mutual exclusivity	1	Gene A or B unmutated	0.087	3	0	Mutual exclusivity
APC	ARHGEF16	APC-ARHGEF16	0.596	Mutual exclusivity	1	Gene A or B unmutated	1	Gene A or B unmutated	1	Gene A or B unmutated	0.596	1	0	Mutual exclusivity
APC	ARHGEF17	APC-ARHGEF17	0.002	Mutual exclusivity	0.42	Co-occurrence	0.633	Mutual exclusivity	1	Gene A or B unmutated	0.002	2	1	Mutual exclusivity
APC	ARHGEF18	APC-ARHGEF18	0.214	Mutual exclusivity	0.633	Co-occurrence	0.564	Co-occurrence	1	Gene A or B unmutated	0.214	1	2	Co-occurrence
APC	ARHGEF19	APC-ARHGEF19	0.561	Mutual exclusivity	1	Gene A or B unmutated	1	Gene A or B unmutated	1	Gene A or B unmutated	0.561	1	0	Mutual exclusivity
APC	ARHGEF2	APC-ARHGEF2	0.452	Mutual exclusivity	0.367	Mutual exclusivity	0.436	Mutual exclusivity	1	Gene A or B unmutated	0.367	3	0	Mutual exclusivity
APC	ARHGEF25	APC-ARHGEF25	0.416	Co-occurrence	0.467	Mutual exclusivity	0.543	Mutual exclusivity	1	Gene A or B unmutated	0.416	2	1	Mutual exclusivity
APC	ARHGEF26	APC-ARHGEF26	0.081	Mutual exclusivity	0.442	Co-occurrence	0.364	Co-occurrence	1	Gene A or B unmutated	0.081	1	2	Co-occurrence
APC	ARHGEF3	APC-ARHGEF3	0.13	Mutual exclusivity	0.42	Co-occurrence	0.367	Co-occurrence	1	Gene A or B unmutated	0.13	1	2	Co-occurrence
APC	ARHGEF33	APC-ARHGEF33	1	Gene A or B unmutated	1	Gene A or B unmutated	1	Gene A or B unmutated	1	Gene A or B unmutated	1	0	0	?
APC	ARHGEF34P	APC-ARHGEF34P	1	Gene A or B unmutated	1	Gene A or B unmutated	1	Gene A or B unmutated	1	Gene A or B unmutated	1	0	0	?
APC	ARHGEF35	APC-ARHGEF35	1	Gene A or B unmutated	1	Gene A or B unmutated	1	Gene A or B unmutated	1	Gene A or B unmutated	1	0	0	?
APC	ARHGEF37	APC-ARHGEF37	0.382	Mutual exclusivity	0.58	Mutual exclusivity	0.633	Mutual exclusivity	1	Gene A or B unmutated	0.382	3	0	Mutual exclusivity
APC	ARHGEF38	APC-ARHGEF38	0.61	Co-occurrence	0.75	Co-occurrence	0.717	Co-occurrence	1	Gene A or B unmutated	0.61	0	3	Co-occurrence
APC	ARHGEF4	APC-ARHGEF4	0.511	Mutual exclusivity	0.314	Co-occurrence	0.262	Co-occurrence	1	Gene A or B unmutated	0.262	1	2	Co-occurrence
APC	ARHGEF40	APC-ARHGEF40	0.127	Mutual exclusivity	0.155	Mutual exclusivity	0.193	Mutual exclusivity	1	Gene A or B unmutated	0.127	3	0	Mutual exclusivity
APC	ARHGEF5	APC-ARHGEF5	0.21	Mutual exclusivity	0.558	Mutual exclusivity	0.312	Mutual exclusivity	1	Gene A or B unmutated	0.21	3	0	Mutual exclusivity
APC	ARHGEF6	APC-ARHGEF6	0.501	Mutual exclusivity	0.558	Mutual exclusivity	0.636	Mutual exclusivity	1	Gene A or B unmutated	0.501	3	0	Mutual exclusivity
APC	ARHGEF7	APC-ARHGEF7	0.038	Mutual exclusivity	0.067	Mutual exclusivity	0.007	Mutual exclusivity	1	Gene A or B unmutated	0.007	3	0	Mutual exclusivity
APC	ARHGEF9	APC-ARHGEF9	0.323	Mutual exclusivity	0.739	Mutual exclusivity	0.683	Co-occurrence	1	Gene A or B unmutated	0.323	2	1	Mutual exclusivity
APC	ARID1A	APC-ARID1A	0.02	Mutual exclusivity	0.119	Mutual exclusivity	0.209	Mutual exclusivity	0.234	Mutual exclusivity	0.02	4	0	Mutual exclusivity
APC	ASXL1	APC-ASXL1	0.108	Mutual exclusivity	0.601	Co-occurrence	0.427	Co-occurrence	0.126	Co-occurrence	0.108	1	3	Co-occurrence
APC	ATM	APC-ATM	0.169	Co-occurrence	0.136	Mutual exclusivity	0.245	Mutual exclusivity	0.422	Co-occurrence	0.136	2	2	?
APC	ATXN2L	APC-ATXN2L	0.375	Mutual exclusivity	0.533	Co-occurrence	0.457	Co-occurrence	1	Gene A or B unmutated	0.375	1	2	Co-occurrence
APC	AXIN2	APC-AXIN2	<0.001	Mutual exclusivity	0.253	Mutual exclusivity	0.228	Mutual exclusivity	0.172	Mutual exclusivity	<0.001	4	0	Mutual exclusivity
APC	B2M	APC-B2M	0.193	Mutual exclusivity	0.367	Mutual exclusivity	0.436	Mutual exclusivity	0.257	Mutual exclusivity	0.193	4	0	Mutual exclusivity
APC	BMPR2	APC-BMPR2	0.011	Mutual exclusivity	0.11	Mutual exclusivity	0.101	Mutual exclusivity	1	Gene A or B unmutated	0.011	3	0	Mutual exclusivity
APC	BRAF	APC-BRAF	<0.001	Mutual exclusivity	<0.001	Mutual exclusivity	<0.001	Mutual exclusivity	<0.001	Mutual exclusivity	<0.001	4	0	Mutual exclusivity
APC	CARD11	APC-CARD11	0.339	Mutual exclusivity	0.071	Co-occurrence	0.223	Co-occurrence	0.276	Co-occurrence	0.071	1	3	Co-occurrence
APC	CASP8	APC-CASP8	0.038	Mutual exclusivity	0.476	Mutual exclusivity	0.302	Mutual exclusivity	0.027	Mutual exclusivity	0.027	4	0	Mutual exclusivity
APC	CBL	APC-CBL	0.566	Co-occurrence	0.58	Mutual exclusivity	0.633	Mutual exclusivity	0.254	Co-occurrence	0.254	2	2	?
APC	CBLB	APC-CBLB	0.278	Mutual exclusivity	0.68	Mutual exclusivity	0.596	Co-occurrence	1	Gene A or B unmutated	0.278	2	1	Mutual exclusivity
APC	CDC27	APC-CDC27	0.317	Co-occurrence	0.68	Mutual exclusivity	0.302	Mutual exclusivity	1	Gene A or B unmutated	0.302	2	1	Mutual exclusivity
APC	CHD4	APC-CHD4	0.447	Mutual exclusivity	0.345	Co-occurrence	0.239	Co-occurrence	1	Gene A or B unmutated	0.239	1	2	Co-occurrence
APC	CNTNAP2	APC-CNTNAP2	0.218	Mutual exclusivity	0.151	Co-occurrence	0.1	Co-occurrence	1	Gene A or B unmutated	0.1	1	2	Co-occurrence
APC	CTCF	APC-CTCF	0.138	Mutual exclusivity	0.161	Mutual exclusivity	0.228	Mutual exclusivity	0.094	Mutual exclusivity	0.094	4	0	Mutual exclusivity
APC	CTNNB1	APC-CTNNB1	0.055	Mutual exclusivity	0.283	Mutual exclusivity	0.168	Mutual exclusivity	<0.001	Mutual exclusivity	<0.001	4	0	Mutual exclusivity
APC	DACH2	APC-DACH2	0.212	Mutual exclusivity	0.452	Co-occurrence	0.546	Co-occurrence	1	Gene A or B unmutated	0.212	1	2	Co-occurrence
APC	EDNRB	APC-EDNRB	0.295	Mutual exclusivity	0.238	Co-occurrence	0.172	Co-occurrence	1	Gene A or B unmutated	0.172	1	2	Co-occurrence
APC	EPHA3	APC-EPHA3	0.182	Mutual exclusivity	0.023	Mutual exclusivity	0.014	Mutual exclusivity	0.378	Co-occurrence	0.014	3	1	Mutual exclusivity
APC	EPHA5	APC-EPHA5	0.27	Mutual exclusivity	0.584	Co-occurrence	0.473	Co-occurrence	0.072	Mutual exclusivity	0.072	2	2	?
APC	ERBB2	APC-ERBB2	0.343	Mutual exclusivity	0.071	Co-occurrence	0.223	Co-occurrence	0.476	Mutual exclusivity	0.071	2	2	?
APC	ERBB3	APC-ERBB3	0.017	Mutual exclusivity	0.481	Mutual exclusivity	0.356	Mutual exclusivity	0.481	Co-occurrence	0.017	3	1	Mutual exclusivity
APC	ERBB4	APC-ERBB4	0.105	Mutual exclusivity	0.461	Co-occurrence	0.332	Co-occurrence	0.542	Mutual exclusivity	0.105	2	2	?
APC	FAM171B	APC-FAM171B	0.108	Co-occurrence	0.533	Co-occurrence	0.457	Co-occurrence	1	Gene A or B unmutated	0.108	0	3	Co-occurrence
APC	FBXW7	APC-FBXW7	0.543	Mutual exclusivity	0.017	Mutual exclusivity	0.032	Mutual exclusivity	0.048	Co-occurrence	0.017	3	1	Mutual exclusivity
APC	FHOD3	APC-FHOD3	0.156	Mutual exclusivity	0.385	Co-occurrence	0.29	Co-occurrence	1	Gene A or B unmutated	0.156	1	2	Co-occurrence
APC	FOXP2	APC-FOXP2	0.261	Co-occurrence	0.234	Co-occurrence	0.187	Co-occurrence	1	Gene A or B unmutated	0.187	0	3	Co-occurrence
APC	FRMD4A	APC-FRMD4A	0.353	Mutual exclusivity	0.367	Mutual exclusivity	0.436	Mutual exclusivity	1	Gene A or B unmutated	0.353	3	0	Mutual exclusivity
APC	FZD10	APC-FZD10	0.524	Co-occurrence	0.234	Co-occurrence	0.187	Co-occurrence	1	Gene A or B unmutated	0.187	0	3	Co-occurrence
APC	FZD3	APC-FZD3	0.133	Mutual exclusivity	0.476	Mutual exclusivity	0.573	Mutual exclusivity	1	Gene A or B unmutated	0.133	3	0	Mutual exclusivity
APC	GDF5	APC-GDF5	0.363	Co-occurrence	0.438	Mutual exclusivity	0.486	Mutual exclusivity	1	Gene A or B unmutated	0.363	2	1	Mutual exclusivity
APC	GPC6	APC-GPC6	0.446	Mutual exclusivity	0.238	Co-occurrence	0.172	Co-occurrence	1	Gene A or B unmutated	0.172	1	2	Co-occurrence
APC	GRIN2A	APC-GRIN2A	0.4	Mutual exclusivity	0.461	Co-occurrence	0.332	Co-occurrence	0.115	Co-occurrence	0.115	1	3	Co-occurrence
APC	HK3	APC-HK3	0.086	Mutual exclusivity	0.633	Co-occurrence	0.564	Co-occurrence	1	Gene A or B unmutated	0.086	1	2	Co-occurrence
APC	HLA-A	APC-HLA-A	0.127	Mutual exclusivity	0.42	Co-occurrence	0.367	Co-occurrence	0.146	Mutual exclusivity	0.127	2	2	?
APC	HLA-B	APC-HLA-B	0.009	Mutual exclusivity	0.58	Mutual exclusivity	0.633	Mutual exclusivity	1	Gene A or B unmutated	0.009	3	0	Mutual exclusivity
APC	KRAS	APC-KRAS	<0.001	Co-occurrence	0.058	Co-occurrence	0.023	Co-occurrence	0.014	Co-occurrence	<0.001	0	4	Co-occurrence
APC	LARP4B	APC-LARP4B	0.301	Mutual exclusivity	0.109	Mutual exclusivity	0.168	Mutual exclusivity	1	Gene A or B unmutated	0.109	3	0	Mutual exclusivity
APC	LIMK1	APC-LIMK1	0.197	Mutual exclusivity	0.101	Mutual exclusivity	0.138	Mutual exclusivity	1	Gene A or B unmutated	0.101	3	0	Mutual exclusivity
APC	LRP1	APC-LRP1	0.005	Mutual exclusivity	0.152	Mutual exclusivity	0.226	Mutual exclusivity	1	Gene A or B unmutated	0.005	3	0	Mutual exclusivity
APC	LRP1B	APC-LRP1B	0.282	Mutual exclusivity	0.412	Mutual exclusivity	0.538	Co-occurrence	1	Gene A or B unmutated	0.282	2	1	Mutual exclusivity
APC	LRP5	APC-LRP5	0.111	Mutual exclusivity	0.367	Mutual exclusivity	0.436	Mutual exclusivity	1	Gene A or B unmutated	0.111	3	0	Mutual exclusivity
APC	MAP3K21	APC-MAP3K21	0.346	Co-occurrence	0.543	Mutual exclusivity	0.576	Co-occurrence	1	Gene A or B unmutated	0.346	1	2	Co-occurrence
APC	MAP7	APC-MAP7	0.434	Mutual exclusivity	0.476	Mutual exclusivity	0.573	Mutual exclusivity	1	Gene A or B unmutated	0.434	3	0	Mutual exclusivity
APC	MGAT3	APC-MGAT3	0.569	Co-occurrence	0.438	Mutual exclusivity	0.486	Mutual exclusivity	1	Gene A or B unmutated	0.438	2	1	Mutual exclusivity
APC	MIER3	APC-MIER3	0.216	Mutual exclusivity	0.283	Mutual exclusivity	0.378	Mutual exclusivity	1	Gene A or B unmutated	0.216	3	0	Mutual exclusivity
APC	MSH3	APC-MSH3	0.501	Mutual exclusivity	0.05	Mutual exclusivity	0.436	Mutual exclusivity	0.245	Mutual exclusivity	0.05	4	0	Mutual exclusivity
APC	MSH6	APC-MSH6	0.214	Mutual exclusivity	0.141	Mutual exclusivity	0.427	Co-occurrence	0.134	Co-occurrence	0.134	2	2	?
APC	MUC17	APC-MUC17	0.382	Mutual exclusivity	0.153	Co-occurrence	0.239	Co-occurrence	1	Gene A or B unmutated	0.153	1	2	Co-occurrence
APC	MVK	APC-MVK	0.01	Mutual exclusivity	0.25	Mutual exclusivity	0.283	Mutual exclusivity	1	Gene A or B unmutated	0.01	3	0	Mutual exclusivity
APC	MYO1B	APC-MYO1B	0.452	Mutual exclusivity	0.584	Co-occurrence	0.473	Co-occurrence	1	Gene A or B unmutated	0.452	1	2	Co-occurrence
APC	NBN	APC-NBN	0.201	Mutual exclusivity	0.438	Mutual exclusivity	0.486	Mutual exclusivity	0.461	Mutual exclusivity	0.201	4	0	Mutual exclusivity
APC	NRAS	APC-NRAS	0.053	Co-occurrence	0.408	Co-occurrence	0.282	Co-occurrence	<0.001	Co-occurrence	<0.001	0	4	Co-occurrence
APC	NTRK3	APC-NTRK3	0.233	Mutual exclusivity	0.161	Mutual exclusivity	0.228	Mutual exclusivity	0.217	Co-occurrence	0.161	3	1	Mutual exclusivity
APC	PCBP1	APC-PCBP1	0.176	Co-occurrence	0.174	Co-occurrence	0.133	Co-occurrence	1	Gene A or B unmutated	0.133	0	3	Co-occurrence
APC	PIK3CA	APC-PIK3CA	0.506	Co-occurrence	0.254	Co-occurrence	0.373	Co-occurrence	0.019	Co-occurrence	0.019	0	4	Co-occurrence
APC	PLEKHA6	APC-PLEKHA6	0.258	Mutual exclusivity	0.241	Mutual exclusivity	0.312	Mutual exclusivity	1	Gene A or B unmutated	0.241	3	0	Mutual exclusivity
APC	PRKCQ	APC-PRKCQ	0.476	Mutual exclusivity	0.367	Mutual exclusivity	0.436	Mutual exclusivity	1	Gene A or B unmutated	0.367	3	0	Mutual exclusivity
APC	PTEN	APC-PTEN	0.477	Mutual exclusivity	0.363	Co-occurrence	0.364	Co-occurrence	0.323	Co-occurrence	0.323	1	3	Co-occurrence
APC	PTPN12	APC-PTPN12	0.406	Mutual exclusivity	0.476	Mutual exclusivity	0.302	Mutual exclusivity	1	Gene A or B unmutated	0.302	3	0	Mutual exclusivity
APC	PTPRS	APC-PTPRS	0.12	Mutual exclusivity	0.363	Co-occurrence	0.223	Co-occurrence	0.198	Mutual exclusivity	0.12	2	2	?
APC	PTPRT	APC-PTPRT	0.54	Co-occurrence	0.519	Co-occurrence	0.405	Co-occurrence	0.073	Co-occurrence	0.073	0	4	Co-occurrence
APC	RNF128	APC-RNF128	0.31	Mutual exclusivity	1	Gene A or B unmutated	1	Gene A or B unmutated	1	Gene A or B unmutated	0.31	1	0	Mutual exclusivity
APC	RNF43	APC-RNF43	<0.001	Mutual exclusivity	0.548	Mutual exclusivity	0.622	Co-occurrence	<0.001	Mutual exclusivity	<0.001	3	1	Mutual exclusivity
APC	SIN3A	APC-SIN3A	0.392	Mutual exclusivity	0.739	Mutual exclusivity	0.683	Co-occurrence	1	Gene A or B unmutated	0.392	2	1	Mutual exclusivity
APC	SMAD2	APC-SMAD2	0.482	Co-occurrence	0.457	Co-occurrence	0.595	Mutual exclusivity	0.012	Co-occurrence	0.012	1	3	Co-occurrence
APC	SMAD3	APC-SMAD3	0.392	Co-occurrence	0.363	Co-occurrence	0.287	Co-occurrence	0.335	Co-occurrence	0.287	0	4	Co-occurrence
APC	SMAD4	APC-SMAD4	0.24	Co-occurrence	0.307	Mutual exclusivity	0.29	Mutual exclusivity	0.033	Mutual exclusivity	0.033	3	1	Mutual exclusivity
APC	SOX9	APC-SOX9	0.214	Co-occurrence	0.476	Mutual exclusivity	0.573	Mutual exclusivity	0.067	Co-occurrence	0.067	2	2	?
APC	SPHKAP	APC-SPHKAP	0.569	Co-occurrence	0.004	Mutual exclusivity	0.01	Mutual exclusivity	1	Gene A or B unmutated	0.004	2	1	Mutual exclusivity
APC	TCERG1	APC-TCERG1	0.095	Mutual exclusivity	0.283	Mutual exclusivity	0.378	Mutual exclusivity	1	Gene A or B unmutated	0.095	3	0	Mutual exclusivity
APC	TCF20	APC-TCF20	0.128	Mutual exclusivity	0.442	Co-occurrence	0.364	Co-occurrence	1	Gene A or B unmutated	0.128	1	2	Co-occurrence
APC	TCF7L2	APC-TCF7L2	0.45	Co-occurrence	0.142	Co-occurrence	0.343	Co-occurrence	<0.001	Co-occurrence	<0.001	0	4	Co-occurrence
APC	TGFBR2	APC-TGFBR2	0.057	Mutual exclusivity	0.011	Mutual exclusivity	0.364	Co-occurrence	0.094	Mutual exclusivity	0.011	3	1	Mutual exclusivity
APC	TGIF1	APC-TGIF1	0.233	Mutual exclusivity	0.739	Mutual exclusivity	0.683	Co-occurrence	1	Gene A or B unmutated	0.233	2	1	Mutual exclusivity
APC	TP53	APC-TP53	0.004	Co-occurrence	0.294	Co-occurrence	0.237	Co-occurrence	0.022	Co-occurrence	0.004	0	4	Co-occurrence
APC	TRPM3	APC-TRPM3	0.024	Mutual exclusivity	0.152	Mutual exclusivity	0.226	Mutual exclusivity	1	Gene A or B unmutated	0.024	3	0	Mutual exclusivity
APC	WNT16	APC-WNT16	0.325	Mutual exclusivity	0.438	Mutual exclusivity	0.486	Mutual exclusivity	1	Gene A or B unmutated	0.325	3	0	Mutual exclusivity
APC	XKR4	APC-XKR4	0.243	Mutual exclusivity	0.562	Co-occurrence	0.514	Co-occurrence	1	Gene A or B unmutated	0.243	1	2	Co-occurrence
APC	XKR8	APC-XKR8	0.57	Mutual exclusivity	0.438	Mutual exclusivity	0.486	Mutual exclusivity	1	Gene A or B unmutated	0.438	3	0	Mutual exclusivity
APC	XYLT2	APC-XYLT2	0.016	Mutual exclusivity	0.062	Mutual exclusivity	0.079	Mutual exclusivity	1	Gene A or B unmutated	0.016	3	0	Mutual exclusivity
APC	ZBTB20	APC-ZBTB20	0.037	Mutual exclusivity	0.101	Mutual exclusivity	0.138	Mutual exclusivity	1	Gene A or B unmutated	0.037	3	0	Mutual exclusivity
APC	ZFP36L2	APC-ZFP36L2	0.444	Mutual exclusivity	0.75	Co-occurrence	0.717	Co-occurrence	1	Gene A or B unmutated	0.444	1	2	Co-occurrence
APC	ZNRF3	APC-ZNRF3	0.001	Mutual exclusivity	1	Gene A or B unmutated	1	Gene A or B unmutated	1	Gene A or B unmutated	0.001	1	0	Mutual exclusivity
ARHGAP5	AMER1	ARHGAP5-AMER1	<0.001	Co-occurrence	0.01	Co-occurrence	0.011	Co-occurrence	1	Gene A or B unmutated	<0.001	0	3	Co-occurrence
ARHGAP5	ARHGEF1	ARHGAP5-ARHGEF1	0.012	Co-occurrence	0.848	Mutual exclusivity	0.812	Mutual exclusivity	1	Gene A or B unmutated	0.012	2	1	Mutual exclusivity
ARHGAP5	ARHGEF10	ARHGAP5-ARHGEF10	0.089	Co-occurrence	0.284	Co-occurrence	0.285	Co-occurrence	1	Gene A or B unmutated	0.089	0	3	Co-occurrence
ARHGAP5	ARHGEF10L	ARHGAP5-ARHGEF10L	0.245	Co-occurrence	0.152	Co-occurrence	0.153	Co-occurrence	1	Gene A or B unmutated	0.152	0	3	Co-occurrence
ARHGAP5	ARHGEF11	ARHGAP5-ARHGEF11	0.415	Co-occurrence	0.005	Co-occurrence	0.005	Co-occurrence	1	Gene A or B unmutated	0.005	0	3	Co-occurrence
ARHGAP5	ARHGEF12	ARHGAP5-ARHGEF12	0.571	Co-occurrence	0.187	Co-occurrence	0.188	Co-occurrence	1	Gene A or B unmutated	0.187	0	3	Co-occurrence
ARHGAP5	ARHGEF15	ARHGAP5-ARHGEF15	0.429	Mutual exclusivity	0.848	Mutual exclusivity	0.847	Mutual exclusivity	1	Gene A or B unmutated	0.429	3	0	Mutual exclusivity
ARHGAP5	ARHGEF16	ARHGAP5-ARHGEF16	0.022	Co-occurrence	1	Gene A or B unmutated	1	Gene A or B unmutated	1	Gene A or B unmutated	0.022	0	1	Co-occurrence
ARHGAP5	ARHGEF17	ARHGAP5-ARHGEF17	<0.001	Co-occurrence	0.116	Co-occurrence	0.117	Co-occurrence	1	Gene A or B unmutated	<0.001	0	3	Co-occurrence
ARHGAP5	ARHGEF18	ARHGAP5-ARHGEF18	<0.001	Co-occurrence	0.014	Co-occurrence	0.014	Co-occurrence	1	Gene A or B unmutated	<0.001	0	3	Co-occurrence
ARHGAP5	ARHGEF19	ARHGAP5-ARHGEF19	0.528	Co-occurrence	1	Gene A or B unmutated	1	Gene A or B unmutated	1	Gene A or B unmutated	0.528	0	1	Co-occurrence
ARHGAP5	ARHGEF2	ARHGAP5-ARHGEF2	0.089	Co-occurrence	0.187	Co-occurrence	0.188	Co-occurrence	1	Gene A or B unmutated	0.089	0	3	Co-occurrence
ARHGAP5	ARHGEF25	ARHGAP5-ARHGEF25	<0.001	Co-occurrence	0.22	Co-occurrence	0.221	Co-occurrence	1	Gene A or B unmutated	<0.001	0	3	Co-occurrence
ARHGAP5	ARHGEF26	ARHGAP5-ARHGEF26	0.001	Co-occurrence	0.027	Co-occurrence	0.027	Co-occurrence	1	Gene A or B unmutated	0.001	0	3	Co-occurrence
ARHGAP5	ARHGEF3	ARHGAP5-ARHGEF3	0.343	Co-occurrence	0.884	Mutual exclusivity	0.883	Mutual exclusivity	1	Gene A or B unmutated	0.343	2	1	Mutual exclusivity
ARHGAP5	ARHGEF33	ARHGAP5-ARHGEF33	1	Gene A or B unmutated	1	Gene A or B unmutated	1	Gene A or B unmutated	1	Gene A or B unmutated	1	0	0	?
ARHGAP5	ARHGEF34P	ARHGAP5-ARHGEF34P	1	Gene A or B unmutated	1	Gene A or B unmutated	1	Gene A or B unmutated	1	Gene A or B unmutated	1	0	0	?
ARHGAP5	ARHGEF35	ARHGAP5-ARHGEF35	1	Gene A or B unmutated	1	Gene A or B unmutated	1	Gene A or B unmutated	1	Gene A or B unmutated	1	0	0	?
ARHGAP5	ARHGEF37	ARHGAP5-ARHGEF37	0.519	Mutual exclusivity	0.884	Mutual exclusivity	0.883	Mutual exclusivity	1	Gene A or B unmutated	0.519	3	0	Mutual exclusivity
ARHGAP5	ARHGEF38	ARHGAP5-ARHGEF38	0.006	Co-occurrence	0.96	Mutual exclusivity	0.96	Mutual exclusivity	1	Gene A or B unmutated	0.006	2	1	Mutual exclusivity
ARHGAP5	ARHGEF4	ARHGAP5-ARHGEF4	0.243	Co-occurrence	0.152	Co-occurrence	0.153	Co-occurrence	1	Gene A or B unmutated	0.152	0	3	Co-occurrence
ARHGAP5	ARHGEF40	ARHGAP5-ARHGEF40	0.002	Co-occurrence	0.884	Mutual exclusivity	0.883	Mutual exclusivity	1	Gene A or B unmutated	0.002	2	1	Mutual exclusivity
ARHGAP5	ARHGEF5	ARHGAP5-ARHGEF5	0.831	Mutual exclusivity	0.253	Co-occurrence	0.254	Co-occurrence	1	Gene A or B unmutated	0.253	1	2	Co-occurrence
ARHGAP5	ARHGEF6	ARHGAP5-ARHGEF6	0.001	Co-occurrence	0.027	Co-occurrence	0.027	Co-occurrence	1	Gene A or B unmutated	0.001	0	3	Co-occurrence
ARHGAP5	ARHGEF7	ARHGAP5-ARHGEF7	0.331	Co-occurrence	0.253	Co-occurrence	0.221	Co-occurrence	1	Gene A or B unmutated	0.221	0	3	Co-occurrence
ARHGAP5	ARHGEF9	ARHGAP5-ARHGEF9	0.006	Co-occurrence	0.848	Mutual exclusivity	0.847	Mutual exclusivity	1	Gene A or B unmutated	0.006	2	1	Mutual exclusivity
ARHGAP5	ARID1A	ARHGAP5-ARID1A	0.024	Co-occurrence	0.005	Co-occurrence	0.005	Co-occurrence	1	Gene A or B unmutated	0.005	0	3	Co-occurrence
ARHGAP5	ASXL1	ARHGAP5-ASXL1	0.208	Mutual exclusivity	0.313	Co-occurrence	0.343	Co-occurrence	1	Gene A or B unmutated	0.208	1	2	Co-occurrence
ARHGAP5	ATM	ARHGAP5-ATM	<0.001	Co-occurrence	0.01	Co-occurrence	0.011	Co-occurrence	1	Gene A or B unmutated	<0.001	0	3	Co-occurrence
ARHGAP5	ATXN2L	ARHGAP5-ATXN2L	0.002	Co-occurrence	<0.001	Co-occurrence	<0.001	Co-occurrence	1	Gene A or B unmutated	<0.001	0	3	Co-occurrence
ARHGAP5	AXIN2	ARHGAP5-AXIN2	0.057	Co-occurrence	0.447	Co-occurrence	0.315	Co-occurrence	1	Gene A or B unmutated	0.057	0	3	Co-occurrence
ARHGAP5	B2M	ARHGAP5-B2M	<0.001	Co-occurrence	0.014	Co-occurrence	0.014	Co-occurrence	1	Gene A or B unmutated	<0.001	0	3	Co-occurrence
ARHGAP5	BMPR2	ARHGAP5-BMPR2	<0.001	Co-occurrence	0.284	Co-occurrence	0.254	Co-occurrence	1	Gene A or B unmutated	<0.001	0	3	Co-occurrence
ARHGAP5	BRAF	ARHGAP5-BRAF	<0.001	Co-occurrence	0.041	Co-occurrence	0.048	Co-occurrence	1	Gene A or B unmutated	<0.001	0	3	Co-occurrence
ARHGAP5	CARD11	ARHGAP5-CARD11	<0.001	Co-occurrence	0.687	Mutual exclusivity	0.685	Mutual exclusivity	1	Gene A or B unmutated	<0.001	2	1	Mutual exclusivity
ARHGAP5	CASP8	ARHGAP5-CASP8	<0.001	Co-occurrence	0.342	Co-occurrence	0.343	Co-occurrence	1	Gene A or B unmutated	<0.001	0	3	Co-occurrence
ARHGAP5	CBL	ARHGAP5-CBL	0.373	Co-occurrence	0.116	Co-occurrence	0.117	Co-occurrence	1	Gene A or B unmutated	0.116	0	3	Co-occurrence
ARHGAP5	CBLB	ARHGAP5-CBLB	<0.001	Co-occurrence	0.716	Mutual exclusivity	0.715	Mutual exclusivity	1	Gene A or B unmutated	<0.001	2	1	Mutual exclusivity
ARHGAP5	CDC27	ARHGAP5-CDC27	<0.001	Co-occurrence	0.002	Co-occurrence	0.005	Co-occurrence	1	Gene A or B unmutated	<0.001	0	3	Co-occurrence
ARHGAP5	CHD4	ARHGAP5-CHD4	0.007	Co-occurrence	0.023	Co-occurrence	0.023	Co-occurrence	1	Gene A or B unmutated	0.007	0	3	Co-occurrence
ARHGAP5	CNTNAP2	ARHGAP5-CNTNAP2	<0.001	Co-occurrence	0.008	Co-occurrence	0.008	Co-occurrence	1	Gene A or B unmutated	<0.001	0	3	Co-occurrence
ARHGAP5	CTCF	ARHGAP5-CTCF	0.505	Mutual exclusivity	0.045	Co-occurrence	0.045	Co-occurrence	1	Gene A or B unmutated	0.045	1	2	Co-occurrence
ARHGAP5	CTNNB1	ARHGAP5-CTNNB1	0.066	Co-occurrence	0.37	Co-occurrence	0.371	Co-occurrence	1	Gene A or B unmutated	0.066	0	3	Co-occurrence
ARHGAP5	DACH2	ARHGAP5-DACH2	0.373	Co-occurrence	0.37	Co-occurrence	0.398	Co-occurrence	1	Gene A or B unmutated	0.37	0	3	Co-occurrence
ARHGAP5	EDNRB	ARHGAP5-EDNRB	<0.001	Co-occurrence	0.055	Co-occurrence	0.055	Co-occurrence	1	Gene A or B unmutated	<0.001	0	3	Co-occurrence
ARHGAP5	EPHA3	ARHGAP5-EPHA3	0.001	Co-occurrence	0.128	Co-occurrence	0.129	Co-occurrence	1	Gene A or B unmutated	0.001	0	3	Co-occurrence
ARHGAP5	EPHA5	ARHGAP5-EPHA5	<0.001	Co-occurrence	0.089	Co-occurrence	0.09	Co-occurrence	1	Gene A or B unmutated	<0.001	0	3	Co-occurrence
ARHGAP5	ERBB2	ARHGAP5-ERBB2	0.218	Co-occurrence	0.045	Co-occurrence	0.045	Co-occurrence	1	Gene A or B unmutated	0.045	0	3	Co-occurrence
ARHGAP5	ERBB3	ARHGAP5-ERBB3	0.495	Co-occurrence	0.553	Mutual exclusivity	0.552	Mutual exclusivity	1	Gene A or B unmutated	0.495	2	1	Mutual exclusivity
ARHGAP5	ERBB4	ARHGAP5-ERBB4	0.206	Co-occurrence	0.172	Co-occurrence	0.173	Co-occurrence	1	Gene A or B unmutated	0.172	0	3	Co-occurrence
ARHGAP5	FAM171B	ARHGAP5-FAM171B	0.591	Co-occurrence	0.22	Co-occurrence	0.221	Co-occurrence	1	Gene A or B unmutated	0.22	0	3	Co-occurrence
ARHGAP5	FBXW7	ARHGAP5-FBXW7	0.521	Co-occurrence	0.043	Co-occurrence	0.048	Co-occurrence	1	Gene A or B unmutated	0.043	0	3	Co-occurrence
ARHGAP5	FHOD3	ARHGAP5-FHOD3	<0.001	Co-occurrence	0.077	Co-occurrence	0.077	Co-occurrence	1	Gene A or B unmutated	<0.001	0	3	Co-occurrence
ARHGAP5	FOXP2	ARHGAP5-FOXP2	0.004	Co-occurrence	0.014	Co-occurrence	0.014	Co-occurrence	1	Gene A or B unmutated	0.004	0	3	Co-occurrence
ARHGAP5	FRMD4A	ARHGAP5-FRMD4A	<0.001	Co-occurrence	0.187	Co-occurrence	0.188	Co-occurrence	1	Gene A or B unmutated	<0.001	0	3	Co-occurrence
ARHGAP5	FZD10	ARHGAP5-FZD10	0.072	Co-occurrence	0.187	Co-occurrence	0.188	Co-occurrence	1	Gene A or B unmutated	0.072	0	3	Co-occurrence
ARHGAP5	FZD3	ARHGAP5-FZD3	0.402	Co-occurrence	0.342	Co-occurrence	0.343	Co-occurrence	1	Gene A or B unmutated	0.342	0	3	Co-occurrence
ARHGAP5	GDF5	ARHGAP5-GDF5	0.194	Co-occurrence	0.079	Co-occurrence	0.079	Co-occurrence	1	Gene A or B unmutated	0.079	0	3	Co-occurrence
ARHGAP5	GPC6	ARHGAP5-GPC6	0.037	Co-occurrence	0.658	Mutual exclusivity	0.657	Mutual exclusivity	1	Gene A or B unmutated	0.037	2	1	Mutual exclusivity
ARHGAP5	GRIN2A	ARHGAP5-GRIN2A	<0.001	Co-occurrence	0.032	Co-occurrence	0.032	Co-occurrence	1	Gene A or B unmutated	<0.001	0	3	Co-occurrence
ARHGAP5	HK3	ARHGAP5-HK3	0.16	Co-occurrence	0.014	Co-occurrence	0.014	Co-occurrence	1	Gene A or B unmutated	0.014	0	3	Co-occurrence
ARHGAP5	HLA-A	ARHGAP5-HLA-A	0.002	Co-occurrence	0.116	Co-occurrence	0.117	Co-occurrence	1	Gene A or B unmutated	0.002	0	3	Co-occurrence
ARHGAP5	HLA-B	ARHGAP5-HLA-B	<0.001	Co-occurrence	0.116	Co-occurrence	0.117	Co-occurrence	1	Gene A or B unmutated	<0.001	0	3	Co-occurrence
ARHGAP5	KRAS	ARHGAP5-KRAS	0.456	Mutual exclusivity	0.306	Co-occurrence	0.33	Co-occurrence	1	Gene A or B unmutated	0.306	1	2	Co-occurrence
ARHGAP5	LARP4B	ARHGAP5-LARP4B	<0.001	Co-occurrence	0.006	Co-occurrence	0.006	Co-occurrence	1	Gene A or B unmutated	<0.001	0	3	Co-occurrence
ARHGAP5	LIMK1	ARHGAP5-LIMK1	0.045	Co-occurrence	0.813	Mutual exclusivity	0.812	Mutual exclusivity	1	Gene A or B unmutated	0.045	2	1	Mutual exclusivity
ARHGAP5	LRP1	ARHGAP5-LRP1	0.099	Co-occurrence	0.008	Co-occurrence	0.008	Co-occurrence	1	Gene A or B unmutated	0.008	0	3	Co-occurrence
ARHGAP5	LRP1B	ARHGAP5-LRP1B	<0.001	Co-occurrence	0.001	Co-occurrence	0.001	Co-occurrence	1	Gene A or B unmutated	<0.001	0	3	Co-occurrence
ARHGAP5	LRP5	ARHGAP5-LRP5	0.057	Co-occurrence	0.187	Co-occurrence	0.188	Co-occurrence	1	Gene A or B unmutated	0.057	0	3	Co-occurrence
ARHGAP5	MAP3K21	ARHGAP5-MAP3K21	0.005	Co-occurrence	0.016	Co-occurrence	0.016	Co-occurrence	1	Gene A or B unmutated	0.005	0	3	Co-occurrence
ARHGAP5	MAP7	ARHGAP5-MAP7	0.071	Co-occurrence	0.005	Co-occurrence	0.005	Co-occurrence	1	Gene A or B unmutated	0.005	0	3	Co-occurrence
ARHGAP5	MGAT3	ARHGAP5-MGAT3	0.331	Co-occurrence	0.921	Mutual exclusivity	0.921	Mutual exclusivity	1	Gene A or B unmutated	0.331	2	1	Mutual exclusivity
ARHGAP5	MIER3	ARHGAP5-MIER3	0.311	Co-occurrence	0.065	Co-occurrence	0.066	Co-occurrence	1	Gene A or B unmutated	0.065	0	3	Co-occurrence
ARHGAP5	MSH3	ARHGAP5-MSH3	<0.001	Co-occurrence	0.016	Co-occurrence	0.188	Co-occurrence	1	Gene A or B unmutated	<0.001	0	3	Co-occurrence
ARHGAP5	MSH6	ARHGAP5-MSH6	<0.001	Co-occurrence	0.001	Co-occurrence	0.055	Co-occurrence	1	Gene A or B unmutated	<0.001	0	3	Co-occurrence
ARHGAP5	MUC17	ARHGAP5-MUC17	<0.001	Co-occurrence	0.515	Co-occurrence	0.517	Co-occurrence	1	Gene A or B unmutated	<0.001	0	3	Co-occurrence
ARHGAP5	MVK	ARHGAP5-MVK	0.043	Co-occurrence	0.96	Mutual exclusivity	0.96	Mutual exclusivity	1	Gene A or B unmutated	0.043	2	1	Mutual exclusivity
ARHGAP5	MYO1B	ARHGAP5-MYO1B	0.019	Co-occurrence	<0.001	Co-occurrence	<0.001	Co-occurrence	1	Gene A or B unmutated	<0.001	0	3	Co-occurrence
ARHGAP5	NBN	ARHGAP5-NBN	<0.001	Co-occurrence	0.079	Co-occurrence	0.079	Co-occurrence	1	Gene A or B unmutated	<0.001	0	3	Co-occurrence
ARHGAP5	NRAS	ARHGAP5-NRAS	0.348	Co-occurrence	0.187	Co-occurrence	0.188	Co-occurrence	1	Gene A or B unmutated	0.187	0	3	Co-occurrence
ARHGAP5	NTRK3	ARHGAP5-NTRK3	0.721	Mutual exclusivity	0.313	Co-occurrence	0.315	Co-occurrence	1	Gene A or B unmutated	0.313	1	2	Co-occurrence
ARHGAP5	PCBP1	ARHGAP5-PCBP1	0.39	Mutual exclusivity	0.22	Co-occurrence	0.221	Co-occurrence	1	Gene A or B unmutated	0.22	1	2	Co-occurrence
ARHGAP5	PIK3CA	ARHGAP5-PIK3CA	0.049	Co-occurrence	0.262	Co-occurrence	0.395	Co-occurrence	1	Gene A or B unmutated	0.049	0	3	Co-occurrence
ARHGAP5	PLEKHA6	ARHGAP5-PLEKHA6	0.008	Co-occurrence	0.253	Co-occurrence	0.254	Co-occurrence	1	Gene A or B unmutated	0.008	0	3	Co-occurrence
ARHGAP5	PRKCQ	ARHGAP5-PRKCQ	0.138	Co-occurrence	0.813	Mutual exclusivity	0.812	Mutual exclusivity	1	Gene A or B unmutated	0.138	2	1	Mutual exclusivity
ARHGAP5	PTEN	ARHGAP5-PTEN	<0.001	Co-occurrence	0.036	Co-occurrence	0.027	Co-occurrence	1	Gene A or B unmutated	<0.001	0	3	Co-occurrence
ARHGAP5	PTPN12	ARHGAP5-PTPN12	0.098	Co-occurrence	0.055	Co-occurrence	0.055	Co-occurrence	1	Gene A or B unmutated	0.055	0	3	Co-occurrence
ARHGAP5	PTPRS	ARHGAP5-PTPRS	<0.001	Co-occurrence	0.716	Mutual exclusivity	0.685	Mutual exclusivity	1	Gene A or B unmutated	<0.001	2	1	Mutual exclusivity
ARHGAP5	PTPRT	ARHGAP5-PTPRT	<0.001	Co-occurrence	0.013	Co-occurrence	0.013	Co-occurrence	1	Gene A or B unmutated	<0.001	0	3	Co-occurrence
ARHGAP5	RNF128	ARHGAP5-RNF128	0.014	Co-occurrence	1	Gene A or B unmutated	1	Gene A or B unmutated	1	Gene A or B unmutated	0.014	0	1	Co-occurrence
ARHGAP5	RNF43	ARHGAP5-RNF43	<0.001	Co-occurrence	0.006	Co-occurrence	0.006	Co-occurrence	1	Gene A or B unmutated	<0.001	0	3	Co-occurrence
ARHGAP5	SIN3A	ARHGAP5-SIN3A	0.041	Co-occurrence	0.008	Co-occurrence	0.008	Co-occurrence	1	Gene A or B unmutated	0.008	0	3	Co-occurrence
ARHGAP5	SMAD2	ARHGAP5-SMAD2	0.05	Co-occurrence	0.47	Co-occurrence	0.448	Co-occurrence	1	Gene A or B unmutated	0.05	0	3	Co-occurrence
ARHGAP5	SMAD3	ARHGAP5-SMAD3	0.409	Mutual exclusivity	0.284	Co-occurrence	0.285	Co-occurrence	1	Gene A or B unmutated	0.284	1	2	Co-occurrence
ARHGAP5	SMAD4	ARHGAP5-SMAD4	0.032	Co-occurrence	0.001	Co-occurrence	0.001	Co-occurrence	1	Gene A or B unmutated	0.001	0	3	Co-occurrence
ARHGAP5	SOX9	ARHGAP5-SOX9	0.454	Mutual exclusivity	0.658	Mutual exclusivity	0.657	Mutual exclusivity	1	Gene A or B unmutated	0.454	3	0	Mutual exclusivity
ARHGAP5	SPHKAP	ARHGAP5-SPHKAP	0.004	Co-occurrence	0.011	Co-occurrence	0.011	Co-occurrence	1	Gene A or B unmutated	0.004	0	3	Co-occurrence
ARHGAP5	TCERG1	ARHGAP5-TCERG1	0.001	Co-occurrence	0.065	Co-occurrence	0.066	Co-occurrence	1	Gene A or B unmutated	0.001	0	3	Co-occurrence
ARHGAP5	TCF20	ARHGAP5-TCF20	0.006	Co-occurrence	0.027	Co-occurrence	0.027	Co-occurrence	1	Gene A or B unmutated	0.006	0	3	Co-occurrence
ARHGAP5	TCF7L2	ARHGAP5-TCF7L2	0.008	Co-occurrence	0.703	Mutual exclusivity	0.528	Mutual exclusivity	1	Gene A or B unmutated	0.008	2	1	Mutual exclusivity
ARHGAP5	TGFBR2	ARHGAP5-TGFBR2	0.138	Co-occurrence	0.053	Co-occurrence	0.254	Co-occurrence	1	Gene A or B unmutated	0.053	0	3	Co-occurrence
ARHGAP5	TGIF1	ARHGAP5-TGIF1	0.279	Co-occurrence	0.848	Mutual exclusivity	0.847	Mutual exclusivity	1	Gene A or B unmutated	0.279	2	1	Mutual exclusivity
ARHGAP5	TP53	ARHGAP5-TP53	0.081	Mutual exclusivity	<0.001	Mutual exclusivity	<0.001	Mutual exclusivity	1	Gene A or B unmutated	<0.001	3	0	Mutual exclusivity
ARHGAP5	TRPM3	ARHGAP5-TRPM3	0.001	Co-occurrence	0.396	Co-occurrence	0.398	Co-occurrence	1	Gene A or B unmutated	0.001	0	3	Co-occurrence
ARHGAP5	WNT16	ARHGAP5-WNT16	0.001	Co-occurrence	0.921	Mutual exclusivity	0.921	Mutual exclusivity	1	Gene A or B unmutated	0.001	2	1	Mutual exclusivity
ARHGAP5	XKR4	ARHGAP5-XKR4	0.002	Co-occurrence	0.921	Mutual exclusivity	0.921	Mutual exclusivity	1	Gene A or B unmutated	0.002	2	1	Mutual exclusivity
ARHGAP5	XKR8	ARHGAP5-XKR8	0.011	Co-occurrence	0.001	Co-occurrence	0.001	Co-occurrence	1	Gene A or B unmutated	0.001	0	3	Co-occurrence
ARHGAP5	XYLT2	ARHGAP5-XYLT2	0.008	Co-occurrence	0.921	Mutual exclusivity	0.921	Mutual exclusivity	1	Gene A or B unmutated	0.008	2	1	Mutual exclusivity
ARHGAP5	ZBTB20	ARHGAP5-ZBTB20	0.023	Co-occurrence	<0.001	Co-occurrence	<0.001	Co-occurrence	1	Gene A or B unmutated	<0.001	0	3	Co-occurrence
ARHGAP5	ZFP36L2	ARHGAP5-ZFP36L2	0.087	Co-occurrence	0.96	Mutual exclusivity	0.96	Mutual exclusivity	1	Gene A or B unmutated	0.087	2	1	Mutual exclusivity
ARHGAP5	ZNRF3	ARHGAP5-ZNRF3	<0.001	Co-occurrence	1	Gene A or B unmutated	1	Gene A or B unmutated	1	Gene A or B unmutated	<0.001	0	1	Co-occurrence
ARHGEF1	AMER1	ARHGEF1-AMER1	0.255	Co-occurrence	0.379	Co-occurrence	0.451	Co-occurrence	1	Gene A or B unmutated	0.255	0	3	Co-occurrence
ARHGEF1	ARHGEF10	ARHGEF1-ARHGEF10	0.193	Co-occurrence	0.136	Co-occurrence	0.168	Co-occurrence	1	Gene A or B unmutated	0.136	0	3	Co-occurrence
ARHGEF1	ARHGEF10L	ARHGEF1-ARHGEF10L	0.479	Mutual exclusivity	0.93	Mutual exclusivity	0.913	Mutual exclusivity	1	Gene A or B unmutated	0.479	3	0	Mutual exclusivity
ARHGEF1	ARHGEF11	ARHGEF1-ARHGEF11	0.082	Co-occurrence	0.168	Co-occurrence	0.207	Co-occurrence	1	Gene A or B unmutated	0.082	0	3	Co-occurrence
ARHGEF1	ARHGEF12	ARHGEF1-ARHGEF12	0.121	Co-occurrence	0.913	Mutual exclusivity	0.892	Mutual exclusivity	1	Gene A or B unmutated	0.121	2	1	Mutual exclusivity
ARHGEF1	ARHGEF15	ARHGEF1-ARHGEF15	0.467	Co-occurrence	0.93	Mutual exclusivity	0.913	Mutual exclusivity	1	Gene A or B unmutated	0.467	2	1	Mutual exclusivity
ARHGEF1	ARHGEF16	ARHGEF1-ARHGEF16	0.386	Co-occurrence	1	Gene A or B unmutated	1	Gene A or B unmutated	1	Gene A or B unmutated	0.386	0	1	Co-occurrence
ARHGEF1	ARHGEF17	ARHGEF1-ARHGEF17	0.005	Co-occurrence	0.947	Mutual exclusivity	0.934	Mutual exclusivity	1	Gene A or B unmutated	0.005	2	1	Mutual exclusivity
ARHGEF1	ARHGEF18	ARHGEF1-ARHGEF18	0.614	Co-occurrence	0.913	Mutual exclusivity	0.892	Mutual exclusivity	1	Gene A or B unmutated	0.614	2	1	Mutual exclusivity
ARHGEF1	ARHGEF19	ARHGEF1-ARHGEF19	0.428	Co-occurrence	1	Gene A or B unmutated	1	Gene A or B unmutated	1	Gene A or B unmutated	0.428	0	1	Co-occurrence
ARHGEF1	ARHGEF2	ARHGEF1-ARHGEF2	0.57	Co-occurrence	0.913	Mutual exclusivity	0.892	Mutual exclusivity	1	Gene A or B unmutated	0.57	2	1	Mutual exclusivity
ARHGEF1	ARHGEF25	ARHGEF1-ARHGEF25	0.731	Mutual exclusivity	0.896	Mutual exclusivity	0.871	Mutual exclusivity	1	Gene A or B unmutated	0.731	3	0	Mutual exclusivity
ARHGEF1	ARHGEF26	ARHGEF1-ARHGEF26	0.059	Co-occurrence	0.12	Co-occurrence	0.149	Co-occurrence	1	Gene A or B unmutated	0.059	0	3	Co-occurrence
ARHGEF1	ARHGEF3	ARHGEF1-ARHGEF3	0.731	Mutual exclusivity	0.053	Co-occurrence	0.066	Co-occurrence	1	Gene A or B unmutated	0.053	1	2	Co-occurrence
ARHGEF1	ARHGEF33	ARHGEF1-ARHGEF33	1	Gene A or B unmutated	1	Gene A or B unmutated	1	Gene A or B unmutated	1	Gene A or B unmutated	1	0	0	?
ARHGEF1	ARHGEF34P	ARHGEF1-ARHGEF34P	1	Gene A or B unmutated	1	Gene A or B unmutated	1	Gene A or B unmutated	1	Gene A or B unmutated	1	0	0	?
ARHGEF1	ARHGEF35	ARHGEF1-ARHGEF35	1	Gene A or B unmutated	1	Gene A or B unmutated	1	Gene A or B unmutated	1	Gene A or B unmutated	1	0	0	?
ARHGEF1	ARHGEF37	ARHGEF1-ARHGEF37	0.01	Co-occurrence	0.947	Mutual exclusivity	0.934	Mutual exclusivity	1	Gene A or B unmutated	0.01	2	1	Mutual exclusivity
ARHGEF1	ARHGEF38	ARHGEF1-ARHGEF38	0.901	Mutual exclusivity	0.982	Mutual exclusivity	0.978	Mutual exclusivity	1	Gene A or B unmutated	0.901	3	0	Mutual exclusivity
ARHGEF1	ARHGEF4	ARHGEF1-ARHGEF4	0.812	Mutual exclusivity	0.07	Co-occurrence	0.087	Co-occurrence	1	Gene A or B unmutated	0.07	1	2	Co-occurrence
ARHGEF1	ARHGEF40	ARHGEF1-ARHGEF40	0.03	Co-occurrence	0.947	Mutual exclusivity	0.934	Mutual exclusivity	1	Gene A or B unmutated	0.03	2	1	Mutual exclusivity
ARHGEF1	ARHGEF5	ARHGEF1-ARHGEF5	0.871	Mutual exclusivity	0.88	Mutual exclusivity	0.851	Mutual exclusivity	1	Gene A or B unmutated	0.851	3	0	Mutual exclusivity
ARHGEF1	ARHGEF6	ARHGEF1-ARHGEF6	0.504	Co-occurrence	0.005	Co-occurrence	0.008	Co-occurrence	1	Gene A or B unmutated	0.005	0	3	Co-occurrence
ARHGEF1	ARHGEF7	ARHGEF1-ARHGEF7	0.6	Co-occurrence	0.12	Co-occurrence	0.129	Co-occurrence	1	Gene A or B unmutated	0.12	0	3	Co-occurrence
ARHGEF1	ARHGEF9	ARHGEF1-ARHGEF9	0.269	Co-occurrence	0.93	Mutual exclusivity	0.913	Mutual exclusivity	1	Gene A or B unmutated	0.269	2	1	Mutual exclusivity
ARHGEF1	ARID1A	ARHGEF1-ARID1A	0.402	Co-occurrence	0.673	Mutual exclusivity	0.607	Mutual exclusivity	1	Gene A or B unmutated	0.402	2	1	Mutual exclusivity
ARHGEF1	ASXL1	ARHGEF1-ASXL1	0.31	Co-occurrence	0.848	Mutual exclusivity	0.207	Co-occurrence	1	Gene A or B unmutated	0.207	1	2	Co-occurrence
ARHGEF1	ATM	ARHGEF1-ATM	0.583	Co-occurrence	0.062	Co-occurrence	0.098	Co-occurrence	1	Gene A or B unmutated	0.062	0	3	Co-occurrence
ARHGEF1	ATXN2L	ARHGEF1-ATXN2L	0.297	Co-occurrence	0.896	Mutual exclusivity	0.871	Mutual exclusivity	1	Gene A or B unmutated	0.297	2	1	Mutual exclusivity
ARHGEF1	AXIN2	ARHGEF1-AXIN2	0.071	Co-occurrence	0.771	Mutual exclusivity	0.188	Co-occurrence	1	Gene A or B unmutated	0.071	1	2	Co-occurrence
ARHGEF1	B2M	ARHGEF1-B2M	0.012	Co-occurrence	0.913	Mutual exclusivity	0.892	Mutual exclusivity	1	Gene A or B unmutated	0.012	2	1	Mutual exclusivity
ARHGEF1	BMPR2	ARHGEF1-BMPR2	0.009	Co-occurrence	0.864	Mutual exclusivity	0.851	Mutual exclusivity	1	Gene A or B unmutated	0.009	2	1	Mutual exclusivity
ARHGEF1	BRAF	ARHGEF1-BRAF	0.113	Co-occurrence	0.673	Mutual exclusivity	0.408	Co-occurrence	1	Gene A or B unmutated	0.113	1	2	Co-occurrence
ARHGEF1	CARD11	ARHGEF1-CARD11	0.014	Co-occurrence	0.848	Mutual exclusivity	0.812	Mutual exclusivity	1	Gene A or B unmutated	0.014	2	1	Mutual exclusivity
ARHGEF1	CASP8	ARHGEF1-CASP8	0.064	Co-occurrence	0.832	Mutual exclusivity	0.793	Mutual exclusivity	1	Gene A or B unmutated	0.064	2	1	Mutual exclusivity
ARHGEF1	CBL	ARHGEF1-CBL	0.706	Mutual exclusivity	0.947	Mutual exclusivity	0.934	Mutual exclusivity	1	Gene A or B unmutated	0.706	3	0	Mutual exclusivity
ARHGEF1	CBLB	ARHGEF1-CBLB	0.088	Co-occurrence	0.864	Mutual exclusivity	0.832	Mutual exclusivity	1	Gene A or B unmutated	0.088	2	1	Mutual exclusivity
ARHGEF1	CDC27	ARHGEF1-CDC27	0.706	Mutual exclusivity	0.136	Co-occurrence	0.207	Co-occurrence	1	Gene A or B unmutated	0.136	1	2	Co-occurrence
ARHGEF1	CHD4	ARHGEF1-CHD4	0.02	Co-occurrence	0.03	Co-occurrence	0.048	Co-occurrence	1	Gene A or B unmutated	0.02	0	3	Co-occurrence
ARHGEF1	CNTNAP2	ARHGEF1-CNTNAP2	0.374	Co-occurrence	0.801	Mutual exclusivity	0.756	Mutual exclusivity	1	Gene A or B unmutated	0.374	2	1	Mutual exclusivity
ARHGEF1	CTCF	ARHGEF1-CTCF	0.652	Mutual exclusivity	0.848	Mutual exclusivity	0.812	Mutual exclusivity	1	Gene A or B unmutated	0.652	3	0	Mutual exclusivity
ARHGEF1	CTNNB1	ARHGEF1-CTNNB1	0.336	Co-occurrence	0.816	Mutual exclusivity	0.775	Mutual exclusivity	1	Gene A or B unmutated	0.336	2	1	Mutual exclusivity
ARHGEF1	DACH2	ARHGEF1-DACH2	0.706	Mutual exclusivity	0.184	Co-occurrence	0.244	Co-occurrence	1	Gene A or B unmutated	0.184	1	2	Co-occurrence
ARHGEF1	EDNRB	ARHGEF1-EDNRB	0.193	Co-occurrence	0.832	Mutual exclusivity	0.793	Mutual exclusivity	1	Gene A or B unmutated	0.193	2	1	Mutual exclusivity
ARHGEF1	EPHA3	ARHGEF1-EPHA3	0.144	Co-occurrence	0.258	Co-occurrence	0.313	Co-occurrence	1	Gene A or B unmutated	0.144	0	3	Co-occurrence
ARHGEF1	EPHA5	ARHGEF1-EPHA5	0.245	Co-occurrence	0.214	Co-occurrence	0.262	Co-occurrence	1	Gene A or B unmutated	0.214	0	3	Co-occurrence
ARHGEF1	ERBB2	ARHGEF1-ERBB2	0.348	Co-occurrence	0.152	Co-occurrence	0.188	Co-occurrence	1	Gene A or B unmutated	0.152	0	3	Co-occurrence
ARHGEF1	ERBB3	ARHGEF1-ERBB3	0.652	Mutual exclusivity	0.771	Mutual exclusivity	0.721	Mutual exclusivity	1	Gene A or B unmutated	0.652	3	0	Mutual exclusivity
ARHGEF1	ERBB4	ARHGEF1-ERBB4	0.109	Co-occurrence	0.7	Mutual exclusivity	0.638	Mutual exclusivity	1	Gene A or B unmutated	0.109	2	1	Mutual exclusivity
ARHGEF1	FAM171B	ARHGEF1-FAM171B	0.514	Mutual exclusivity	0.104	Co-occurrence	0.129	Co-occurrence	1	Gene A or B unmutated	0.104	1	2	Co-occurrence
ARHGEF1	FBXW7	ARHGEF1-FBXW7	0.132	Co-occurrence	0.483	Mutual exclusivity	0.389	Mutual exclusivity	1	Gene A or B unmutated	0.132	2	1	Mutual exclusivity
ARHGEF1	FHOD3	ARHGEF1-FHOD3	0.051	Co-occurrence	0.801	Mutual exclusivity	0.756	Mutual exclusivity	1	Gene A or B unmutated	0.051	2	1	Mutual exclusivity
ARHGEF1	FOXP2	ARHGEF1-FOXP2	0.242	Co-occurrence	0.913	Mutual exclusivity	0.892	Mutual exclusivity	1	Gene A or B unmutated	0.242	2	1	Mutual exclusivity
ARHGEF1	FRMD4A	ARHGEF1-FRMD4A	0.051	Co-occurrence	0.913	Mutual exclusivity	0.892	Mutual exclusivity	1	Gene A or B unmutated	0.051	2	1	Mutual exclusivity
ARHGEF1	FZD10	ARHGEF1-FZD10	0.034	Co-occurrence	0.087	Co-occurrence	0.108	Co-occurrence	1	Gene A or B unmutated	0.034	0	3	Co-occurrence
ARHGEF1	FZD3	ARHGEF1-FZD3	0.005	Co-occurrence	0.168	Co-occurrence	0.207	Co-occurrence	1	Gene A or B unmutated	0.005	0	3	Co-occurrence
ARHGEF1	GDF5	ARHGEF1-GDF5	0.677	Mutual exclusivity	0.965	Mutual exclusivity	0.956	Mutual exclusivity	1	Gene A or B unmutated	0.677	3	0	Mutual exclusivity
ARHGEF1	GPC6	ARHGEF1-GPC6	0.11	Co-occurrence	0.832	Mutual exclusivity	0.793	Mutual exclusivity	1	Gene A or B unmutated	0.11	2	1	Mutual exclusivity
ARHGEF1	GRIN2A	ARHGEF1-GRIN2A	0.124	Co-occurrence	0.3	Co-occurrence	0.362	Co-occurrence	1	Gene A or B unmutated	0.124	0	3	Co-occurrence
ARHGEF1	HK3	ARHGEF1-HK3	0.428	Co-occurrence	0.087	Co-occurrence	0.108	Co-occurrence	1	Gene A or B unmutated	0.087	0	3	Co-occurrence
ARHGEF1	HLA-A	ARHGEF1-HLA-A	0.521	Co-occurrence	0.053	Co-occurrence	0.066	Co-occurrence	1	Gene A or B unmutated	0.053	0	3	Co-occurrence
ARHGEF1	HLA-B	ARHGEF1-HLA-B	0.058	Co-occurrence	0.947	Mutual exclusivity	0.934	Mutual exclusivity	1	Gene A or B unmutated	0.058	2	1	Mutual exclusivity
ARHGEF1	KRAS	ARHGEF1-KRAS	0.117	Mutual exclusivity	0.559	Co-occurrence	0.63	Mutual exclusivity	1	Gene A or B unmutated	0.117	2	1	Mutual exclusivity	"Mutual exclusivity"
ARHGEF1	LARP4B	ARHGEF1-LARP4B	0.31	Co-occurrence	0.184	Co-occurrence	0.225	Co-occurrence	1	Gene A or B unmutated	0.184	0	3	Co-occurrence
ARHGEF1	LIMK1	ARHGEF1-LIMK1	0.716	Mutual exclusivity	0.087	Co-occurrence	0.108	Co-occurrence	1	Gene A or B unmutated	0.087	1	2	Co-occurrence
ARHGEF1	LRP1	ARHGEF1-LRP1	0.007	Co-occurrence	0.801	Mutual exclusivity	0.756	Mutual exclusivity	1	Gene A or B unmutated	0.007	2	1	Mutual exclusivity
ARHGEF1	LRP1B	ARHGEF1-LRP1B	0.214	Co-occurrence	0.547	Co-occurrence	0.632	Co-occurrence	1	Gene A or B unmutated	0.214	0	3	Co-occurrence
ARHGEF1	LRP5	ARHGEF1-LRP5	0.018	Co-occurrence	0.087	Co-occurrence	0.108	Co-occurrence	1	Gene A or B unmutated	0.018	0	3	Co-occurrence
ARHGEF1	MAP3K21	ARHGEF1-MAP3K21	0.01	Co-occurrence	0.756	Mutual exclusivity	0.704	Mutual exclusivity	1	Gene A or B unmutated	0.01	2	1	Mutual exclusivity
ARHGEF1	MAP7	ARHGEF1-MAP7	0.294	Co-occurrence	0.832	Mutual exclusivity	0.793	Mutual exclusivity	1	Gene A or B unmutated	0.294	2	1	Mutual exclusivity
ARHGEF1	MGAT3	ARHGEF1-MGAT3	0.4	Mutual exclusivity	0.035	Co-occurrence	0.044	Co-occurrence	1	Gene A or B unmutated	0.035	1	2	Co-occurrence
ARHGEF1	MIER3	ARHGEF1-MIER3	0.027	Co-occurrence	0.184	Co-occurrence	0.225	Co-occurrence	1	Gene A or B unmutated	0.027	0	3	Co-occurrence
ARHGEF1	MSH3	ARHGEF1-MSH3	0.026	Co-occurrence	0.244	Co-occurrence	0.892	Mutual exclusivity	1	Gene A or B unmutated	0.026	1	2	Co-occurrence
ARHGEF1	MSH6	ARHGEF1-MSH6	0.386	Mutual exclusivity	0.244	Co-occurrence	0.207	Co-occurrence	1	Gene A or B unmutated	0.207	1	2	Co-occurrence
ARHGEF1	MUC17	ARHGEF1-MUC17	0.001	Co-occurrence	0.272	Co-occurrence	0.33	Co-occurrence	1	Gene A or B unmutated	0.001	0	3	Co-occurrence
ARHGEF1	MVK	ARHGEF1-MVK	0.467	Co-occurrence	0.982	Mutual exclusivity	0.978	Mutual exclusivity	1	Gene A or B unmutated	0.467	2	1	Mutual exclusivity
ARHGEF1	MYO1B	ARHGEF1-MYO1B	0.043	Co-occurrence	0.214	Co-occurrence	0.262	Co-occurrence	1	Gene A or B unmutated	0.043	0	3	Co-occurrence
ARHGEF1	NBN	ARHGEF1-NBN	0.078	Co-occurrence	0.965	Mutual exclusivity	0.956	Mutual exclusivity	1	Gene A or B unmutated	0.078	2	1	Mutual exclusivity
ARHGEF1	NRAS	ARHGEF1-NRAS	0.386	Mutual exclusivity	0.314	Co-occurrence	0.378	Co-occurrence	1	Gene A or B unmutated	0.314	1	2	Co-occurrence
ARHGEF1	NTRK3	ARHGEF1-NTRK3	0.038	Co-occurrence	0.152	Co-occurrence	0.188	Co-occurrence	1	Gene A or B unmutated	0.038	0	3	Co-occurrence
ARHGEF1	PCBP1	ARHGEF1-PCBP1	0.496	Mutual exclusivity	0.896	Mutual exclusivity	0.871	Mutual exclusivity	1	Gene A or B unmutated	0.496	3	0	Mutual exclusivity
ARHGEF1	PIK3CA	ARHGEF1-PIK3CA	0.053	Co-occurrence	0.595	Co-occurrence	0.555	Co-occurrence	1	Gene A or B unmutated	0.053	0	3	Co-occurrence
ARHGEF1	PLEKHA6	ARHGEF1-PLEKHA6	0.271	Co-occurrence	0.88	Mutual exclusivity	0.851	Mutual exclusivity	1	Gene A or B unmutated	0.271	2	1	Mutual exclusivity
ARHGEF1	PRKCQ	ARHGEF1-PRKCQ	0.258	Co-occurrence	0.087	Co-occurrence	0.108	Co-occurrence	1	Gene A or B unmutated	0.087	0	3	Co-occurrence
ARHGEF1	PTEN	ARHGEF1-PTEN	0.482	Mutual exclusivity	0.136	Co-occurrence	0.149	Co-occurrence	1	Gene A or B unmutated	0.136	1	2	Co-occurrence
ARHGEF1	PTPN12	ARHGEF1-PTPN12	0.342	Co-occurrence	0.832	Mutual exclusivity	0.793	Mutual exclusivity	1	Gene A or B unmutated	0.342	2	1	Mutual exclusivity
ARHGEF1	PTPRS	ARHGEF1-PTPRS	0.303	Co-occurrence	0.136	Co-occurrence	0.188	Co-occurrence	1	Gene A or B unmutated	0.136	0	3	Co-occurrence
ARHGEF1	PTPRT	ARHGEF1-PTPRT	0.255	Co-occurrence	0.771	Mutual exclusivity	0.721	Mutual exclusivity	1	Gene A or B unmutated	0.255	2	1	Mutual exclusivity
ARHGEF1	RNF128	ARHGEF1-RNF128	0.169	Co-occurrence	1	Gene A or B unmutated	1	Gene A or B unmutated	1	Gene A or B unmutated	0.169	0	1	Co-occurrence
ARHGEF1	RNF43	ARHGEF1-RNF43	0.001	Co-occurrence	0.816	Mutual exclusivity	0.775	Mutual exclusivity	1	Gene A or B unmutated	0.001	2	1	Mutual exclusivity
ARHGEF1	SIN3A	ARHGEF1-SIN3A	0.015	Co-occurrence	0.93	Mutual exclusivity	0.913	Mutual exclusivity	1	Gene A or B unmutated	0.015	2	1	Mutual exclusivity
ARHGEF1	SMAD2	ARHGEF1-SMAD2	0.703	Mutual exclusivity	0.244	Co-occurrence	0.279	Co-occurrence	1	Gene A or B unmutated	0.244	1	2	Co-occurrence
ARHGEF1	SMAD3	ARHGEF1-SMAD3	0.133	Co-occurrence	0.864	Mutual exclusivity	0.832	Mutual exclusivity	1	Gene A or B unmutated	0.133	2	1	Mutual exclusivity
ARHGEF1	SMAD4	ARHGEF1-SMAD4	0.56	Mutual exclusivity	0.392	Co-occurrence	0.465	Co-occurrence	1	Gene A or B unmutated	0.392	1	2	Co-occurrence
ARHGEF1	SOX9	ARHGEF1-SOX9	0.353	Co-occurrence	0.832	Mutual exclusivity	0.793	Mutual exclusivity	1	Gene A or B unmutated	0.353	2	1	Mutual exclusivity
ARHGEF1	SPHKAP	ARHGEF1-SPHKAP	0.219	Co-occurrence	0.786	Mutual exclusivity	0.738	Mutual exclusivity	1	Gene A or B unmutated	0.219	2	1	Mutual exclusivity
ARHGEF1	TCERG1	ARHGEF1-TCERG1	0.009	Co-occurrence	0.184	Co-occurrence	0.225	Co-occurrence	1	Gene A or B unmutated	0.009	0	3	Co-occurrence
ARHGEF1	TCF20	ARHGEF1-TCF20	0.148	Co-occurrence	0.12	Co-occurrence	0.149	Co-occurrence	1	Gene A or B unmutated	0.12	0	3	Co-occurrence
ARHGEF1	TCF7L2	ARHGEF1-TCF7L2	0.576	Mutual exclusivity	0.404	Co-occurrence	0.296	Co-occurrence	1	Gene A or B unmutated	0.296	1	2	Co-occurrence
ARHGEF1	TGFBR2	ARHGEF1-TGFBR2	0.07	Co-occurrence	0.354	Co-occurrence	0.851	Mutual exclusivity	1	Gene A or B unmutated	0.07	1	2	Co-occurrence
ARHGEF1	TGIF1	ARHGEF1-TGIF1	0.554	Co-occurrence	0.93	Mutual exclusivity	0.913	Mutual exclusivity	1	Gene A or B unmutated	0.554	2	1	Mutual exclusivity
ARHGEF1	TP53	ARHGEF1-TP53	0.085	Mutual exclusivity	0.374	Co-occurrence	0.236	Co-occurrence	1	Gene A or B unmutated	0.085	1	2	Co-occurrence
ARHGEF1	TRPM3	ARHGEF1-TRPM3	<0.001	Co-occurrence	0.199	Co-occurrence	0.244	Co-occurrence	1	Gene A or B unmutated	<0.001	0	3	Co-occurrence
ARHGEF1	WNT16	ARHGEF1-WNT16	0.496	Mutual exclusivity	0.965	Mutual exclusivity	0.956	Mutual exclusivity	1	Gene A or B unmutated	0.496	3	0	Mutual exclusivity
ARHGEF1	XKR4	ARHGEF1-XKR4	0.156	Co-occurrence	0.965	Mutual exclusivity	0.956	Mutual exclusivity	1	Gene A or B unmutated	0.156	2	1	Mutual exclusivity
ARHGEF1	XKR8	ARHGEF1-XKR8	0.871	Mutual exclusivity	0.965	Mutual exclusivity	0.956	Mutual exclusivity	1	Gene A or B unmutated	0.871	3	0	Mutual exclusivity
ARHGEF1	XYLT2	ARHGEF1-XYLT2	0.076	Co-occurrence	0.965	Mutual exclusivity	0.956	Mutual exclusivity	1	Gene A or B unmutated	0.076	2	1	Mutual exclusivity
ARHGEF1	ZBTB20	ARHGEF1-ZBTB20	0.007	Co-occurrence	0.913	Mutual exclusivity	0.892	Mutual exclusivity	1	Gene A or B unmutated	0.007	2	1	Mutual exclusivity
ARHGEF1	ZFP36L2	ARHGEF1-ZFP36L2	0.101	Co-occurrence	0.982	Mutual exclusivity	0.978	Mutual exclusivity	1	Gene A or B unmutated	0.101	2	1	Mutual exclusivity
ARHGEF1	ZNRF3	ARHGEF1-ZNRF3	0.006	Co-occurrence	1	Gene A or B unmutated	1	Gene A or B unmutated	1	Gene A or B unmutated	0.006	0	1	Co-occurrence
ARHGEF10	AMER1	ARHGEF10-AMER1	0.134	Co-occurrence	0.047	Co-occurrence	0.048	Co-occurrence	1	Gene A or B unmutated	0.047	0	3	Co-occurrence
ARHGEF10	ARHGEF10L	ARHGEF10-ARHGEF10L	0.57	Co-occurrence	0.136	Co-occurrence	0.137	Co-occurrence	1	Gene A or B unmutated	0.136	0	3	Co-occurrence
ARHGEF10	ARHGEF11	ARHGEF10-ARHGEF11	0.341	Co-occurrence	0.003	Co-occurrence	0.003	Co-occurrence	1	Gene A or B unmutated	0.003	0	3	Co-occurrence
ARHGEF10	ARHGEF12	ARHGEF10-ARHGEF12	0.151	Co-occurrence	0.168	Co-occurrence	0.168	Co-occurrence	1	Gene A or B unmutated	0.151	0	3	Co-occurrence
ARHGEF10	ARHGEF15	ARHGEF10-ARHGEF15	0.151	Co-occurrence	0.136	Co-occurrence	0.137	Co-occurrence	1	Gene A or B unmutated	0.136	0	3	Co-occurrence
ARHGEF10	ARHGEF16	ARHGEF10-ARHGEF16	0.014	Co-occurrence	1	Gene A or B unmutated	1	Gene A or B unmutated	1	Gene A or B unmutated	0.014	0	1	Co-occurrence
ARHGEF10	ARHGEF17	ARHGEF10-ARHGEF17	0.01	Co-occurrence	0.104	Co-occurrence	0.104	Co-occurrence	1	Gene A or B unmutated	0.01	0	3	Co-occurrence
ARHGEF10	ARHGEF18	ARHGEF10-ARHGEF18	0.282	Co-occurrence	0.168	Co-occurrence	0.168	Co-occurrence	1	Gene A or B unmutated	0.168	0	3	Co-occurrence
ARHGEF10	ARHGEF19	ARHGEF10-ARHGEF19	0.021	Co-occurrence	1	Gene A or B unmutated	1	Gene A or B unmutated	1	Gene A or B unmutated	0.021	0	1	Co-occurrence
ARHGEF10	ARHGEF2	ARHGEF10-ARHGEF2	0.061	Co-occurrence	0.832	Mutual exclusivity	0.832	Mutual exclusivity	1	Gene A or B unmutated	0.061	2	1	Mutual exclusivity
ARHGEF10	ARHGEF25	ARHGEF10-ARHGEF25	0.301	Co-occurrence	0.802	Mutual exclusivity	0.801	Mutual exclusivity	1	Gene A or B unmutated	0.301	2	1	Mutual exclusivity
ARHGEF10	ARHGEF26	ARHGEF10-ARHGEF26	0.381	Co-occurrence	0.021	Co-occurrence	0.022	Co-occurrence	1	Gene A or B unmutated	0.021	0	3	Co-occurrence
ARHGEF10	ARHGEF3	ARHGEF10-ARHGEF3	0.044	Co-occurrence	0.104	Co-occurrence	0.104	Co-occurrence	1	Gene A or B unmutated	0.044	0	3	Co-occurrence
ARHGEF10	ARHGEF33	ARHGEF10-ARHGEF33	1	Gene A or B unmutated	1	Gene A or B unmutated	1	Gene A or B unmutated	1	Gene A or B unmutated	1	0	0	?
ARHGEF10	ARHGEF34P	ARHGEF10-ARHGEF34P	1	Gene A or B unmutated	1	Gene A or B unmutated	1	Gene A or B unmutated	1	Gene A or B unmutated	1	0	0	?
ARHGEF10	ARHGEF35	ARHGEF10-ARHGEF35	1	Gene A or B unmutated	1	Gene A or B unmutated	1	Gene A or B unmutated	1	Gene A or B unmutated	1	0	0	?
ARHGEF10	ARHGEF37	ARHGEF10-ARHGEF37	0.429	Co-occurrence	0.104	Co-occurrence	0.104	Co-occurrence	1	Gene A or B unmutated	0.104	0	3	Co-occurrence
ARHGEF10	ARHGEF38	ARHGEF10-ARHGEF38	0.112	Co-occurrence	0.964	Mutual exclusivity	0.964	Mutual exclusivity	1	Gene A or B unmutated	0.112	2	1	Mutual exclusivity
ARHGEF10	ARHGEF4	ARHGEF10-ARHGEF4	0.788	Mutual exclusivity	0.006	Co-occurrence	0.007	Co-occurrence	1	Gene A or B unmutated	0.006	1	2	Co-occurrence
ARHGEF10	ARHGEF40	ARHGEF10-ARHGEF40	0.193	Co-occurrence	0.003	Co-occurrence	0.003	Co-occurrence	1	Gene A or B unmutated	0.003	0	3	Co-occurrence
ARHGEF10	ARHGEF5	ARHGEF10-ARHGEF5	0.853	Mutual exclusivity	0.227	Co-occurrence	0.228	Co-occurrence	1	Gene A or B unmutated	0.227	1	2	Co-occurrence
ARHGEF10	ARHGEF6	ARHGEF10-ARHGEF6	0.006	Co-occurrence	<0.001	Co-occurrence	0.001	Co-occurrence	1	Gene A or B unmutated	<0.001	0	3	Co-occurrence
ARHGEF10	ARHGEF7	ARHGEF10-ARHGEF7	0.267	Co-occurrence	0.773	Mutual exclusivity	0.801	Mutual exclusivity	1	Gene A or B unmutated	0.267	2	1	Mutual exclusivity
ARHGEF10	ARHGEF9	ARHGEF10-ARHGEF9	0.699	Mutual exclusivity	0.136	Co-occurrence	0.137	Co-occurrence	1	Gene A or B unmutated	0.136	1	2	Co-occurrence
ARHGEF10	ARID1A	ARHGEF10-ARID1A	0.106	Co-occurrence	0.449	Mutual exclusivity	0.447	Mutual exclusivity	1	Gene A or B unmutated	0.106	2	1	Mutual exclusivity
ARHGEF10	ASXL1	ARHGEF10-ASXL1	0.37	Co-occurrence	0.036	Co-occurrence	0.044	Co-occurrence	1	Gene A or B unmutated	0.036	0	3	Co-occurrence
ARHGEF10	ATM	ARHGEF10-ATM	0.016	Co-occurrence	<0.001	Co-occurrence	<0.001	Co-occurrence	1	Gene A or B unmutated	<0.001	0	3	Co-occurrence
ARHGEF10	ATXN2L	ARHGEF10-ATXN2L	0.121	Co-occurrence	0.016	Co-occurrence	0.016	Co-occurrence	1	Gene A or B unmutated	0.016	0	3	Co-occurrence
ARHGEF10	AXIN2	ARHGEF10-AXIN2	0.107	Co-occurrence	0.082	Co-occurrence	0.036	Co-occurrence	1	Gene A or B unmutated	0.036	0	3	Co-occurrence
ARHGEF10	B2M	ARHGEF10-B2M	<0.001	Co-occurrence	0.832	Mutual exclusivity	0.832	Mutual exclusivity	1	Gene A or B unmutated	<0.001	2	1	Mutual exclusivity
ARHGEF10	BMPR2	ARHGEF10-BMPR2	0.004	Co-occurrence	0.028	Co-occurrence	0.022	Co-occurrence	1	Gene A or B unmutated	0.004	0	3	Co-occurrence
ARHGEF10	BRAF	ARHGEF10-BRAF	0.013	Co-occurrence	0.029	Co-occurrence	0.034	Co-occurrence	1	Gene A or B unmutated	0.013	0	3	Co-occurrence
ARHGEF10	CARD11	ARHGEF10-CARD11	0.005	Co-occurrence	0.284	Co-occurrence	0.285	Co-occurrence	1	Gene A or B unmutated	0.005	0	3	Co-occurrence
ARHGEF10	CASP8	ARHGEF10-CASP8	0.003	Co-occurrence	0.003	Co-occurrence	0.003	Co-occurrence	1	Gene A or B unmutated	0.003	0	3	Co-occurrence
ARHGEF10	CBL	ARHGEF10-CBL	0.329	Co-occurrence	0.003	Co-occurrence	0.003	Co-occurrence	1	Gene A or B unmutated	0.003	0	3	Co-occurrence
ARHGEF10	CBLB	ARHGEF10-CBLB	0.549	Mutual exclusivity	0.028	Co-occurrence	0.028	Co-occurrence	1	Gene A or B unmutated	0.028	1	2	Co-occurrence
ARHGEF10	CDC27	ARHGEF10-CDC27	0.671	Mutual exclusivity	0.028	Co-occurrence	0.003	Co-occurrence	1	Gene A or B unmutated	0.003	1	2	Co-occurrence
ARHGEF10	CHD4	ARHGEF10-CHD4	0.497	Mutual exclusivity	0.016	Co-occurrence	0.016	Co-occurrence	1	Gene A or B unmutated	0.016	1	2	Co-occurrence
ARHGEF10	CNTNAP2	ARHGEF10-CNTNAP2	0.441	Co-occurrence	0.361	Co-occurrence	0.362	Co-occurrence	1	Gene A or B unmutated	0.361	0	3	Co-occurrence
ARHGEF10	CTCF	ARHGEF10-CTCF	0.587	Mutual exclusivity	0.036	Co-occurrence	0.036	Co-occurrence	1	Gene A or B unmutated	0.036	1	2	Co-occurrence
ARHGEF10	CTNNB1	ARHGEF10-CTNNB1	0.001	Co-occurrence	0.664	Mutual exclusivity	0.663	Mutual exclusivity	1	Gene A or B unmutated	0.001	2	1	Mutual exclusivity
ARHGEF10	DACH2	ARHGEF10-DACH2	0.671	Mutual exclusivity	0.004	Co-occurrence	0.006	Co-occurrence	1	Gene A or B unmutated	0.004	1	2	Co-occurrence
ARHGEF10	EDNRB	ARHGEF10-EDNRB	0.011	Co-occurrence	0.044	Co-occurrence	0.044	Co-occurrence	1	Gene A or B unmutated	0.011	0	3	Co-occurrence
ARHGEF10	EPHA3	ARHGEF10-EPHA3	0.006	Co-occurrence	0.453	Co-occurrence	0.454	Co-occurrence	1	Gene A or B unmutated	0.006	0	3	Co-occurrence
ARHGEF10	EPHA5	ARHGEF10-EPHA5	0.703	Mutual exclusivity	0.007	Co-occurrence	0.007	Co-occurrence	1	Gene A or B unmutated	0.007	1	2	Co-occurrence
ARHGEF10	ERBB2	ARHGEF10-ERBB2	0.044	Co-occurrence	0.002	Co-occurrence	0.002	Co-occurrence	1	Gene A or B unmutated	0.002	0	3	Co-occurrence
ARHGEF10	ERBB3	ARHGEF10-ERBB3	0.158	Co-occurrence	0.082	Co-occurrence	0.083	Co-occurrence	1	Gene A or B unmutated	0.082	0	3	Co-occurrence
ARHGEF10	ERBB4	ARHGEF10-ERBB4	0.148	Co-occurrence	0.022	Co-occurrence	0.022	Co-occurrence	1	Gene A or B unmutated	0.022	0	3	Co-occurrence
ARHGEF10	FAM171B	ARHGEF10-FAM171B	0.466	Mutual exclusivity	0.016	Co-occurrence	0.016	Co-occurrence	1	Gene A or B unmutated	0.016	1	2	Co-occurrence
ARHGEF10	FBXW7	ARHGEF10-FBXW7	0.084	Co-occurrence	0.128	Co-occurrence	0.138	Co-occurrence	1	Gene A or B unmutated	0.084	0	3	Co-occurrence
ARHGEF10	FHOD3	ARHGEF10-FHOD3	0.229	Co-occurrence	0.062	Co-occurrence	0.062	Co-occurrence	1	Gene A or B unmutated	0.062	0	3	Co-occurrence
ARHGEF10	FOXP2	ARHGEF10-FOXP2	0.035	Co-occurrence	0.168	Co-occurrence	0.168	Co-occurrence	1	Gene A or B unmutated	0.035	0	3	Co-occurrence
ARHGEF10	FRMD4A	ARHGEF10-FRMD4A	0.077	Co-occurrence	0.011	Co-occurrence	0.011	Co-occurrence	1	Gene A or B unmutated	0.011	0	3	Co-occurrence
ARHGEF10	FZD10	ARHGEF10-FZD10	0.049	Co-occurrence	0.011	Co-occurrence	0.011	Co-occurrence	1	Gene A or B unmutated	0.011	0	3	Co-occurrence
ARHGEF10	FZD3	ARHGEF10-FZD3	0.007	Co-occurrence	0.044	Co-occurrence	0.044	Co-occurrence	1	Gene A or B unmutated	0.007	0	3	Co-occurrence
ARHGEF10	GDF5	ARHGEF10-GDF5	0.139	Co-occurrence	0.07	Co-occurrence	0.071	Co-occurrence	1	Gene A or B unmutated	0.07	0	3	Co-occurrence
ARHGEF10	GPC6	ARHGEF10-GPC6	0.494	Co-occurrence	0.69	Mutual exclusivity	0.689	Mutual exclusivity	1	Gene A or B unmutated	0.494	2	1	Mutual exclusivity
ARHGEF10	GRIN2A	ARHGEF10-GRIN2A	0.427	Co-occurrence	0.002	Co-occurrence	0.002	Co-occurrence	1	Gene A or B unmutated	0.002	0	3	Co-occurrence
ARHGEF10	HK3	ARHGEF10-HK3	0.021	Co-occurrence	<0.001	Co-occurrence	<0.001	Co-occurrence	1	Gene A or B unmutated	<0.001	0	3	Co-occurrence
ARHGEF10	HLA-A	ARHGEF10-HLA-A	0.57	Co-occurrence	0.003	Co-occurrence	0.003	Co-occurrence	1	Gene A or B unmutated	0.003	0	3	Co-occurrence
ARHGEF10	HLA-B	ARHGEF10-HLA-B	<0.001	Co-occurrence	0.104	Co-occurrence	0.104	Co-occurrence	1	Gene A or B unmutated	<0.001	0	3	Co-occurrence
ARHGEF10	KRAS	ARHGEF10-KRAS	0.525	Co-occurrence	0.549	Mutual exclusivity	0.523	Mutual exclusivity	1	Gene A or B unmutated	0.523	2	1	Mutual exclusivity	"Mutual exclusivity"
ARHGEF10	LARP4B	ARHGEF10-LARP4B	0.63	Mutual exclusivity	0.004	Co-occurrence	0.004	Co-occurrence	1	Gene A or B unmutated	0.004	1	2	Co-occurrence
ARHGEF10	LIMK1	ARHGEF10-LIMK1	0.113	Co-occurrence	0.168	Co-occurrence	0.168	Co-occurrence	1	Gene A or B unmutated	0.113	0	3	Co-occurrence
ARHGEF10	LRP1	ARHGEF10-LRP1	<0.001	Co-occurrence	0.006	Co-occurrence	0.006	Co-occurrence	1	Gene A or B unmutated	<0.001	0	3	Co-occurrence
ARHGEF10	LRP1B	ARHGEF10-LRP1B	<0.001	Co-occurrence	0.005	Co-occurrence	0.005	Co-occurrence	1	Gene A or B unmutated	<0.001	0	3	Co-occurrence
ARHGEF10	LRP5	ARHGEF10-LRP5	0.283	Co-occurrence	0.832	Mutual exclusivity	0.832	Mutual exclusivity	1	Gene A or B unmutated	0.283	2	1	Mutual exclusivity
ARHGEF10	MAP3K21	ARHGEF10-MAP3K21	0.081	Co-occurrence	0.011	Co-occurrence	0.011	Co-occurrence	1	Gene A or B unmutated	0.011	0	3	Co-occurrence
ARHGEF10	MAP7	ARHGEF10-MAP7	0.671	Mutual exclusivity	0.044	Co-occurrence	0.044	Co-occurrence	1	Gene A or B unmutated	0.044	1	2	Co-occurrence
ARHGEF10	MGAT3	ARHGEF10-MGAT3	0.002	Co-occurrence	0.93	Mutual exclusivity	0.929	Mutual exclusivity	1	Gene A or B unmutated	0.002	2	1	Mutual exclusivity
ARHGEF10	MIER3	ARHGEF10-MIER3	0.727	Mutual exclusivity	<0.001	Co-occurrence	<0.001	Co-occurrence	1	Gene A or B unmutated	<0.001	1	2	Co-occurrence
ARHGEF10	MSH3	ARHGEF10-MSH3	0.552	Co-occurrence	0.011	Co-occurrence	0.011	Co-occurrence	1	Gene A or B unmutated	0.011	0	3	Co-occurrence
ARHGEF10	MSH6	ARHGEF10-MSH6	0.017	Co-occurrence	<0.001	Co-occurrence	0.003	Co-occurrence	1	Gene A or B unmutated	<0.001	0	3	Co-occurrence
ARHGEF10	MUC17	ARHGEF10-MUC17	0.001	Co-occurrence	0.016	Co-occurrence	0.016	Co-occurrence	1	Gene A or B unmutated	0.001	0	3	Co-occurrence
ARHGEF10	MVK	ARHGEF10-MVK	0.151	Co-occurrence	0.964	Mutual exclusivity	0.964	Mutual exclusivity	1	Gene A or B unmutated	0.151	2	1	Mutual exclusivity
ARHGEF10	MYO1B	ARHGEF10-MYO1B	0.061	Co-occurrence	<0.001	Co-occurrence	<0.001	Co-occurrence	1	Gene A or B unmutated	<0.001	0	3	Co-occurrence
ARHGEF10	NBN	ARHGEF10-NBN	0.099	Co-occurrence	0.07	Co-occurrence	0.071	Co-occurrence	1	Gene A or B unmutated	0.07	0	3	Co-occurrence
ARHGEF10	NRAS	ARHGEF10-NRAS	0.718	Mutual exclusivity	0.533	Co-occurrence	0.534	Co-occurrence	1	Gene A or B unmutated	0.533	1	2	Co-occurrence
ARHGEF10	NTRK3	ARHGEF10-NTRK3	0.054	Co-occurrence	0.284	Co-occurrence	0.285	Co-occurrence	1	Gene A or B unmutated	0.054	0	3	Co-occurrence
ARHGEF10	PCBP1	ARHGEF10-PCBP1	0.448	Mutual exclusivity	0.198	Co-occurrence	0.199	Co-occurrence	1	Gene A or B unmutated	0.198	1	2	Co-occurrence
ARHGEF10	PIK3CA	ARHGEF10-PIK3CA	0.016	Co-occurrence	0.502	Co-occurrence	0.337	Co-occurrence	1	Gene A or B unmutated	0.016	0	3	Co-occurrence
ARHGEF10	PLEKHA6	ARHGEF10-PLEKHA6	0.004	Co-occurrence	0.021	Co-occurrence	0.022	Co-occurrence	1	Gene A or B unmutated	0.004	0	3	Co-occurrence
ARHGEF10	PRKCQ	ARHGEF10-PRKCQ	0.096	Co-occurrence	0.168	Co-occurrence	0.168	Co-occurrence	1	Gene A or B unmutated	0.096	0	3	Co-occurrence
ARHGEF10	PTEN	ARHGEF10-PTEN	0.12	Co-occurrence	0.002	Co-occurrence	0.001	Co-occurrence	1	Gene A or B unmutated	0.001	0	3	Co-occurrence
ARHGEF10	PTPN12	ARHGEF10-PTPN12	0.619	Mutual exclusivity	0.003	Co-occurrence	0.003	Co-occurrence	1	Gene A or B unmutated	0.003	1	2	Co-occurrence
ARHGEF10	PTPRS	ARHGEF10-PTPRS	0.017	Co-occurrence	0.028	Co-occurrence	0.036	Co-occurrence	1	Gene A or B unmutated	0.017	0	3	Co-occurrence
ARHGEF10	PTPRT	ARHGEF10-PTPRT	0.002	Co-occurrence	0.408	Co-occurrence	0.41	Co-occurrence	1	Gene A or B unmutated	0.002	0	3	Co-occurrence
ARHGEF10	RNF128	ARHGEF10-RNF128	<0.001	Co-occurrence	1	Gene A or B unmutated	1	Gene A or B unmutated	1	Gene A or B unmutated	<0.001	0	1	Co-occurrence
ARHGEF10	RNF43	ARHGEF10-RNF43	<0.001	Co-occurrence	<0.001	Co-occurrence	<0.001	Co-occurrence	1	Gene A or B unmutated	<0.001	0	3	Co-occurrence
ARHGEF10	SIN3A	ARHGEF10-SIN3A	0.104	Co-occurrence	0.136	Co-occurrence	0.137	Co-occurrence	1	Gene A or B unmutated	0.104	0	3	Co-occurrence
ARHGEF10	SMAD2	ARHGEF10-SMAD2	0.273	Mutual exclusivity	0.011	Co-occurrence	0.009	Co-occurrence	1	Gene A or B unmutated	0.009	1	2	Co-occurrence
ARHGEF10	SMAD3	ARHGEF10-SMAD3	0.534	Co-occurrence	0.002	Co-occurrence	0.002	Co-occurrence	1	Gene A or B unmutated	0.002	0	3	Co-occurrence
ARHGEF10	SMAD4	ARHGEF10-SMAD4	0.292	Co-occurrence	0.634	Co-occurrence	0.635	Co-occurrence	1	Gene A or B unmutated	0.292	0	3	Co-occurrence
ARHGEF10	SOX9	ARHGEF10-SOX9	0.438	Co-occurrence	0.31	Co-occurrence	0.311	Co-occurrence	1	Gene A or B unmutated	0.31	0	3	Co-occurrence
ARHGEF10	SPHKAP	ARHGEF10-SPHKAP	0.074	Co-occurrence	0.072	Co-occurrence	0.072	Co-occurrence	1	Gene A or B unmutated	0.072	0	3	Co-occurrence
ARHGEF10	TCERG1	ARHGEF10-TCERG1	0.017	Co-occurrence	<0.001	Co-occurrence	<0.001	Co-occurrence	1	Gene A or B unmutated	<0.001	0	3	Co-occurrence
ARHGEF10	TCF20	ARHGEF10-TCF20	0.062	Co-occurrence	0.021	Co-occurrence	0.022	Co-occurrence	1	Gene A or B unmutated	0.021	0	3	Co-occurrence
ARHGEF10	TCF7L2	ARHGEF10-TCF7L2	0.495	Co-occurrence	0.249	Co-occurrence	0.432	Co-occurrence	1	Gene A or B unmutated	0.249	0	3	Co-occurrence
ARHGEF10	TGFBR2	ARHGEF10-TGFBR2	0.311	Co-occurrence	<0.001	Co-occurrence	0.772	Mutual exclusivity	1	Gene A or B unmutated	<0.001	1	2	Co-occurrence
ARHGEF10	TGIF1	ARHGEF10-TGIF1	0.604	Co-occurrence	0.864	Mutual exclusivity	0.863	Mutual exclusivity	1	Gene A or B unmutated	0.604	2	1	Mutual exclusivity
ARHGEF10	TP53	ARHGEF10-TP53	0.009	Mutual exclusivity	0.019	Mutual exclusivity	0.02	Mutual exclusivity	1	Gene A or B unmutated	0.009	3	0	Mutual exclusivity
ARHGEF10	TRPM3	ARHGEF10-TRPM3	0.127	Co-occurrence	<0.001	Co-occurrence	<0.001	Co-occurrence	1	Gene A or B unmutated	<0.001	0	3	Co-occurrence
ARHGEF10	WNT16	ARHGEF10-WNT16	0.038	Co-occurrence	0.93	Mutual exclusivity	0.929	Mutual exclusivity	1	Gene A or B unmutated	0.038	2	1	Mutual exclusivity
ARHGEF10	XKR4	ARHGEF10-XKR4	0.193	Co-occurrence	0.93	Mutual exclusivity	0.929	Mutual exclusivity	1	Gene A or B unmutated	0.193	2	1	Mutual exclusivity
ARHGEF10	XKR8	ARHGEF10-XKR8	0.147	Co-occurrence	0.93	Mutual exclusivity	0.929	Mutual exclusivity	1	Gene A or B unmutated	0.147	2	1	Mutual exclusivity
ARHGEF10	XYLT2	ARHGEF10-XYLT2	0.024	Co-occurrence	0.07	Co-occurrence	0.071	Co-occurrence	1	Gene A or B unmutated	0.024	0	3	Co-occurrence
ARHGEF10	ZBTB20	ARHGEF10-ZBTB20	0.012	Co-occurrence	<0.001	Co-occurrence	<0.001	Co-occurrence	1	Gene A or B unmutated	<0.001	0	3	Co-occurrence
ARHGEF10	ZFP36L2	ARHGEF10-ZFP36L2	0.013	Co-occurrence	0.964	Mutual exclusivity	0.964	Mutual exclusivity	1	Gene A or B unmutated	0.013	2	1	Mutual exclusivity
ARHGEF10	ZNRF3	ARHGEF10-ZNRF3	<0.001	Co-occurrence	1	Gene A or B unmutated	1	Gene A or B unmutated	1	Gene A or B unmutated	<0.001	0	1	Co-occurrence
ARHGEF10L	AMER1	ARHGEF10L-AMER1	0.46	Mutual exclusivity	0.062	Co-occurrence	0.063	Co-occurrence	1	Gene A or B unmutated	0.062	1	2	Co-occurrence
ARHGEF10L	ARHGEF11	ARHGEF10L-ARHGEF11	0.082	Co-occurrence	0.168	Co-occurrence	0.169	Co-occurrence	1	Gene A or B unmutated	0.082	0	3	Co-occurrence
ARHGEF10L	ARHGEF12	ARHGEF10L-ARHGEF12	0.121	Co-occurrence	0.087	Co-occurrence	0.087	Co-occurrence	1	Gene A or B unmutated	0.087	0	3	Co-occurrence
ARHGEF10L	ARHGEF15	ARHGEF10L-ARHGEF15	0.002	Co-occurrence	0.93	Mutual exclusivity	0.93	Mutual exclusivity	1	Gene A or B unmutated	0.002	2	1	Mutual exclusivity
ARHGEF10L	ARHGEF16	ARHGEF10L-ARHGEF16	0.386	Co-occurrence	1	Gene A or B unmutated	1	Gene A or B unmutated	1	Gene A or B unmutated	0.386	0	1	Co-occurrence
ARHGEF10L	ARHGEF17	ARHGEF10L-ARHGEF17	0.005	Co-occurrence	0.053	Co-occurrence	0.053	Co-occurrence	1	Gene A or B unmutated	0.005	0	3	Co-occurrence
ARHGEF10L	ARHGEF18	ARHGEF10L-ARHGEF18	0.001	Co-occurrence	0.087	Co-occurrence	0.087	Co-occurrence	1	Gene A or B unmutated	0.001	0	3	Co-occurrence
ARHGEF10L	ARHGEF19	ARHGEF10L-ARHGEF19	0.099	Co-occurrence	1	Gene A or B unmutated	1	Gene A or B unmutated	1	Gene A or B unmutated	0.099	0	1	Co-occurrence
ARHGEF10L	ARHGEF2	ARHGEF10L-ARHGEF2	<0.001	Co-occurrence	0.913	Mutual exclusivity	0.913	Mutual exclusivity	1	Gene A or B unmutated	<0.001	2	1	Mutual exclusivity
ARHGEF10L	ARHGEF25	ARHGEF10L-ARHGEF25	0.269	Co-occurrence	0.896	Mutual exclusivity	0.896	Mutual exclusivity	1	Gene A or B unmutated	0.269	2	1	Mutual exclusivity
ARHGEF10L	ARHGEF26	ARHGEF10L-ARHGEF26	0.059	Co-occurrence	0.12	Co-occurrence	0.121	Co-occurrence	1	Gene A or B unmutated	0.059	0	3	Co-occurrence
ARHGEF10L	ARHGEF3	ARHGEF10L-ARHGEF3	0.731	Mutual exclusivity	0.947	Mutual exclusivity	0.947	Mutual exclusivity	1	Gene A or B unmutated	0.731	3	0	Mutual exclusivity
ARHGEF10L	ARHGEF33	ARHGEF10L-ARHGEF33	1	Gene A or B unmutated	1	Gene A or B unmutated	1	Gene A or B unmutated	1	Gene A or B unmutated	1	0	0	?
ARHGEF10L	ARHGEF34P	ARHGEF10L-ARHGEF34P	1	Gene A or B unmutated	1	Gene A or B unmutated	1	Gene A or B unmutated	1	Gene A or B unmutated	1	0	0	?
ARHGEF10L	ARHGEF35	ARHGEF10L-ARHGEF35	1	Gene A or B unmutated	1	Gene A or B unmutated	1	Gene A or B unmutated	1	Gene A or B unmutated	1	0	0	?
ARHGEF10L	ARHGEF37	ARHGEF10L-ARHGEF37	0.386	Co-occurrence	0.947	Mutual exclusivity	0.947	Mutual exclusivity	1	Gene A or B unmutated	0.386	2	1	Mutual exclusivity
ARHGEF10L	ARHGEF38	ARHGEF10L-ARHGEF38	0.901	Mutual exclusivity	0.982	Mutual exclusivity	0.982	Mutual exclusivity	1	Gene A or B unmutated	0.901	3	0	Mutual exclusivity
ARHGEF10L	ARHGEF4	ARHGEF10L-ARHGEF4	0.188	Co-occurrence	0.07	Co-occurrence	0.07	Co-occurrence	1	Gene A or B unmutated	0.07	0	3	Co-occurrence
ARHGEF10L	ARHGEF40	ARHGEF10L-ARHGEF40	0.004	Co-occurrence	0.947	Mutual exclusivity	0.947	Mutual exclusivity	1	Gene A or B unmutated	0.004	2	1	Mutual exclusivity
ARHGEF10L	ARHGEF5	ARHGEF10L-ARHGEF5	0.871	Mutual exclusivity	0.88	Mutual exclusivity	0.879	Mutual exclusivity	1	Gene A or B unmutated	0.871	3	0	Mutual exclusivity
ARHGEF10L	ARHGEF6	ARHGEF10L-ARHGEF6	0.504	Co-occurrence	0.12	Co-occurrence	0.121	Co-occurrence	1	Gene A or B unmutated	0.12	0	3	Co-occurrence
ARHGEF10L	ARHGEF7	ARHGEF10L-ARHGEF7	0.053	Co-occurrence	0.88	Mutual exclusivity	0.896	Mutual exclusivity	1	Gene A or B unmutated	0.053	2	1	Mutual exclusivity
ARHGEF10L	ARHGEF9	ARHGEF10L-ARHGEF9	0.269	Co-occurrence	0.93	Mutual exclusivity	0.93	Mutual exclusivity	1	Gene A or B unmutated	0.269	2	1	Mutual exclusivity
ARHGEF10L	ARID1A	ARHGEF10L-ARID1A	<0.001	Co-occurrence	0.673	Mutual exclusivity	0.671	Mutual exclusivity	1	Gene A or B unmutated	<0.001	2	1	Mutual exclusivity
ARHGEF10L	ASXL1	ARHGEF10L-ASXL1	0.31	Co-occurrence	0.848	Mutual exclusivity	0.831	Mutual exclusivity	1	Gene A or B unmutated	0.31	2	1	Mutual exclusivity
ARHGEF10L	ATM	ARHGEF10L-ATM	0.113	Co-occurrence	0.379	Co-occurrence	0.381	Co-occurrence	1	Gene A or B unmutated	0.113	0	3	Co-occurrence
ARHGEF10L	ATXN2L	ARHGEF10L-ATXN2L	0.003	Co-occurrence	0.104	Co-occurrence	0.104	Co-occurrence	1	Gene A or B unmutated	0.003	0	3	Co-occurrence
ARHGEF10L	AXIN2	ARHGEF10L-AXIN2	0.071	Co-occurrence	0.02	Co-occurrence	0.153	Co-occurrence	1	Gene A or B unmutated	0.02	0	3	Co-occurrence
ARHGEF10L	B2M	ARHGEF10L-B2M	0.448	Co-occurrence	0.913	Mutual exclusivity	0.913	Mutual exclusivity	1	Gene A or B unmutated	0.448	2	1	Mutual exclusivity
ARHGEF10L	BMPR2	ARHGEF10L-BMPR2	<0.001	Co-occurrence	0.006	Co-occurrence	0.005	Co-occurrence	1	Gene A or B unmutated	<0.001	0	3	Co-occurrence
ARHGEF10L	BRAF	ARHGEF10L-BRAF	<0.001	Co-occurrence	0.045	Co-occurrence	0.049	Co-occurrence	1	Gene A or B unmutated	<0.001	0	3	Co-occurrence
ARHGEF10L	CARD11	ARHGEF10L-CARD11	0.46	Co-occurrence	0.848	Mutual exclusivity	0.847	Mutual exclusivity	1	Gene A or B unmutated	0.46	2	1	Mutual exclusivity
ARHGEF10L	CASP8	ARHGEF10L-CASP8	0.064	Co-occurrence	0.832	Mutual exclusivity	0.831	Mutual exclusivity	1	Gene A or B unmutated	0.064	2	1	Mutual exclusivity
ARHGEF10L	CBL	ARHGEF10L-CBL	0.294	Co-occurrence	0.053	Co-occurrence	0.053	Co-occurrence	1	Gene A or B unmutated	0.053	0	3	Co-occurrence
ARHGEF10L	CBLB	ARHGEF10L-CBLB	0.408	Co-occurrence	0.864	Mutual exclusivity	0.863	Mutual exclusivity	1	Gene A or B unmutated	0.408	2	1	Mutual exclusivity
ARHGEF10L	CDC27	ARHGEF10L-CDC27	0.042	Co-occurrence	0.136	Co-occurrence	0.169	Co-occurrence	1	Gene A or B unmutated	0.042	0	3	Co-occurrence
ARHGEF10L	CHD4	ARHGEF10L-CHD4	0.02	Co-occurrence	0.272	Co-occurrence	0.273	Co-occurrence	1	Gene A or B unmutated	0.02	0	3	Co-occurrence
ARHGEF10L	CNTNAP2	ARHGEF10L-CNTNAP2	0.132	Co-occurrence	0.199	Co-occurrence	0.2	Co-occurrence	1	Gene A or B unmutated	0.132	0	3	Co-occurrence
ARHGEF10L	CTCF	ARHGEF10L-CTCF	0.117	Co-occurrence	0.152	Co-occurrence	0.153	Co-occurrence	1	Gene A or B unmutated	0.117	0	3	Co-occurrence
ARHGEF10L	CTNNB1	ARHGEF10L-CTNNB1	0.336	Co-occurrence	0.816	Mutual exclusivity	0.816	Mutual exclusivity	1	Gene A or B unmutated	0.336	2	1	Mutual exclusivity
ARHGEF10L	DACH2	ARHGEF10L-DACH2	0.706	Mutual exclusivity	0.184	Co-occurrence	0.2	Co-occurrence	1	Gene A or B unmutated	0.184	1	2	Co-occurrence
ARHGEF10L	EDNRB	ARHGEF10L-EDNRB	0.57	Co-occurrence	0.01	Co-occurrence	0.01	Co-occurrence	1	Gene A or B unmutated	0.01	0	3	Co-occurrence
ARHGEF10L	EPHA3	ARHGEF10L-EPHA3	0.144	Co-occurrence	0.742	Mutual exclusivity	0.741	Mutual exclusivity	1	Gene A or B unmutated	0.144	2	1	Mutual exclusivity
ARHGEF10L	EPHA5	ARHGEF10L-EPHA5	0.372	Mutual exclusivity	0.214	Co-occurrence	0.215	Co-occurrence	1	Gene A or B unmutated	0.214	1	2	Co-occurrence
ARHGEF10L	ERBB2	ARHGEF10L-ERBB2	0.117	Co-occurrence	0.152	Co-occurrence	0.153	Co-occurrence	1	Gene A or B unmutated	0.117	0	3	Co-occurrence
ARHGEF10L	ERBB3	ARHGEF10L-ERBB3	0.278	Mutual exclusivity	0.771	Mutual exclusivity	0.77	Mutual exclusivity	1	Gene A or B unmutated	0.278	3	0	Mutual exclusivity
ARHGEF10L	ERBB4	ARHGEF10L-ERBB4	0.026	Co-occurrence	0.3	Co-occurrence	0.301	Co-occurrence	1	Gene A or B unmutated	0.026	0	3	Co-occurrence
ARHGEF10L	FAM171B	ARHGEF10L-FAM171B	0.514	Mutual exclusivity	0.104	Co-occurrence	0.104	Co-occurrence	1	Gene A or B unmutated	0.104	1	2	Co-occurrence
ARHGEF10L	FBXW7	ARHGEF10L-FBXW7	0.208	Mutual exclusivity	0.517	Co-occurrence	0.529	Co-occurrence	1	Gene A or B unmutated	0.208	1	2	Co-occurrence
ARHGEF10L	FHOD3	ARHGEF10L-FHOD3	0.011	Co-occurrence	0.015	Co-occurrence	0.015	Co-occurrence	1	Gene A or B unmutated	0.011	0	3	Co-occurrence
ARHGEF10L	FOXP2	ARHGEF10L-FOXP2	0.758	Mutual exclusivity	0.087	Co-occurrence	0.087	Co-occurrence	1	Gene A or B unmutated	0.087	1	2	Co-occurrence
ARHGEF10L	FRMD4A	ARHGEF10L-FRMD4A	0.011	Co-occurrence	0.087	Co-occurrence	0.087	Co-occurrence	1	Gene A or B unmutated	0.011	0	3	Co-occurrence
ARHGEF10L	FZD10	ARHGEF10L-FZD10	0.169	Co-occurrence	0.087	Co-occurrence	0.087	Co-occurrence	1	Gene A or B unmutated	0.087	0	3	Co-occurrence
ARHGEF10L	FZD3	ARHGEF10L-FZD3	0.318	Co-occurrence	0.168	Co-occurrence	0.169	Co-occurrence	1	Gene A or B unmutated	0.168	0	3	Co-occurrence
ARHGEF10L	GDF5	ARHGEF10L-GDF5	0.323	Co-occurrence	<0.001	Co-occurrence	<0.001	Co-occurrence	1	Gene A or B unmutated	<0.001	0	3	Co-occurrence
ARHGEF10L	GPC6	ARHGEF10L-GPC6	0.552	Mutual exclusivity	0.168	Co-occurrence	0.169	Co-occurrence	1	Gene A or B unmutated	0.168	1	2	Co-occurrence
ARHGEF10L	GRIN2A	ARHGEF10L-GRIN2A	0.124	Co-occurrence	0.3	Co-occurrence	0.301	Co-occurrence	1	Gene A or B unmutated	0.124	0	3	Co-occurrence
ARHGEF10L	HK3	ARHGEF10L-HK3	0.014	Co-occurrence	0.087	Co-occurrence	0.087	Co-occurrence	1	Gene A or B unmutated	0.014	0	3	Co-occurrence
ARHGEF10L	HLA-A	ARHGEF10L-HLA-A	0.03	Co-occurrence	0.053	Co-occurrence	0.053	Co-occurrence	1	Gene A or B unmutated	0.03	0	3	Co-occurrence
ARHGEF10L	HLA-B	ARHGEF10L-HLA-B	0.232	Co-occurrence	0.947	Mutual exclusivity	0.947	Mutual exclusivity	1	Gene A or B unmutated	0.232	2	1	Mutual exclusivity
ARHGEF10L	KRAS	ARHGEF10L-KRAS	0.117	Mutual exclusivity	0.441	Mutual exclusivity	0.422	Mutual exclusivity	1	Gene A or B unmutated	0.117	3	0	Mutual exclusivity	"Mutual exclusivity"
ARHGEF10L	LARP4B	ARHGEF10L-LARP4B	<0.001	Co-occurrence	0.184	Co-occurrence	0.184	Co-occurrence	1	Gene A or B unmutated	<0.001	0	3	Co-occurrence
ARHGEF10L	LIMK1	ARHGEF10L-LIMK1	0.284	Co-occurrence	0.913	Mutual exclusivity	0.913	Mutual exclusivity	1	Gene A or B unmutated	0.284	2	1	Mutual exclusivity
ARHGEF10L	LRP1	ARHGEF10L-LRP1	0.227	Co-occurrence	0.199	Co-occurrence	0.2	Co-occurrence	1	Gene A or B unmutated	0.199	0	3	Co-occurrence
ARHGEF10L	LRP1B	ARHGEF10L-LRP1B	0.031	Co-occurrence	0.147	Co-occurrence	0.148	Co-occurrence	1	Gene A or B unmutated	0.031	0	3	Co-occurrence
ARHGEF10L	LRP5	ARHGEF10L-LRP5	0.218	Co-occurrence	0.913	Mutual exclusivity	0.913	Mutual exclusivity	1	Gene A or B unmutated	0.218	2	1	Mutual exclusivity
ARHGEF10L	MAP3K21	ARHGEF10L-MAP3K21	0.01	Co-occurrence	0.244	Co-occurrence	0.245	Co-occurrence	1	Gene A or B unmutated	0.01	0	3	Co-occurrence
ARHGEF10L	MAP7	ARHGEF10L-MAP7	0.706	Mutual exclusivity	0.168	Co-occurrence	0.169	Co-occurrence	1	Gene A or B unmutated	0.168	1	2	Co-occurrence
ARHGEF10L	MGAT3	ARHGEF10L-MGAT3	0.219	Co-occurrence	0.965	Mutual exclusivity	0.964	Mutual exclusivity	1	Gene A or B unmutated	0.219	2	1	Mutual exclusivity
ARHGEF10L	MIER3	ARHGEF10L-MIER3	0.758	Mutual exclusivity	0.184	Co-occurrence	0.184	Co-occurrence	1	Gene A or B unmutated	0.184	1	2	Co-occurrence
ARHGEF10L	MSH3	ARHGEF10L-MSH3	0.504	Co-occurrence	0.023	Co-occurrence	0.002	Co-occurrence	1	Gene A or B unmutated	0.002	0	3	Co-occurrence
ARHGEF10L	MSH6	ARHGEF10L-MSH6	0.01	Co-occurrence	0.023	Co-occurrence	0.01	Co-occurrence	1	Gene A or B unmutated	0.01	0	3	Co-occurrence
ARHGEF10L	MUC17	ARHGEF10L-MUC17	0.453	Co-occurrence	0.272	Co-occurrence	0.273	Co-occurrence	1	Gene A or B unmutated	0.272	0	3	Co-occurrence
ARHGEF10L	MVK	ARHGEF10L-MVK	0.467	Co-occurrence	0.982	Mutual exclusivity	0.982	Mutual exclusivity	1	Gene A or B unmutated	0.467	2	1	Mutual exclusivity
ARHGEF10L	MYO1B	ARHGEF10L-MYO1B	0.193	Co-occurrence	0.214	Co-occurrence	0.215	Co-occurrence	1	Gene A or B unmutated	0.193	0	3	Co-occurrence
ARHGEF10L	NBN	ARHGEF10L-NBN	0.386	Co-occurrence	0.035	Co-occurrence	0.036	Co-occurrence	1	Gene A or B unmutated	0.035	0	3	Co-occurrence
ARHGEF10L	NRAS	ARHGEF10L-NRAS	0.614	Co-occurrence	0.686	Mutual exclusivity	0.685	Mutual exclusivity	1	Gene A or B unmutated	0.614	2	1	Mutual exclusivity
ARHGEF10L	NTRK3	ARHGEF10L-NTRK3	0.181	Co-occurrence	0.152	Co-occurrence	0.153	Co-occurrence	1	Gene A or B unmutated	0.152	0	3	Co-occurrence
ARHGEF10L	PCBP1	ARHGEF10L-PCBP1	0.504	Co-occurrence	0.104	Co-occurrence	0.104	Co-occurrence	1	Gene A or B unmutated	0.104	0	3	Co-occurrence
ARHGEF10L	PIK3CA	ARHGEF10L-PIK3CA	0.539	Mutual exclusivity	0.405	Mutual exclusivity	0.524	Mutual exclusivity	1	Gene A or B unmutated	0.405	3	0	Mutual exclusivity
ARHGEF10L	PLEKHA6	ARHGEF10L-PLEKHA6	0.015	Co-occurrence	0.88	Mutual exclusivity	0.879	Mutual exclusivity	1	Gene A or B unmutated	0.015	2	1	Mutual exclusivity
ARHGEF10L	PRKCQ	ARHGEF10L-PRKCQ	0.07	Co-occurrence	0.913	Mutual exclusivity	0.913	Mutual exclusivity	1	Gene A or B unmutated	0.07	2	1	Mutual exclusivity
ARHGEF10L	PTEN	ARHGEF10L-PTEN	0.236	Co-occurrence	0.136	Co-occurrence	0.121	Co-occurrence	1	Gene A or B unmutated	0.121	0	3	Co-occurrence
ARHGEF10L	PTPN12	ARHGEF10L-PTPN12	0.059	Co-occurrence	0.01	Co-occurrence	0.01	Co-occurrence	1	Gene A or B unmutated	0.01	0	3	Co-occurrence
ARHGEF10L	PTPRS	ARHGEF10L-PTPRS	0.009	Co-occurrence	0.864	Mutual exclusivity	0.847	Mutual exclusivity	1	Gene A or B unmutated	0.009	2	1	Mutual exclusivity
ARHGEF10L	PTPRT	ARHGEF10L-PTPRT	0.54	Co-occurrence	0.229	Co-occurrence	0.23	Co-occurrence	1	Gene A or B unmutated	0.229	0	3	Co-occurrence
ARHGEF10L	RNF128	ARHGEF10L-RNF128	0.538	Co-occurrence	1	Gene A or B unmutated	1	Gene A or B unmutated	1	Gene A or B unmutated	0.538	0	1	Co-occurrence
ARHGEF10L	RNF43	ARHGEF10L-RNF43	0.007	Co-occurrence	0.184	Co-occurrence	0.184	Co-occurrence	1	Gene A or B unmutated	0.007	0	3	Co-occurrence
ARHGEF10L	SIN3A	ARHGEF10L-SIN3A	0.729	Mutual exclusivity	0.07	Co-occurrence	0.07	Co-occurrence	1	Gene A or B unmutated	0.07	1	2	Co-occurrence
ARHGEF10L	SMAD2	ARHGEF10L-SMAD2	0.703	Mutual exclusivity	0.244	Co-occurrence	0.23	Co-occurrence	1	Gene A or B unmutated	0.23	1	2	Co-occurrence
ARHGEF10L	SMAD3	ARHGEF10L-SMAD3	0.486	Co-occurrence	0.006	Co-occurrence	0.007	Co-occurrence	1	Gene A or B unmutated	0.006	0	3	Co-occurrence
ARHGEF10L	SMAD4	ARHGEF10L-SMAD4	0.44	Co-occurrence	0.608	Mutual exclusivity	0.607	Mutual exclusivity	1	Gene A or B unmutated	0.44	2	1	Mutual exclusivity
ARHGEF10L	SOX9	ARHGEF10L-SOX9	0.353	Co-occurrence	0.832	Mutual exclusivity	0.831	Mutual exclusivity	1	Gene A or B unmutated	0.353	2	1	Mutual exclusivity
ARHGEF10L	SPHKAP	ARHGEF10L-SPHKAP	0.053	Co-occurrence	0.214	Co-occurrence	0.215	Co-occurrence	1	Gene A or B unmutated	0.053	0	3	Co-occurrence
ARHGEF10L	TCERG1	ARHGEF10L-TCERG1	<0.001	Co-occurrence	0.184	Co-occurrence	0.184	Co-occurrence	1	Gene A or B unmutated	<0.001	0	3	Co-occurrence
ARHGEF10L	TCF20	ARHGEF10L-TCF20	0.04	Co-occurrence	0.12	Co-occurrence	0.121	Co-occurrence	1	Gene A or B unmutated	0.04	0	3	Co-occurrence
ARHGEF10L	TCF7L2	ARHGEF10L-TCF7L2	0.047	Co-occurrence	0.596	Mutual exclusivity	0.755	Mutual exclusivity	1	Gene A or B unmutated	0.047	2	1	Mutual exclusivity
ARHGEF10L	TGFBR2	ARHGEF10L-TGFBR2	0.07	Co-occurrence	0.646	Mutual exclusivity	0.879	Mutual exclusivity	1	Gene A or B unmutated	0.07	2	1	Mutual exclusivity
ARHGEF10L	TGIF1	ARHGEF10L-TGIF1	0.446	Mutual exclusivity	0.93	Mutual exclusivity	0.93	Mutual exclusivity	1	Gene A or B unmutated	0.446	3	0	Mutual exclusivity
ARHGEF10L	TP53	ARHGEF10L-TP53	0.315	Mutual exclusivity	0.626	Mutual exclusivity	0.63	Mutual exclusivity	1	Gene A or B unmutated	0.315	3	0	Mutual exclusivity
ARHGEF10L	TRPM3	ARHGEF10L-TRPM3	0.023	Co-occurrence	0.015	Co-occurrence	0.015	Co-occurrence	1	Gene A or B unmutated	0.015	0	3	Co-occurrence
ARHGEF10L	WNT16	ARHGEF10L-WNT16	0.026	Co-occurrence	0.965	Mutual exclusivity	0.964	Mutual exclusivity	1	Gene A or B unmutated	0.026	2	1	Mutual exclusivity
ARHGEF10L	XKR4	ARHGEF10L-XKR4	<0.001	Co-occurrence	0.965	Mutual exclusivity	0.964	Mutual exclusivity	1	Gene A or B unmutated	<0.001	2	1	Mutual exclusivity
ARHGEF10L	XKR8	ARHGEF10L-XKR8	0.871	Mutual exclusivity	0.965	Mutual exclusivity	0.964	Mutual exclusivity	1	Gene A or B unmutated	0.871	3	0	Mutual exclusivity
ARHGEF10L	XYLT2	ARHGEF10L-XYLT2	0.076	Co-occurrence	0.965	Mutual exclusivity	0.964	Mutual exclusivity	1	Gene A or B unmutated	0.076	2	1	Mutual exclusivity
ARHGEF10L	ZBTB20	ARHGEF10L-ZBTB20	0.034	Co-occurrence	0.087	Co-occurrence	0.087	Co-occurrence	1	Gene A or B unmutated	0.034	0	3	Co-occurrence
ARHGEF10L	ZFP36L2	ARHGEF10L-ZFP36L2	0.101	Co-occurrence	0.982	Mutual exclusivity	0.982	Mutual exclusivity	1	Gene A or B unmutated	0.101	2	1	Mutual exclusivity
ARHGEF10L	ZNRF3	ARHGEF10L-ZNRF3	0.361	Co-occurrence	1	Gene A or B unmutated	1	Gene A or B unmutated	1	Gene A or B unmutated	0.361	0	1	Co-occurrence
ARHGEF11	AMER1	ARHGEF11-AMER1	0.037	Co-occurrence	0.016	Co-occurrence	0.016	Co-occurrence	1	Gene A or B unmutated	0.016	0	3	Co-occurrence
ARHGEF11	ARHGEF12	ARHGEF11-ARHGEF12	0.226	Co-occurrence	0.017	Co-occurrence	0.017	Co-occurrence	1	Gene A or B unmutated	0.017	0	3	Co-occurrence
ARHGEF11	ARHGEF15	ARHGEF11-ARHGEF15	0.056	Co-occurrence	0.168	Co-occurrence	0.169	Co-occurrence	1	Gene A or B unmutated	0.056	0	3	Co-occurrence
ARHGEF11	ARHGEF16	ARHGEF11-ARHGEF16	0.517	Co-occurrence	1	Gene A or B unmutated	1	Gene A or B unmutated	1	Gene A or B unmutated	0.517	0	1	Co-occurrence
ARHGEF11	ARHGEF17	ARHGEF11-ARHGEF17	0.034	Co-occurrence	0.129	Co-occurrence	0.129	Co-occurrence	1	Gene A or B unmutated	0.034	0	3	Co-occurrence
ARHGEF11	ARHGEF18	ARHGEF11-ARHGEF18	0.397	Co-occurrence	0.206	Co-occurrence	0.207	Co-occurrence	1	Gene A or B unmutated	0.206	0	3	Co-occurrence
ARHGEF11	ARHGEF19	ARHGEF11-ARHGEF19	<0.001	Co-occurrence	1	Gene A or B unmutated	1	Gene A or B unmutated	1	Gene A or B unmutated	<0.001	0	1	Co-occurrence
ARHGEF11	ARHGEF2	ARHGEF11-ARHGEF2	0.027	Co-occurrence	0.206	Co-occurrence	0.207	Co-occurrence	1	Gene A or B unmutated	0.027	0	3	Co-occurrence
ARHGEF11	ARHGEF25	ARHGEF11-ARHGEF25	0.628	Mutual exclusivity	0.242	Co-occurrence	0.243	Co-occurrence	1	Gene A or B unmutated	0.242	1	2	Co-occurrence
ARHGEF11	ARHGEF26	ARHGEF11-ARHGEF26	0.117	Co-occurrence	0.277	Co-occurrence	0.278	Co-occurrence	1	Gene A or B unmutated	0.117	0	3	Co-occurrence
ARHGEF11	ARHGEF3	ARHGEF11-ARHGEF3	0.008	Co-occurrence	0.871	Mutual exclusivity	0.871	Mutual exclusivity	1	Gene A or B unmutated	0.008	2	1	Mutual exclusivity
ARHGEF11	ARHGEF33	ARHGEF11-ARHGEF33	1	Gene A or B unmutated	1	Gene A or B unmutated	1	Gene A or B unmutated	1	Gene A or B unmutated	1	0	0	?
ARHGEF11	ARHGEF34P	ARHGEF11-ARHGEF34P	1	Gene A or B unmutated	1	Gene A or B unmutated	1	Gene A or B unmutated	1	Gene A or B unmutated	1	0	0	?
ARHGEF11	ARHGEF35	ARHGEF11-ARHGEF35	1	Gene A or B unmutated	1	Gene A or B unmutated	1	Gene A or B unmutated	1	Gene A or B unmutated	1	0	0	?
ARHGEF11	ARHGEF37	ARHGEF11-ARHGEF37	0.028	Co-occurrence	0.871	Mutual exclusivity	0.871	Mutual exclusivity	1	Gene A or B unmutated	0.028	2	1	Mutual exclusivity
ARHGEF11	ARHGEF38	ARHGEF11-ARHGEF38	0.143	Co-occurrence	0.955	Mutual exclusivity	0.955	Mutual exclusivity	1	Gene A or B unmutated	0.143	2	1	Mutual exclusivity
ARHGEF11	ARHGEF4	ARHGEF11-ARHGEF4	0.734	Mutual exclusivity	0.168	Co-occurrence	0.169	Co-occurrence	1	Gene A or B unmutated	0.168	1	2	Co-occurrence
ARHGEF11	ARHGEF40	ARHGEF11-ARHGEF40	0.017	Co-occurrence	0.129	Co-occurrence	0.129	Co-occurrence	1	Gene A or B unmutated	0.017	0	3	Co-occurrence
ARHGEF11	ARHGEF5	ARHGEF11-ARHGEF5	0.814	Mutual exclusivity	0.723	Mutual exclusivity	0.722	Mutual exclusivity	1	Gene A or B unmutated	0.722	3	0	Mutual exclusivity
ARHGEF11	ARHGEF6	ARHGEF11-ARHGEF6	0.736	Mutual exclusivity	<0.001	Co-occurrence	<0.001	Co-occurrence	1	Gene A or B unmutated	<0.001	1	2	Co-occurrence
ARHGEF11	ARHGEF7	ARHGEF11-ARHGEF7	0.035	Co-occurrence	0.277	Co-occurrence	0.243	Co-occurrence	1	Gene A or B unmutated	0.035	0	3	Co-occurrence
ARHGEF11	ARHGEF9	ARHGEF11-ARHGEF9	0.372	Co-occurrence	0.01	Co-occurrence	0.01	Co-occurrence	1	Gene A or B unmutated	0.01	0	3	Co-occurrence
ARHGEF11	ARID1A	ARHGEF11-ARID1A	0.04	Co-occurrence	0.008	Co-occurrence	0.009	Co-occurrence	1	Gene A or B unmutated	0.008	0	3	Co-occurrence
ARHGEF11	ASXL1	ARHGEF11-ASXL1	0.225	Co-occurrence	0.055	Co-occurrence	0.067	Co-occurrence	1	Gene A or B unmutated	0.055	0	3	Co-occurrence
ARHGEF11	ATM	ARHGEF11-ATM	0.004	Co-occurrence	<0.001	Co-occurrence	<0.001	Co-occurrence	1	Gene A or B unmutated	<0.001	0	3	Co-occurrence
ARHGEF11	ATXN2L	ARHGEF11-ATXN2L	<0.001	Co-occurrence	0.001	Co-occurrence	0.001	Co-occurrence	1	Gene A or B unmutated	<0.001	0	3	Co-occurrence
ARHGEF11	AXIN2	ARHGEF11-AXIN2	0.213	Co-occurrence	0.122	Co-occurrence	0.055	Co-occurrence	1	Gene A or B unmutated	0.055	0	3	Co-occurrence
ARHGEF11	B2M	ARHGEF11-B2M	<0.001	Co-occurrence	0.206	Co-occurrence	0.207	Co-occurrence	1	Gene A or B unmutated	<0.001	0	3	Co-occurrence
ARHGEF11	BMPR2	ARHGEF11-BMPR2	<0.001	Co-occurrence	0.003	Co-occurrence	0.002	Co-occurrence	1	Gene A or B unmutated	<0.001	0	3	Co-occurrence
ARHGEF11	BRAF	ARHGEF11-BRAF	<0.001	Co-occurrence	0.056	Co-occurrence	0.064	Co-occurrence	1	Gene A or B unmutated	<0.001	0	3	Co-occurrence
ARHGEF11	CARD11	ARHGEF11-CARD11	0.019	Co-occurrence	0.658	Mutual exclusivity	0.657	Mutual exclusivity	1	Gene A or B unmutated	0.019	2	1	Mutual exclusivity
ARHGEF11	CASP8	ARHGEF11-CASP8	0.01	Co-occurrence	0.627	Mutual exclusivity	0.626	Mutual exclusivity	1	Gene A or B unmutated	0.01	2	1	Mutual exclusivity
ARHGEF11	CBL	ARHGEF11-CBL	0.011	Co-occurrence	0.129	Co-occurrence	0.129	Co-occurrence	1	Gene A or B unmutated	0.011	0	3	Co-occurrence
ARHGEF11	CBLB	ARHGEF11-CBLB	0.541	Co-occurrence	0.31	Co-occurrence	0.311	Co-occurrence	1	Gene A or B unmutated	0.31	0	3	Co-occurrence
ARHGEF11	CDC27	ARHGEF11-CDC27	0.404	Co-occurrence	<0.001	Co-occurrence	<0.001	Co-occurrence	1	Gene A or B unmutated	<0.001	0	3	Co-occurrence
ARHGEF11	CHD4	ARHGEF11-CHD4	0.014	Co-occurrence	0.004	Co-occurrence	0.004	Co-occurrence	1	Gene A or B unmutated	0.004	0	3	Co-occurrence
ARHGEF11	CNTNAP2	ARHGEF11-CNTNAP2	0.115	Co-occurrence	0.093	Co-occurrence	0.094	Co-occurrence	1	Gene A or B unmutated	0.093	0	3	Co-occurrence
ARHGEF11	CTCF	ARHGEF11-CTCF	0.551	Co-occurrence	0.342	Co-occurrence	0.343	Co-occurrence	1	Gene A or B unmutated	0.342	0	3	Co-occurrence
ARHGEF11	CTNNB1	ARHGEF11-CTNNB1	0.253	Co-occurrence	0.402	Co-occurrence	0.403	Co-occurrence	1	Gene A or B unmutated	0.253	0	3	Co-occurrence
ARHGEF11	DACH2	ARHGEF11-DACH2	0.596	Mutual exclusivity	0.08	Co-occurrence	0.094	Co-occurrence	1	Gene A or B unmutated	0.08	1	2	Co-occurrence
ARHGEF11	EDNRB	ARHGEF11-EDNRB	0.659	Mutual exclusivity	0.373	Co-occurrence	0.374	Co-occurrence	1	Gene A or B unmutated	0.373	1	2	Co-occurrence
ARHGEF11	EPHA3	ARHGEF11-EPHA3	0.736	Mutual exclusivity	<0.001	Co-occurrence	<0.001	Co-occurrence	1	Gene A or B unmutated	<0.001	1	2	Co-occurrence
ARHGEF11	EPHA5	ARHGEF11-EPHA5	0.045	Co-occurrence	0.108	Co-occurrence	0.108	Co-occurrence	1	Gene A or B unmutated	0.045	0	3	Co-occurrence
ARHGEF11	ERBB2	ARHGEF11-ERBB2	0.098	Co-occurrence	0.342	Co-occurrence	0.343	Co-occurrence	1	Gene A or B unmutated	0.098	0	3	Co-occurrence
ARHGEF11	ERBB3	ARHGEF11-ERBB3	0.551	Co-occurrence	0.483	Co-occurrence	0.484	Co-occurrence	1	Gene A or B unmutated	0.483	0	3	Co-occurrence
ARHGEF11	ERBB4	ARHGEF11-ERBB4	0.09	Co-occurrence	0.043	Co-occurrence	0.043	Co-occurrence	1	Gene A or B unmutated	0.043	0	3	Co-occurrence
ARHGEF11	FAM171B	ARHGEF11-FAM171B	0.629	Co-occurrence	0.001	Co-occurrence	0.001	Co-occurrence	1	Gene A or B unmutated	0.001	0	3	Co-occurrence
ARHGEF11	FBXW7	ARHGEF11-FBXW7	0.014	Co-occurrence	0.013	Co-occurrence	0.015	Co-occurrence	1	Gene A or B unmutated	0.013	0	3	Co-occurrence
ARHGEF11	FHOD3	ARHGEF11-FHOD3	0.161	Co-occurrence	0.011	Co-occurrence	0.012	Co-occurrence	1	Gene A or B unmutated	0.011	0	3	Co-occurrence
ARHGEF11	FOXP2	ARHGEF11-FOXP2	0.661	Mutual exclusivity	0.206	Co-occurrence	0.207	Co-occurrence	1	Gene A or B unmutated	0.206	1	2	Co-occurrence
ARHGEF11	FRMD4A	ARHGEF11-FRMD4A	<0.001	Co-occurrence	0.017	Co-occurrence	0.017	Co-occurrence	1	Gene A or B unmutated	<0.001	0	3	Co-occurrence
ARHGEF11	FZD10	ARHGEF11-FZD10	0.003	Co-occurrence	0.017	Co-occurrence	0.017	Co-occurrence	1	Gene A or B unmutated	0.003	0	3	Co-occurrence
ARHGEF11	FZD3	ARHGEF11-FZD3	0.434	Co-occurrence	0.067	Co-occurrence	0.067	Co-occurrence	1	Gene A or B unmutated	0.067	0	3	Co-occurrence
ARHGEF11	GDF5	ARHGEF11-GDF5	0.022	Co-occurrence	0.087	Co-occurrence	0.088	Co-occurrence	1	Gene A or B unmutated	0.022	0	3	Co-occurrence
ARHGEF11	GPC6	ARHGEF11-GPC6	0.048	Co-occurrence	0.627	Mutual exclusivity	0.626	Mutual exclusivity	1	Gene A or B unmutated	0.048	2	1	Mutual exclusivity
ARHGEF11	GRIN2A	ARHGEF11-GRIN2A	0.281	Co-occurrence	0.204	Co-occurrence	0.205	Co-occurrence	1	Gene A or B unmutated	0.204	0	3	Co-occurrence
ARHGEF11	HK3	ARHGEF11-HK3	0.188	Co-occurrence	0.206	Co-occurrence	0.207	Co-occurrence	1	Gene A or B unmutated	0.188	0	3	Co-occurrence
ARHGEF11	HLA-A	ARHGEF11-HLA-A	0.284	Co-occurrence	0.129	Co-occurrence	0.129	Co-occurrence	1	Gene A or B unmutated	0.129	0	3	Co-occurrence
ARHGEF11	HLA-B	ARHGEF11-HLA-B	0.397	Co-occurrence	0.005	Co-occurrence	0.005	Co-occurrence	1	Gene A or B unmutated	0.005	0	3	Co-occurrence
ARHGEF11	KRAS	ARHGEF11-KRAS	0.093	Mutual exclusivity	0.33	Mutual exclusivity	0.304	Mutual exclusivity	1	Gene A or B unmutated	0.093	3	0	Mutual exclusivity	"Mutual exclusivity"
ARHGEF11	LARP4B	ARHGEF11-LARP4B	0.02	Co-occurrence	0.009	Co-occurrence	0.009	Co-occurrence	1	Gene A or B unmutated	0.009	0	3	Co-occurrence
ARHGEF11	LIMK1	ARHGEF11-LIMK1	0.198	Co-occurrence	0.206	Co-occurrence	0.207	Co-occurrence	1	Gene A or B unmutated	0.198	0	3	Co-occurrence
ARHGEF11	LRP1	ARHGEF11-LRP1	<0.001	Co-occurrence	<0.001	Co-occurrence	<0.001	Co-occurrence	1	Gene A or B unmutated	<0.001	0	3	Co-occurrence
ARHGEF11	LRP1B	ARHGEF11-LRP1B	0.09	Co-occurrence	<0.001	Co-occurrence	<0.001	Co-occurrence	1	Gene A or B unmutated	<0.001	0	3	Co-occurrence
ARHGEF11	LRP5	ARHGEF11-LRP5	0.083	Co-occurrence	0.206	Co-occurrence	0.207	Co-occurrence	1	Gene A or B unmutated	0.083	0	3	Co-occurrence
ARHGEF11	MAP3K21	ARHGEF11-MAP3K21	0.04	Co-occurrence	0.002	Co-occurrence	0.002	Co-occurrence	1	Gene A or B unmutated	0.002	0	3	Co-occurrence
ARHGEF11	MAP7	ARHGEF11-MAP7	0.596	Mutual exclusivity	<0.001	Co-occurrence	<0.001	Co-occurrence	1	Gene A or B unmutated	<0.001	1	2	Co-occurrence
ARHGEF11	MGAT3	ARHGEF11-MGAT3	0.621	Mutual exclusivity	0.087	Co-occurrence	0.088	Co-occurrence	1	Gene A or B unmutated	0.087	1	2	Co-occurrence
ARHGEF11	MIER3	ARHGEF11-MIER3	0.661	Mutual exclusivity	<0.001	Co-occurrence	<0.001	Co-occurrence	1	Gene A or B unmutated	<0.001	1	2	Co-occurrence
ARHGEF11	MSH3	ARHGEF11-MSH3	0.352	Mutual exclusivity	0.022	Co-occurrence	0.017	Co-occurrence	1	Gene A or B unmutated	0.017	1	2	Co-occurrence
ARHGEF11	MSH6	ARHGEF11-MSH6	0.397	Co-occurrence	0.002	Co-occurrence	0.067	Co-occurrence	1	Gene A or B unmutated	0.002	0	3	Co-occurrence
ARHGEF11	MUC17	ARHGEF11-MUC17	0.005	Co-occurrence	0.031	Co-occurrence	0.032	Co-occurrence	1	Gene A or B unmutated	0.005	0	3	Co-occurrence
ARHGEF11	MVK	ARHGEF11-MVK	0.01	Co-occurrence	0.955	Mutual exclusivity	0.955	Mutual exclusivity	1	Gene A or B unmutated	0.01	2	1	Mutual exclusivity
ARHGEF11	MYO1B	ARHGEF11-MYO1B	0.341	Co-occurrence	<0.001	Co-occurrence	<0.001	Co-occurrence	1	Gene A or B unmutated	<0.001	0	3	Co-occurrence
ARHGEF11	NBN	ARHGEF11-NBN	0.483	Mutual exclusivity	0.087	Co-occurrence	0.088	Co-occurrence	1	Gene A or B unmutated	0.087	1	2	Co-occurrence
ARHGEF11	NRAS	ARHGEF11-NRAS	0.397	Co-occurrence	0.615	Co-occurrence	0.617	Co-occurrence	1	Gene A or B unmutated	0.397	0	3	Co-occurrence
ARHGEF11	NTRK3	ARHGEF11-NTRK3	0.678	Mutual exclusivity	0.342	Co-occurrence	0.343	Co-occurrence	1	Gene A or B unmutated	0.342	1	2	Co-occurrence
ARHGEF11	PCBP1	ARHGEF11-PCBP1	0.073	Co-occurrence	0.242	Co-occurrence	0.243	Co-occurrence	1	Gene A or B unmutated	0.073	0	3	Co-occurrence
ARHGEF11	PIK3CA	ARHGEF11-PIK3CA	0.514	Mutual exclusivity	0.368	Mutual exclusivity	0.194	Mutual exclusivity	1	Gene A or B unmutated	0.194	3	0	Mutual exclusivity
ARHGEF11	PLEKHA6	ARHGEF11-PLEKHA6	0.013	Co-occurrence	0.034	Co-occurrence	0.034	Co-occurrence	1	Gene A or B unmutated	0.013	0	3	Co-occurrence
ARHGEF11	PRKCQ	ARHGEF11-PRKCQ	<0.001	Co-occurrence	0.794	Mutual exclusivity	0.793	Mutual exclusivity	1	Gene A or B unmutated	<0.001	2	1	Mutual exclusivity
ARHGEF11	PTEN	ARHGEF11-PTEN	0.466	Co-occurrence	0.044	Co-occurrence	0.034	Co-occurrence	1	Gene A or B unmutated	0.034	0	3	Co-occurrence
ARHGEF11	PTPN12	ARHGEF11-PTPN12	0.117	Co-occurrence	<0.001	Co-occurrence	<0.001	Co-occurrence	1	Gene A or B unmutated	<0.001	0	3	Co-occurrence
ARHGEF11	PTPRS	ARHGEF11-PTPRS	0.001	Co-occurrence	0.31	Co-occurrence	0.343	Co-occurrence	1	Gene A or B unmutated	0.001	0	3	Co-occurrence
ARHGEF11	PTPRT	ARHGEF11-PTPRT	0.493	Co-occurrence	0.018	Co-occurrence	0.018	Co-occurrence	1	Gene A or B unmutated	0.018	0	3	Co-occurrence
ARHGEF11	RNF128	ARHGEF11-RNF128	0.303	Co-occurrence	1	Gene A or B unmutated	1	Gene A or B unmutated	1	Gene A or B unmutated	0.303	0	1	Co-occurrence
ARHGEF11	RNF43	ARHGEF11-RNF43	0.287	Co-occurrence	0.009	Co-occurrence	0.009	Co-occurrence	1	Gene A or B unmutated	0.009	0	3	Co-occurrence
ARHGEF11	SIN3A	ARHGEF11-SIN3A	0.549	Mutual exclusivity	0.01	Co-occurrence	0.01	Co-occurrence	1	Gene A or B unmutated	0.01	1	2	Co-occurrence
ARHGEF11	SMAD2	ARHGEF11-SMAD2	0.486	Co-occurrence	0.507	Co-occurrence	0.484	Co-occurrence	1	Gene A or B unmutated	0.484	0	3	Co-occurrence
ARHGEF11	SMAD3	ARHGEF11-SMAD3	0.245	Co-occurrence	0.044	Co-occurrence	0.044	Co-occurrence	1	Gene A or B unmutated	0.044	0	3	Co-occurrence
ARHGEF11	SMAD4	ARHGEF11-SMAD4	0.132	Co-occurrence	0.096	Co-occurrence	0.097	Co-occurrence	1	Gene A or B unmutated	0.096	0	3	Co-occurrence
ARHGEF11	SOX9	ARHGEF11-SOX9	0.382	Mutual exclusivity	0.067	Co-occurrence	0.067	Co-occurrence	1	Gene A or B unmutated	0.067	1	2	Co-occurrence
ARHGEF11	SPHKAP	ARHGEF11-SPHKAP	0.621	Mutual exclusivity	0.015	Co-occurrence	0.015	Co-occurrence	1	Gene A or B unmutated	0.015	1	2	Co-occurrence
ARHGEF11	TCERG1	ARHGEF11-TCERG1	<0.001	Co-occurrence	0.402	Co-occurrence	0.403	Co-occurrence	1	Gene A or B unmutated	<0.001	0	3	Co-occurrence
ARHGEF11	TCF20	ARHGEF11-TCF20	<0.001	Co-occurrence	0.034	Co-occurrence	0.034	Co-occurrence	1	Gene A or B unmutated	<0.001	0	3	Co-occurrence
ARHGEF11	TCF7L2	ARHGEF11-TCF7L2	0.014	Co-occurrence	0.655	Mutual exclusivity	0.509	Co-occurrence	1	Gene A or B unmutated	0.014	1	2	Co-occurrence
ARHGEF11	TGFBR2	ARHGEF11-TGFBR2	<0.001	Co-occurrence	0.07	Co-occurrence	0.722	Mutual exclusivity	1	Gene A or B unmutated	<0.001	1	2	Co-occurrence
ARHGEF11	TGIF1	ARHGEF11-TGIF1	0.102	Co-occurrence	0.832	Mutual exclusivity	0.831	Mutual exclusivity	1	Gene A or B unmutated	0.102	2	1	Mutual exclusivity
ARHGEF11	TP53	ARHGEF11-TP53	0.217	Mutual exclusivity	0.109	Mutual exclusivity	0.111	Mutual exclusivity	1	Gene A or B unmutated	0.109	3	0	Mutual exclusivity
ARHGEF11	TRPM3	ARHGEF11-TRPM3	0.102	Co-occurrence	<0.001	Co-occurrence	<0.001	Co-occurrence	1	Gene A or B unmutated	<0.001	0	3	Co-occurrence
ARHGEF11	WNT16	ARHGEF11-WNT16	0.014	Co-occurrence	0.913	Mutual exclusivity	0.912	Mutual exclusivity	1	Gene A or B unmutated	0.014	2	1	Mutual exclusivity
ARHGEF11	XKR4	ARHGEF11-XKR4	0.082	Co-occurrence	0.087	Co-occurrence	0.088	Co-occurrence	1	Gene A or B unmutated	0.082	0	3	Co-occurrence
ARHGEF11	XKR8	ARHGEF11-XKR8	0.014	Co-occurrence	0.913	Mutual exclusivity	0.912	Mutual exclusivity	1	Gene A or B unmutated	0.014	2	1	Mutual exclusivity
ARHGEF11	XYLT2	ARHGEF11-XYLT2	0.185	Co-occurrence	0.087	Co-occurrence	0.088	Co-occurrence	1	Gene A or B unmutated	0.087	0	3	Co-occurrence
ARHGEF11	ZBTB20	ARHGEF11-ZBTB20	0.008	Co-occurrence	<0.001	Co-occurrence	<0.001	Co-occurrence	1	Gene A or B unmutated	<0.001	0	3	Co-occurrence
ARHGEF11	ZFP36L2	ARHGEF11-ZFP36L2	0.123	Co-occurrence	0.955	Mutual exclusivity	0.955	Mutual exclusivity	1	Gene A or B unmutated	0.123	2	1	Mutual exclusivity
ARHGEF11	ZNRF3	ARHGEF11-ZNRF3	0.106	Co-occurrence	1	Gene A or B unmutated	1	Gene A or B unmutated	1	Gene A or B unmutated	0.106	0	1	Co-occurrence
ARHGEF12	AMER1	ARHGEF12-AMER1	0.456	Co-occurrence	0.011	Co-occurrence	0.011	Co-occurrence	1	Gene A or B unmutated	0.011	0	3	Co-occurrence
ARHGEF12	ARHGEF15	ARHGEF12-ARHGEF15	0.417	Co-occurrence	0.002	Co-occurrence	0.002	Co-occurrence	1	Gene A or B unmutated	0.002	0	3	Co-occurrence
ARHGEF12	ARHGEF16	ARHGEF12-ARHGEF16	0.341	Co-occurrence	1	Gene A or B unmutated	1	Gene A or B unmutated	1	Gene A or B unmutated	0.341	0	1	Co-occurrence
ARHGEF12	ARHGEF17	ARHGEF12-ARHGEF17	0.446	Co-occurrence	0.066	Co-occurrence	0.066	Co-occurrence	1	Gene A or B unmutated	0.066	0	3	Co-occurrence
ARHGEF12	ARHGEF18	ARHGEF12-ARHGEF18	0.039	Co-occurrence	0.108	Co-occurrence	0.108	Co-occurrence	1	Gene A or B unmutated	0.039	0	3	Co-occurrence
ARHGEF12	ARHGEF19	ARHGEF12-ARHGEF19	0.62	Mutual exclusivity	1	Gene A or B unmutated	1	Gene A or B unmutated	1	Gene A or B unmutated	0.62	1	0	Mutual exclusivity
ARHGEF12	ARHGEF2	ARHGEF12-ARHGEF2	0.029	Co-occurrence	0.108	Co-occurrence	0.108	Co-occurrence	1	Gene A or B unmutated	0.029	0	3	Co-occurrence
ARHGEF12	ARHGEF25	ARHGEF12-ARHGEF25	0.025	Co-occurrence	0.128	Co-occurrence	0.129	Co-occurrence	1	Gene A or B unmutated	0.025	0	3	Co-occurrence
ARHGEF12	ARHGEF26	ARHGEF12-ARHGEF26	0.3	Co-occurrence	<0.001	Co-occurrence	<0.001	Co-occurrence	1	Gene A or B unmutated	<0.001	0	3	Co-occurrence
ARHGEF12	ARHGEF3	ARHGEF12-ARHGEF3	0.025	Co-occurrence	0.066	Co-occurrence	0.066	Co-occurrence	1	Gene A or B unmutated	0.025	0	3	Co-occurrence
ARHGEF12	ARHGEF33	ARHGEF12-ARHGEF33	1	Gene A or B unmutated	1	Gene A or B unmutated	1	Gene A or B unmutated	1	Gene A or B unmutated	1	0	0	?
ARHGEF12	ARHGEF34P	ARHGEF12-ARHGEF34P	1	Gene A or B unmutated	1	Gene A or B unmutated	1	Gene A or B unmutated	1	Gene A or B unmutated	1	0	0	?
ARHGEF12	ARHGEF35	ARHGEF12-ARHGEF35	1	Gene A or B unmutated	1	Gene A or B unmutated	1	Gene A or B unmutated	1	Gene A or B unmutated	1	0	0	?
ARHGEF12	ARHGEF37	ARHGEF12-ARHGEF37	0.059	Co-occurrence	0.066	Co-occurrence	0.066	Co-occurrence	1	Gene A or B unmutated	0.059	0	3	Co-occurrence
ARHGEF12	ARHGEF38	ARHGEF12-ARHGEF38	0.085	Co-occurrence	0.978	Mutual exclusivity	0.978	Mutual exclusivity	1	Gene A or B unmutated	0.085	2	1	Mutual exclusivity
ARHGEF12	ARHGEF4	ARHGEF12-ARHGEF4	0.163	Co-occurrence	0.002	Co-occurrence	0.002	Co-occurrence	1	Gene A or B unmutated	0.002	0	3	Co-occurrence
ARHGEF12	ARHGEF40	ARHGEF12-ARHGEF40	0.121	Co-occurrence	0.934	Mutual exclusivity	0.934	Mutual exclusivity	1	Gene A or B unmutated	0.121	2	1	Mutual exclusivity
ARHGEF12	ARHGEF5	ARHGEF12-ARHGEF5	0.888	Mutual exclusivity	0.852	Mutual exclusivity	0.851	Mutual exclusivity	1	Gene A or B unmutated	0.851	3	0	Mutual exclusivity
ARHGEF12	ARHGEF6	ARHGEF12-ARHGEF6	0.111	Co-occurrence	0.008	Co-occurrence	0.008	Co-occurrence	1	Gene A or B unmutated	0.008	0	3	Co-occurrence
ARHGEF12	ARHGEF7	ARHGEF12-ARHGEF7	0.005	Co-occurrence	0.852	Mutual exclusivity	0.871	Mutual exclusivity	1	Gene A or B unmutated	0.005	2	1	Mutual exclusivity
ARHGEF12	ARHGEF9	ARHGEF12-ARHGEF9	0.235	Co-occurrence	0.087	Co-occurrence	0.087	Co-occurrence	1	Gene A or B unmutated	0.087	0	3	Co-occurrence
ARHGEF12	ARID1A	ARHGEF12-ARID1A	0.036	Co-occurrence	0.071	Co-occurrence	0.071	Co-occurrence	1	Gene A or B unmutated	0.036	0	3	Co-occurrence
ARHGEF12	ASXL1	ARHGEF12-ASXL1	0.632	Co-occurrence	0.187	Co-occurrence	0.207	Co-occurrence	1	Gene A or B unmutated	0.187	0	3	Co-occurrence
ARHGEF12	ATM	ARHGEF12-ATM	0.496	Co-occurrence	<0.001	Co-occurrence	<0.001	Co-occurrence	1	Gene A or B unmutated	<0.001	0	3	Co-occurrence
ARHGEF12	ATXN2L	ARHGEF12-ATXN2L	0.001	Co-occurrence	<0.001	Co-occurrence	<0.001	Co-occurrence	1	Gene A or B unmutated	<0.001	0	3	Co-occurrence
ARHGEF12	AXIN2	ARHGEF12-AXIN2	0.043	Co-occurrence	0.033	Co-occurrence	0.014	Co-occurrence	1	Gene A or B unmutated	0.014	0	3	Co-occurrence
ARHGEF12	B2M	ARHGEF12-B2M	0.033	Co-occurrence	0.108	Co-occurrence	0.108	Co-occurrence	1	Gene A or B unmutated	0.033	0	3	Co-occurrence
ARHGEF12	BMPR2	ARHGEF12-BMPR2	0.074	Co-occurrence	0.011	Co-occurrence	0.008	Co-occurrence	1	Gene A or B unmutated	0.008	0	3	Co-occurrence
ARHGEF12	BRAF	ARHGEF12-BRAF	0.053	Co-occurrence	0.392	Co-occurrence	0.408	Co-occurrence	1	Gene A or B unmutated	0.053	0	3	Co-occurrence
ARHGEF12	CARD11	ARHGEF12-CARD11	0.136	Co-occurrence	0.813	Mutual exclusivity	0.812	Mutual exclusivity	1	Gene A or B unmutated	0.136	2	1	Mutual exclusivity
ARHGEF12	CASP8	ARHGEF12-CASP8	0.571	Co-occurrence	0.794	Mutual exclusivity	0.793	Mutual exclusivity	1	Gene A or B unmutated	0.571	2	1	Mutual exclusivity
ARHGEF12	CBL	ARHGEF12-CBL	0.743	Mutual exclusivity	0.001	Co-occurrence	0.001	Co-occurrence	1	Gene A or B unmutated	0.001	1	2	Co-occurrence
ARHGEF12	CBLB	ARHGEF12-CBLB	0.361	Co-occurrence	0.168	Co-occurrence	0.168	Co-occurrence	1	Gene A or B unmutated	0.168	0	3	Co-occurrence
ARHGEF12	CDC27	ARHGEF12-CDC27	0.257	Co-occurrence	<0.001	Co-occurrence	<0.001	Co-occurrence	1	Gene A or B unmutated	<0.001	0	3	Co-occurrence
ARHGEF12	CHD4	ARHGEF12-CHD4	0.125	Co-occurrence	0.003	Co-occurrence	0.003	Co-occurrence	1	Gene A or B unmutated	0.003	0	3	Co-occurrence
ARHGEF12	CNTNAP2	ARHGEF12-CNTNAP2	0.02	Co-occurrence	0.024	Co-occurrence	0.024	Co-occurrence	1	Gene A or B unmutated	0.02	0	3	Co-occurrence
ARHGEF12	CTCF	ARHGEF12-CTCF	0.002	Co-occurrence	0.014	Co-occurrence	0.014	Co-occurrence	1	Gene A or B unmutated	0.002	0	3	Co-occurrence
ARHGEF12	CTNNB1	ARHGEF12-CTNNB1	0.729	Mutual exclusivity	0.224	Co-occurrence	0.225	Co-occurrence	1	Gene A or B unmutated	0.224	1	2	Co-occurrence
ARHGEF12	DACH2	ARHGEF12-DACH2	0.031	Co-occurrence	<0.001	Co-occurrence	0.001	Co-occurrence	1	Gene A or B unmutated	<0.001	0	3	Co-occurrence
ARHGEF12	EDNRB	ARHGEF12-EDNRB	0.151	Co-occurrence	0.017	Co-occurrence	0.017	Co-occurrence	1	Gene A or B unmutated	0.017	0	3	Co-occurrence
ARHGEF12	EPHA3	ARHGEF12-EPHA3	0.451	Co-occurrence	0.042	Co-occurrence	0.043	Co-occurrence	1	Gene A or B unmutated	0.042	0	3	Co-occurrence
ARHGEF12	EPHA5	ARHGEF12-EPHA5	0.043	Co-occurrence	0.028	Co-occurrence	0.028	Co-occurrence	1	Gene A or B unmutated	0.028	0	3	Co-occurrence
ARHGEF12	ERBB2	ARHGEF12-ERBB2	0.081	Co-occurrence	0.187	Co-occurrence	0.188	Co-occurrence	1	Gene A or B unmutated	0.081	0	3	Co-occurrence
ARHGEF12	ERBB3	ARHGEF12-ERBB3	0.081	Co-occurrence	0.033	Co-occurrence	0.033	Co-occurrence	1	Gene A or B unmutated	0.033	0	3	Co-occurrence
ARHGEF12	ERBB4	ARHGEF12-ERBB4	0.271	Co-occurrence	<0.001	Co-occurrence	<0.001	Co-occurrence	1	Gene A or B unmutated	<0.001	0	3	Co-occurrence
ARHGEF12	FAM171B	ARHGEF12-FAM171B	0.566	Mutual exclusivity	<0.001	Co-occurrence	<0.001	Co-occurrence	1	Gene A or B unmutated	<0.001	1	2	Co-occurrence
ARHGEF12	FBXW7	ARHGEF12-FBXW7	<0.001	Co-occurrence	0.192	Co-occurrence	0.202	Co-occurrence	1	Gene A or B unmutated	<0.001	0	3	Co-occurrence
ARHGEF12	FHOD3	ARHGEF12-FHOD3	0.03	Co-occurrence	<0.001	Co-occurrence	<0.001	Co-occurrence	1	Gene A or B unmutated	<0.001	0	3	Co-occurrence
ARHGEF12	FOXP2	ARHGEF12-FOXP2	0.02	Co-occurrence	0.004	Co-occurrence	0.004	Co-occurrence	1	Gene A or B unmutated	0.004	0	3	Co-occurrence
ARHGEF12	FRMD4A	ARHGEF12-FRMD4A	0.123	Co-occurrence	<0.001	Co-occurrence	<0.001	Co-occurrence	1	Gene A or B unmutated	<0.001	0	3	Co-occurrence
ARHGEF12	FZD10	ARHGEF12-FZD10	0.483	Co-occurrence	<0.001	Co-occurrence	<0.001	Co-occurrence	1	Gene A or B unmutated	<0.001	0	3	Co-occurrence
ARHGEF12	FZD3	ARHGEF12-FZD3	0.721	Mutual exclusivity	<0.001	Co-occurrence	<0.001	Co-occurrence	1	Gene A or B unmutated	<0.001	1	2	Co-occurrence
ARHGEF12	GDF5	ARHGEF12-GDF5	0.356	Mutual exclusivity	0.044	Co-occurrence	0.044	Co-occurrence	1	Gene A or B unmutated	0.044	1	2	Co-occurrence
ARHGEF12	GPC6	ARHGEF12-GPC6	0.399	Co-occurrence	0.794	Mutual exclusivity	0.793	Mutual exclusivity	1	Gene A or B unmutated	0.399	2	1	Mutual exclusivity
ARHGEF12	GRIN2A	ARHGEF12-GRIN2A	0.086	Co-occurrence	0.005	Co-occurrence	0.005	Co-occurrence	1	Gene A or B unmutated	0.005	0	3	Co-occurrence
ARHGEF12	HK3	ARHGEF12-HK3	0.62	Mutual exclusivity	0.108	Co-occurrence	0.108	Co-occurrence	1	Gene A or B unmutated	0.108	1	2	Co-occurrence
ARHGEF12	HLA-A	ARHGEF12-HLA-A	0.467	Co-occurrence	0.066	Co-occurrence	0.066	Co-occurrence	1	Gene A or B unmutated	0.066	0	3	Co-occurrence
ARHGEF12	HLA-B	ARHGEF12-HLA-B	0.039	Co-occurrence	0.934	Mutual exclusivity	0.934	Mutual exclusivity	1	Gene A or B unmutated	0.039	2	1	Mutual exclusivity
ARHGEF12	KRAS	ARHGEF12-KRAS	0.211	Mutual exclusivity	0.649	Mutual exclusivity	0.63	Mutual exclusivity	1	Gene A or B unmutated	0.211	3	0	Mutual exclusivity	"Mutual exclusivity"
ARHGEF12	LARP4B	ARHGEF12-LARP4B	0.248	Co-occurrence	0.02	Co-occurrence	0.02	Co-occurrence	1	Gene A or B unmutated	0.02	0	3	Co-occurrence
ARHGEF12	LIMK1	ARHGEF12-LIMK1	0.056	Co-occurrence	0.892	Mutual exclusivity	0.892	Mutual exclusivity	1	Gene A or B unmutated	0.056	2	1	Mutual exclusivity
ARHGEF12	LRP1	ARHGEF12-LRP1	0.152	Co-occurrence	0.001	Co-occurrence	0.001	Co-occurrence	1	Gene A or B unmutated	0.001	0	3	Co-occurrence
ARHGEF12	LRP1B	ARHGEF12-LRP1B	<0.001	Co-occurrence	0.004	Co-occurrence	0.004	Co-occurrence	1	Gene A or B unmutated	<0.001	0	3	Co-occurrence
ARHGEF12	LRP5	ARHGEF12-LRP5	0.157	Co-occurrence	0.892	Mutual exclusivity	0.892	Mutual exclusivity	1	Gene A or B unmutated	0.157	2	1	Mutual exclusivity
ARHGEF12	MAP3K21	ARHGEF12-MAP3K21	0.183	Co-occurrence	0.037	Co-occurrence	0.038	Co-occurrence	1	Gene A or B unmutated	0.037	0	3	Co-occurrence
ARHGEF12	MAP7	ARHGEF12-MAP7	0.257	Co-occurrence	<0.001	Co-occurrence	<0.001	Co-occurrence	1	Gene A or B unmutated	<0.001	0	3	Co-occurrence
ARHGEF12	MGAT3	ARHGEF12-MGAT3	0.543	Co-occurrence	0.044	Co-occurrence	0.044	Co-occurrence	1	Gene A or B unmutated	0.044	0	3	Co-occurrence
ARHGEF12	MIER3	ARHGEF12-MIER3	0.02	Co-occurrence	<0.001	Co-occurrence	<0.001	Co-occurrence	1	Gene A or B unmutated	<0.001	0	3	Co-occurrence
ARHGEF12	MSH3	ARHGEF12-MSH3	0.451	Co-occurrence	0.037	Co-occurrence	0.004	Co-occurrence	1	Gene A or B unmutated	0.004	0	3	Co-occurrence
ARHGEF12	MSH6	ARHGEF12-MSH6	0.557	Co-occurrence	0.002	Co-occurrence	<0.001	Co-occurrence	1	Gene A or B unmutated	<0.001	0	3	Co-occurrence
ARHGEF12	MUC17	ARHGEF12-MUC17	0.019	Co-occurrence	<0.001	Co-occurrence	<0.001	Co-occurrence	1	Gene A or B unmutated	<0.001	0	3	Co-occurrence
ARHGEF12	MVK	ARHGEF12-MVK	0.093	Co-occurrence	0.978	Mutual exclusivity	0.978	Mutual exclusivity	1	Gene A or B unmutated	0.093	2	1	Mutual exclusivity
ARHGEF12	MYO1B	ARHGEF12-MYO1B	0.514	Co-occurrence	0.028	Co-occurrence	0.028	Co-occurrence	1	Gene A or B unmutated	0.028	0	3	Co-occurrence
ARHGEF12	NBN	ARHGEF12-NBN	0.341	Co-occurrence	0.044	Co-occurrence	0.044	Co-occurrence	1	Gene A or B unmutated	0.044	0	3	Co-occurrence
ARHGEF12	NRAS	ARHGEF12-NRAS	0.557	Co-occurrence	0.376	Co-occurrence	0.378	Co-occurrence	1	Gene A or B unmutated	0.376	0	3	Co-occurrence
ARHGEF12	NTRK3	ARHGEF12-NTRK3	0.025	Co-occurrence	0.014	Co-occurrence	0.014	Co-occurrence	1	Gene A or B unmutated	0.014	0	3	Co-occurrence
ARHGEF12	PCBP1	ARHGEF12-PCBP1	0.549	Mutual exclusivity	0.128	Co-occurrence	0.129	Co-occurrence	1	Gene A or B unmutated	0.128	1	2	Co-occurrence
ARHGEF12	PIK3CA	ARHGEF12-PIK3CA	0.321	Co-occurrence	0.264	Co-occurrence	0.159	Co-occurrence	1	Gene A or B unmutated	0.159	0	3	Co-occurrence
ARHGEF12	PLEKHA6	ARHGEF12-PLEKHA6	0.404	Mutual exclusivity	0.852	Mutual exclusivity	0.851	Mutual exclusivity	1	Gene A or B unmutated	0.404	3	0	Mutual exclusivity
ARHGEF12	PRKCQ	ARHGEF12-PRKCQ	0.584	Co-occurrence	0.108	Co-occurrence	0.108	Co-occurrence	1	Gene A or B unmutated	0.108	0	3	Co-occurrence
ARHGEF12	PTEN	ARHGEF12-PTEN	0.435	Co-occurrence	0.011	Co-occurrence	0.008	Co-occurrence	1	Gene A or B unmutated	0.008	0	3	Co-occurrence
ARHGEF12	PTPN12	ARHGEF12-PTPN12	0.3	Co-occurrence	<0.001	Co-occurrence	<0.001	Co-occurrence	1	Gene A or B unmutated	<0.001	0	3	Co-occurrence
ARHGEF12	PTPRS	ARHGEF12-PTPRS	0.019	Co-occurrence	0.168	Co-occurrence	0.188	Co-occurrence	1	Gene A or B unmutated	0.019	0	3	Co-occurrence
ARHGEF12	PTPRT	ARHGEF12-PTPRT	0.186	Co-occurrence	0.002	Co-occurrence	0.002	Co-occurrence	1	Gene A or B unmutated	0.002	0	3	Co-occurrence
ARHGEF12	RNF128	ARHGEF12-RNF128	0.131	Co-occurrence	1	Gene A or B unmutated	1	Gene A or B unmutated	1	Gene A or B unmutated	0.131	0	1	Co-occurrence
ARHGEF12	RNF43	ARHGEF12-RNF43	0.047	Co-occurrence	0.02	Co-occurrence	0.02	Co-occurrence	1	Gene A or B unmutated	0.02	0	3	Co-occurrence
ARHGEF12	SIN3A	ARHGEF12-SIN3A	0.051	Co-occurrence	0.002	Co-occurrence	0.002	Co-occurrence	1	Gene A or B unmutated	0.002	0	3	Co-occurrence
ARHGEF12	SMAD2	ARHGEF12-SMAD2	0.06	Co-occurrence	0.037	Co-occurrence	0.033	Co-occurrence	1	Gene A or B unmutated	0.033	0	3	Co-occurrence
ARHGEF12	SMAD3	ARHGEF12-SMAD3	0.434	Co-occurrence	<0.001	Co-occurrence	<0.001	Co-occurrence	1	Gene A or B unmutated	<0.001	0	3	Co-occurrence
ARHGEF12	SMAD4	ARHGEF12-SMAD4	0.341	Co-occurrence	0.464	Co-occurrence	0.465	Co-occurrence	1	Gene A or B unmutated	0.341	0	3	Co-occurrence
ARHGEF12	SOX9	ARHGEF12-SOX9	0.096	Co-occurrence	0.206	Co-occurrence	0.207	Co-occurrence	1	Gene A or B unmutated	0.096	0	3	Co-occurrence
ARHGEF12	SPHKAP	ARHGEF12-SPHKAP	0.457	Mutual exclusivity	0.001	Co-occurrence	0.001	Co-occurrence	1	Gene A or B unmutated	0.001	1	2	Co-occurrence
ARHGEF12	TCERG1	ARHGEF12-TCERG1	0.026	Co-occurrence	0.224	Co-occurrence	0.225	Co-occurrence	1	Gene A or B unmutated	0.026	0	3	Co-occurrence
ARHGEF12	TCF20	ARHGEF12-TCF20	0.104	Co-occurrence	0.008	Co-occurrence	0.008	Co-occurrence	1	Gene A or B unmutated	0.008	0	3	Co-occurrence
ARHGEF12	TCF7L2	ARHGEF12-TCF7L2	0.349	Co-occurrence	0.013	Co-occurrence	0.002	Co-occurrence	1	Gene A or B unmutated	0.002	0	3	Co-occurrence
ARHGEF12	TGFBR2	ARHGEF12-TGFBR2	0.584	Co-occurrence	0.421	Co-occurrence	0.149	Co-occurrence	1	Gene A or B unmutated	0.149	0	3	Co-occurrence
ARHGEF12	TGIF1	ARHGEF12-TGIF1	0.499	Co-occurrence	0.913	Mutual exclusivity	0.913	Mutual exclusivity	1	Gene A or B unmutated	0.499	2	1	Mutual exclusivity
ARHGEF12	TP53	ARHGEF12-TP53	0.109	Mutual exclusivity	0.139	Mutual exclusivity	0.141	Mutual exclusivity	1	Gene A or B unmutated	0.109	3	0	Mutual exclusivity
ARHGEF12	TRPM3	ARHGEF12-TRPM3	0.012	Co-occurrence	0.001	Co-occurrence	0.001	Co-occurrence	1	Gene A or B unmutated	0.001	0	3	Co-occurrence
ARHGEF12	WNT16	ARHGEF12-WNT16	0.111	Co-occurrence	0.044	Co-occurrence	0.044	Co-occurrence	1	Gene A or B unmutated	0.044	0	3	Co-occurrence
ARHGEF12	XKR4	ARHGEF12-XKR4	0.121	Co-occurrence	0.044	Co-occurrence	0.044	Co-occurrence	1	Gene A or B unmutated	0.044	0	3	Co-occurrence
ARHGEF12	XKR8	ARHGEF12-XKR8	0.888	Mutual exclusivity	0.956	Mutual exclusivity	0.956	Mutual exclusivity	1	Gene A or B unmutated	0.888	3	0	Mutual exclusivity
ARHGEF12	XYLT2	ARHGEF12-XYLT2	0.001	Co-occurrence	0.956	Mutual exclusivity	0.956	Mutual exclusivity	1	Gene A or B unmutated	0.001	2	1	Mutual exclusivity
ARHGEF12	ZBTB20	ARHGEF12-ZBTB20	0.092	Co-occurrence	0.108	Co-occurrence	0.108	Co-occurrence	1	Gene A or B unmutated	0.092	0	3	Co-occurrence
ARHGEF12	ZFP36L2	ARHGEF12-ZFP36L2	0.476	Co-occurrence	0.978	Mutual exclusivity	0.978	Mutual exclusivity	1	Gene A or B unmutated	0.476	2	1	Mutual exclusivity
ARHGEF12	ZNRF3	ARHGEF12-ZNRF3	0.293	Co-occurrence	1	Gene A or B unmutated	1	Gene A or B unmutated	1	Gene A or B unmutated	0.293	0	1	Co-occurrence
ARHGEF15	AMER1	ARHGEF15-AMER1	0.186	Co-occurrence	0.379	Co-occurrence	0.381	Co-occurrence	1	Gene A or B unmutated	0.186	0	3	Co-occurrence
ARHGEF15	ARHGEF16	ARHGEF15-ARHGEF16	0.659	Mutual exclusivity	1	Gene A or B unmutated	1	Gene A or B unmutated	1	Gene A or B unmutated	0.659	1	0	Mutual exclusivity
ARHGEF15	ARHGEF17	ARHGEF15-ARHGEF17	0.053	Co-occurrence	0.947	Mutual exclusivity	0.947	Mutual exclusivity	1	Gene A or B unmutated	0.053	2	1	Mutual exclusivity
ARHGEF15	ARHGEF18	ARHGEF15-ARHGEF18	0.183	Co-occurrence	0.913	Mutual exclusivity	0.913	Mutual exclusivity	1	Gene A or B unmutated	0.183	2	1	Mutual exclusivity
ARHGEF15	ARHGEF19	ARHGEF15-ARHGEF19	0.075	Co-occurrence	1	Gene A or B unmutated	1	Gene A or B unmutated	1	Gene A or B unmutated	0.075	0	1	Co-occurrence
ARHGEF15	ARHGEF2	ARHGEF15-ARHGEF2	0.029	Co-occurrence	0.913	Mutual exclusivity	0.913	Mutual exclusivity	1	Gene A or B unmutated	0.029	2	1	Mutual exclusivity
ARHGEF15	ARHGEF25	ARHGEF15-ARHGEF25	0.765	Mutual exclusivity	0.896	Mutual exclusivity	0.896	Mutual exclusivity	1	Gene A or B unmutated	0.765	3	0	Mutual exclusivity
ARHGEF15	ARHGEF26	ARHGEF15-ARHGEF26	0.044	Co-occurrence	0.005	Co-occurrence	0.005	Co-occurrence	1	Gene A or B unmutated	0.005	0	3	Co-occurrence
ARHGEF15	ARHGEF3	ARHGEF15-ARHGEF3	0.235	Co-occurrence	0.053	Co-occurrence	0.053	Co-occurrence	1	Gene A or B unmutated	0.053	0	3	Co-occurrence
ARHGEF15	ARHGEF33	ARHGEF15-ARHGEF33	1	Gene A or B unmutated	1	Gene A or B unmutated	1	Gene A or B unmutated	1	Gene A or B unmutated	1	0	0	?
ARHGEF15	ARHGEF34P	ARHGEF15-ARHGEF34P	1	Gene A or B unmutated	1	Gene A or B unmutated	1	Gene A or B unmutated	1	Gene A or B unmutated	1	0	0	?
ARHGEF15	ARHGEF35	ARHGEF15-ARHGEF35	1	Gene A or B unmutated	1	Gene A or B unmutated	1	Gene A or B unmutated	1	Gene A or B unmutated	1	0	0	?
ARHGEF15	ARHGEF37	ARHGEF15-ARHGEF37	0.659	Mutual exclusivity	0.053	Co-occurrence	0.053	Co-occurrence	1	Gene A or B unmutated	0.053	1	2	Co-occurrence
ARHGEF15	ARHGEF38	ARHGEF15-ARHGEF38	0.915	Mutual exclusivity	0.982	Mutual exclusivity	0.982	Mutual exclusivity	1	Gene A or B unmutated	0.915	3	0	Mutual exclusivity
ARHGEF15	ARHGEF4	ARHGEF15-ARHGEF4	0.837	Mutual exclusivity	0.07	Co-occurrence	0.07	Co-occurrence	1	Gene A or B unmutated	0.07	1	2	Co-occurrence
ARHGEF15	ARHGEF40	ARHGEF15-ARHGEF40	0.121	Co-occurrence	0.053	Co-occurrence	0.053	Co-occurrence	1	Gene A or B unmutated	0.053	0	3	Co-occurrence
ARHGEF15	ARHGEF5	ARHGEF15-ARHGEF5	0.888	Mutual exclusivity	0.88	Mutual exclusivity	0.879	Mutual exclusivity	1	Gene A or B unmutated	0.879	3	0	Mutual exclusivity
ARHGEF15	ARHGEF6	ARHGEF15-ARHGEF6	0.111	Co-occurrence	0.12	Co-occurrence	0.121	Co-occurrence	1	Gene A or B unmutated	0.111	0	3	Co-occurrence
ARHGEF15	ARHGEF7	ARHGEF15-ARHGEF7	0.035	Co-occurrence	0.88	Mutual exclusivity	0.896	Mutual exclusivity	1	Gene A or B unmutated	0.035	2	1	Mutual exclusivity
ARHGEF15	ARHGEF9	ARHGEF15-ARHGEF9	0.765	Mutual exclusivity	0.93	Mutual exclusivity	0.93	Mutual exclusivity	1	Gene A or B unmutated	0.765	3	0	Mutual exclusivity
ARHGEF15	ARID1A	ARHGEF15-ARID1A	0.12	Co-occurrence	0.327	Co-occurrence	0.329	Co-occurrence	1	Gene A or B unmutated	0.12	0	3	Co-occurrence
ARHGEF15	ASXL1	ARHGEF15-ASXL1	0.368	Mutual exclusivity	0.008	Co-occurrence	0.01	Co-occurrence	1	Gene A or B unmutated	0.008	1	2	Co-occurrence
ARHGEF15	ATM	ARHGEF15-ATM	0.017	Co-occurrence	0.005	Co-occurrence	0.005	Co-occurrence	1	Gene A or B unmutated	0.005	0	3	Co-occurrence
ARHGEF15	ATXN2L	ARHGEF15-ATXN2L	0.621	Co-occurrence	0.104	Co-occurrence	0.104	Co-occurrence	1	Gene A or B unmutated	0.104	0	3	Co-occurrence
ARHGEF15	AXIN2	ARHGEF15-AXIN2	0.414	Co-occurrence	0.02	Co-occurrence	0.008	Co-occurrence	1	Gene A or B unmutated	0.008	0	3	Co-occurrence
ARHGEF15	B2M	ARHGEF15-B2M	0.371	Co-occurrence	0.087	Co-occurrence	0.087	Co-occurrence	1	Gene A or B unmutated	0.087	0	3	Co-occurrence
ARHGEF15	BMPR2	ARHGEF15-BMPR2	0.506	Co-occurrence	0.006	Co-occurrence	0.005	Co-occurrence	1	Gene A or B unmutated	0.005	0	3	Co-occurrence
ARHGEF15	BRAF	ARHGEF15-BRAF	0.516	Co-occurrence	0.673	Mutual exclusivity	0.658	Mutual exclusivity	1	Gene A or B unmutated	0.516	2	1	Mutual exclusivity
ARHGEF15	CARD11	ARHGEF15-CARD11	0.382	Co-occurrence	0.848	Mutual exclusivity	0.847	Mutual exclusivity	1	Gene A or B unmutated	0.382	2	1	Mutual exclusivity
ARHGEF15	CASP8	ARHGEF15-CASP8	0.571	Co-occurrence	0.832	Mutual exclusivity	0.831	Mutual exclusivity	1	Gene A or B unmutated	0.571	2	1	Mutual exclusivity
ARHGEF15	CBL	ARHGEF15-CBL	0.257	Co-occurrence	0.053	Co-occurrence	0.053	Co-occurrence	1	Gene A or B unmutated	0.053	0	3	Co-occurrence
ARHGEF15	CBLB	ARHGEF15-CBLB	0.639	Mutual exclusivity	0.864	Mutual exclusivity	0.863	Mutual exclusivity	1	Gene A or B unmutated	0.639	3	0	Mutual exclusivity
ARHGEF15	CDC27	ARHGEF15-CDC27	0.743	Mutual exclusivity	0.136	Co-occurrence	0.169	Co-occurrence	1	Gene A or B unmutated	0.136	1	2	Co-occurrence
ARHGEF15	CHD4	ARHGEF15-CHD4	0.125	Co-occurrence	0.272	Co-occurrence	0.273	Co-occurrence	1	Gene A or B unmutated	0.125	0	3	Co-occurrence
ARHGEF15	CNTNAP2	ARHGEF15-CNTNAP2	0.314	Mutual exclusivity	0.801	Mutual exclusivity	0.8	Mutual exclusivity	1	Gene A or B unmutated	0.314	3	0	Mutual exclusivity
ARHGEF15	CTCF	ARHGEF15-CTCF	0.282	Co-occurrence	0.152	Co-occurrence	0.153	Co-occurrence	1	Gene A or B unmutated	0.152	0	3	Co-occurrence
ARHGEF15	CTNNB1	ARHGEF15-CTNNB1	0.271	Co-occurrence	0.184	Co-occurrence	0.184	Co-occurrence	1	Gene A or B unmutated	0.184	0	3	Co-occurrence
ARHGEF15	DACH2	ARHGEF15-DACH2	0.743	Mutual exclusivity	0.184	Co-occurrence	0.2	Co-occurrence	1	Gene A or B unmutated	0.184	1	2	Co-occurrence
ARHGEF15	EDNRB	ARHGEF15-EDNRB	0.486	Mutual exclusivity	0.168	Co-occurrence	0.169	Co-occurrence	1	Gene A or B unmutated	0.168	1	2	Co-occurrence
ARHGEF15	EPHA3	ARHGEF15-EPHA3	0.451	Co-occurrence	0.258	Co-occurrence	0.259	Co-occurrence	1	Gene A or B unmutated	0.258	0	3	Co-occurrence
ARHGEF15	EPHA5	ARHGEF15-EPHA5	0.429	Mutual exclusivity	0.214	Co-occurrence	0.215	Co-occurrence	1	Gene A or B unmutated	0.214	1	2	Co-occurrence
ARHGEF15	ERBB2	ARHGEF15-ERBB2	0.718	Mutual exclusivity	0.848	Mutual exclusivity	0.847	Mutual exclusivity	1	Gene A or B unmutated	0.718	3	0	Mutual exclusivity
ARHGEF15	ERBB3	ARHGEF15-ERBB3	0.335	Mutual exclusivity	0.02	Co-occurrence	0.02	Co-occurrence	1	Gene A or B unmutated	0.02	1	2	Co-occurrence
ARHGEF15	ERBB4	ARHGEF15-ERBB4	0.075	Co-occurrence	0.037	Co-occurrence	0.037	Co-occurrence	1	Gene A or B unmutated	0.037	0	3	Co-occurrence
ARHGEF15	FAM171B	ARHGEF15-FAM171B	0.566	Mutual exclusivity	0.104	Co-occurrence	0.104	Co-occurrence	1	Gene A or B unmutated	0.104	1	2	Co-occurrence
ARHGEF15	FBXW7	ARHGEF15-FBXW7	0.434	Co-occurrence	0.517	Co-occurrence	0.529	Co-occurrence	1	Gene A or B unmutated	0.434	0	3	Co-occurrence
ARHGEF15	FHOD3	ARHGEF15-FHOD3	0.03	Co-occurrence	0.015	Co-occurrence	0.015	Co-occurrence	1	Gene A or B unmutated	0.015	0	3	Co-occurrence
ARHGEF15	FOXP2	ARHGEF15-FOXP2	0.789	Mutual exclusivity	0.087	Co-occurrence	0.087	Co-occurrence	1	Gene A or B unmutated	0.087	1	2	Co-occurrence
ARHGEF15	FRMD4A	ARHGEF15-FRMD4A	0.006	Co-occurrence	<0.001	Co-occurrence	<0.001	Co-occurrence	1	Gene A or B unmutated	<0.001	0	3	Co-occurrence
ARHGEF15	FZD10	ARHGEF15-FZD10	0.483	Co-occurrence	0.087	Co-occurrence	0.087	Co-occurrence	1	Gene A or B unmutated	0.087	0	3	Co-occurrence
ARHGEF15	FZD3	ARHGEF15-FZD3	0.279	Co-occurrence	0.01	Co-occurrence	0.01	Co-occurrence	1	Gene A or B unmutated	0.01	0	3	Co-occurrence
ARHGEF15	GDF5	ARHGEF15-GDF5	0.07	Co-occurrence	0.965	Mutual exclusivity	0.964	Mutual exclusivity	1	Gene A or B unmutated	0.07	2	1	Mutual exclusivity
ARHGEF15	GPC6	ARHGEF15-GPC6	0.084	Co-occurrence	0.832	Mutual exclusivity	0.831	Mutual exclusivity	1	Gene A or B unmutated	0.084	2	1	Mutual exclusivity
ARHGEF15	GRIN2A	ARHGEF15-GRIN2A	0.707	Mutual exclusivity	0.002	Co-occurrence	0.002	Co-occurrence	1	Gene A or B unmutated	0.002	1	2	Co-occurrence
ARHGEF15	HK3	ARHGEF15-HK3	0.62	Mutual exclusivity	0.913	Mutual exclusivity	0.913	Mutual exclusivity	1	Gene A or B unmutated	0.62	3	0	Mutual exclusivity
ARHGEF15	HLA-A	ARHGEF15-HLA-A	0.533	Mutual exclusivity	0.947	Mutual exclusivity	0.947	Mutual exclusivity	1	Gene A or B unmutated	0.533	3	0	Mutual exclusivity
ARHGEF15	HLA-B	ARHGEF15-HLA-B	0.443	Mutual exclusivity	0.947	Mutual exclusivity	0.947	Mutual exclusivity	1	Gene A or B unmutated	0.443	3	0	Mutual exclusivity
ARHGEF15	KRAS	ARHGEF15-KRAS	0.388	Co-occurrence	0.201	Co-occurrence	0.214	Co-occurrence	1	Gene A or B unmutated	0.201	0	3	Co-occurrence	"Mutual exclusivity"
ARHGEF15	LARP4B	ARHGEF15-LARP4B	0.368	Mutual exclusivity	0.184	Co-occurrence	0.184	Co-occurrence	1	Gene A or B unmutated	0.184	1	2	Co-occurrence
ARHGEF15	LIMK1	ARHGEF15-LIMK1	0.391	Mutual exclusivity	0.913	Mutual exclusivity	0.913	Mutual exclusivity	1	Gene A or B unmutated	0.391	3	0	Mutual exclusivity
ARHGEF15	LRP1	ARHGEF15-LRP1	0.358	Co-occurrence	0.015	Co-occurrence	0.015	Co-occurrence	1	Gene A or B unmutated	0.015	0	3	Co-occurrence
ARHGEF15	LRP1B	ARHGEF15-LRP1B	0.046	Co-occurrence	<0.001	Co-occurrence	<0.001	Co-occurrence	1	Gene A or B unmutated	<0.001	0	3	Co-occurrence
ARHGEF15	LRP5	ARHGEF15-LRP5	0.586	Mutual exclusivity	0.913	Mutual exclusivity	0.913	Mutual exclusivity	1	Gene A or B unmutated	0.586	3	0	Mutual exclusivity
ARHGEF15	MAP3K21	ARHGEF15-MAP3K21	0.557	Co-occurrence	0.023	Co-occurrence	0.023	Co-occurrence	1	Gene A or B unmutated	0.023	0	3	Co-occurrence
ARHGEF15	MAP7	ARHGEF15-MAP7	0.743	Mutual exclusivity	0.168	Co-occurrence	0.169	Co-occurrence	1	Gene A or B unmutated	0.168	1	2	Co-occurrence
ARHGEF15	MGAT3	ARHGEF15-MGAT3	0.543	Co-occurrence	0.035	Co-occurrence	0.036	Co-occurrence	1	Gene A or B unmutated	0.035	0	3	Co-occurrence
ARHGEF15	MIER3	ARHGEF15-MIER3	0.789	Mutual exclusivity	0.013	Co-occurrence	0.013	Co-occurrence	1	Gene A or B unmutated	0.013	1	2	Co-occurrence
ARHGEF15	MSH3	ARHGEF15-MSH3	0.111	Co-occurrence	0.023	Co-occurrence	0.002	Co-occurrence	1	Gene A or B unmutated	0.002	0	3	Co-occurrence
ARHGEF15	MSH6	ARHGEF15-MSH6	0.557	Co-occurrence	<0.001	Co-occurrence	0.01	Co-occurrence	1	Gene A or B unmutated	<0.001	0	3	Co-occurrence
ARHGEF15	MUC17	ARHGEF15-MUC17	0.314	Co-occurrence	0.03	Co-occurrence	0.03	Co-occurrence	1	Gene A or B unmutated	0.03	0	3	Co-occurrence
ARHGEF15	MVK	ARHGEF15-MVK	0.417	Co-occurrence	0.982	Mutual exclusivity	0.982	Mutual exclusivity	1	Gene A or B unmutated	0.417	2	1	Mutual exclusivity
ARHGEF15	MYO1B	ARHGEF15-MYO1B	0.151	Co-occurrence	0.214	Co-occurrence	0.215	Co-occurrence	1	Gene A or B unmutated	0.151	0	3	Co-occurrence
ARHGEF15	NBN	ARHGEF15-NBN	0.341	Co-occurrence	0.965	Mutual exclusivity	0.964	Mutual exclusivity	1	Gene A or B unmutated	0.341	2	1	Mutual exclusivity
ARHGEF15	NRAS	ARHGEF15-NRAS	0.557	Co-occurrence	0.314	Co-occurrence	0.315	Co-occurrence	1	Gene A or B unmutated	0.314	0	3	Co-occurrence
ARHGEF15	NTRK3	ARHGEF15-NTRK3	0.141	Co-occurrence	0.152	Co-occurrence	0.153	Co-occurrence	1	Gene A or B unmutated	0.141	0	3	Co-occurrence
ARHGEF15	PCBP1	ARHGEF15-PCBP1	0.549	Mutual exclusivity	0.896	Mutual exclusivity	0.896	Mutual exclusivity	1	Gene A or B unmutated	0.549	3	0	Mutual exclusivity
ARHGEF15	PIK3CA	ARHGEF15-PIK3CA	0.543	Co-occurrence	0.026	Co-occurrence	0.011	Co-occurrence	1	Gene A or B unmutated	0.011	0	3	Co-occurrence
ARHGEF15	PLEKHA6	ARHGEF15-PLEKHA6	0.051	Co-occurrence	0.12	Co-occurrence	0.121	Co-occurrence	1	Gene A or B unmutated	0.051	0	3	Co-occurrence
ARHGEF15	PRKCQ	ARHGEF15-PRKCQ	0.584	Co-occurrence	0.087	Co-occurrence	0.087	Co-occurrence	1	Gene A or B unmutated	0.087	0	3	Co-occurrence
ARHGEF15	PTEN	ARHGEF15-PTEN	0.435	Co-occurrence	0.136	Co-occurrence	0.121	Co-occurrence	1	Gene A or B unmutated	0.121	0	3	Co-occurrence
ARHGEF15	PTPN12	ARHGEF15-PTPN12	0.3	Co-occurrence	<0.001	Co-occurrence	<0.001	Co-occurrence	1	Gene A or B unmutated	<0.001	0	3	Co-occurrence
ARHGEF15	PTPRS	ARHGEF15-PTPRS	0.225	Co-occurrence	0.136	Co-occurrence	0.153	Co-occurrence	1	Gene A or B unmutated	0.136	0	3	Co-occurrence
ARHGEF15	PTPRT	ARHGEF15-PTPRT	0.056	Co-occurrence	0.229	Co-occurrence	0.23	Co-occurrence	1	Gene A or B unmutated	0.056	0	3	Co-occurrence
ARHGEF15	RNF128	ARHGEF15-RNF128	0.131	Co-occurrence	1	Gene A or B unmutated	1	Gene A or B unmutated	1	Gene A or B unmutated	0.131	0	1	Co-occurrence
ARHGEF15	RNF43	ARHGEF15-RNF43	0.35	Co-occurrence	0.013	Co-occurrence	0.013	Co-occurrence	1	Gene A or B unmutated	0.013	0	3	Co-occurrence
ARHGEF15	SIN3A	ARHGEF15-SIN3A	0.215	Co-occurrence	0.07	Co-occurrence	0.07	Co-occurrence	1	Gene A or B unmutated	0.07	0	3	Co-occurrence
ARHGEF15	SMAD2	ARHGEF15-SMAD2	0.237	Co-occurrence	0.244	Co-occurrence	0.23	Co-occurrence	1	Gene A or B unmutated	0.23	0	3	Co-occurrence
ARHGEF15	SMAD3	ARHGEF15-SMAD3	0.566	Mutual exclusivity	0.136	Co-occurrence	0.137	Co-occurrence	1	Gene A or B unmutated	0.136	1	2	Co-occurrence
ARHGEF15	SMAD4	ARHGEF15-SMAD4	0.368	Mutual exclusivity	0.608	Mutual exclusivity	0.607	Mutual exclusivity	1	Gene A or B unmutated	0.368	3	0	Mutual exclusivity
ARHGEF15	SOX9	ARHGEF15-SOX9	0.554	Co-occurrence	0.168	Co-occurrence	0.169	Co-occurrence	1	Gene A or B unmutated	0.168	0	3	Co-occurrence
ARHGEF15	SPHKAP	ARHGEF15-SPHKAP	0.543	Co-occurrence	0.214	Co-occurrence	0.215	Co-occurrence	1	Gene A or B unmutated	0.214	0	3	Co-occurrence
ARHGEF15	TCERG1	ARHGEF15-TCERG1	0.338	Co-occurrence	0.816	Mutual exclusivity	0.816	Mutual exclusivity	1	Gene A or B unmutated	0.338	2	1	Mutual exclusivity
ARHGEF15	TCF20	ARHGEF15-TCF20	0.104	Co-occurrence	0.12	Co-occurrence	0.121	Co-occurrence	1	Gene A or B unmutated	0.104	0	3	Co-occurrence
ARHGEF15	TCF7L2	ARHGEF15-TCF7L2	0.277	Mutual exclusivity	0.404	Co-occurrence	0.245	Co-occurrence	1	Gene A or B unmutated	0.245	1	2	Co-occurrence
ARHGEF15	TGFBR2	ARHGEF15-TGFBR2	0.047	Co-occurrence	0.053	Co-occurrence	0.121	Co-occurrence	1	Gene A or B unmutated	0.047	0	3	Co-occurrence
ARHGEF15	TGIF1	ARHGEF15-TGIF1	0.141	Co-occurrence	0.93	Mutual exclusivity	0.93	Mutual exclusivity	1	Gene A or B unmutated	0.141	2	1	Mutual exclusivity
ARHGEF15	TP53	ARHGEF15-TP53	0.109	Mutual exclusivity	0.253	Mutual exclusivity	0.256	Mutual exclusivity	1	Gene A or B unmutated	0.109	3	0	Mutual exclusivity
ARHGEF15	TRPM3	ARHGEF15-TRPM3	0.053	Co-occurrence	0.015	Co-occurrence	0.015	Co-occurrence	1	Gene A or B unmutated	0.015	0	3	Co-occurrence
ARHGEF15	WNT16	ARHGEF15-WNT16	0.549	Mutual exclusivity	0.035	Co-occurrence	0.036	Co-occurrence	1	Gene A or B unmutated	0.035	1	2	Co-occurrence
ARHGEF15	XKR4	ARHGEF15-XKR4	0.121	Co-occurrence	0.965	Mutual exclusivity	0.964	Mutual exclusivity	1	Gene A or B unmutated	0.121	2	1	Mutual exclusivity
ARHGEF15	XKR8	ARHGEF15-XKR8	0.888	Mutual exclusivity	0.965	Mutual exclusivity	0.964	Mutual exclusivity	1	Gene A or B unmutated	0.888	3	0	Mutual exclusivity
ARHGEF15	XYLT2	ARHGEF15-XYLT2	0.215	Co-occurrence	0.035	Co-occurrence	0.036	Co-occurrence	1	Gene A or B unmutated	0.035	0	3	Co-occurrence
ARHGEF15	ZBTB20	ARHGEF15-ZBTB20	0.304	Co-occurrence	0.087	Co-occurrence	0.087	Co-occurrence	1	Gene A or B unmutated	0.087	0	3	Co-occurrence
ARHGEF15	ZFP36L2	ARHGEF15-ZFP36L2	0.524	Mutual exclusivity	0.982	Mutual exclusivity	0.982	Mutual exclusivity	1	Gene A or B unmutated	0.524	3	0	Mutual exclusivity
ARHGEF15	ZNRF3	ARHGEF15-ZNRF3	0.293	Co-occurrence	1	Gene A or B unmutated	1	Gene A or B unmutated	1	Gene A or B unmutated	0.293	0	1	Co-occurrence
ARHGEF16	AMER1	ARHGEF16-AMER1	0.668	Mutual exclusivity	1	Gene A or B unmutated	1	Gene A or B unmutated	1	Gene A or B unmutated	0.668	1	0	Mutual exclusivity
ARHGEF16	ARHGEF17	ARHGEF16-ARHGEF17	0.323	Co-occurrence	1	Gene A or B unmutated	1	Gene A or B unmutated	1	Gene A or B unmutated	0.323	0	1	Co-occurrence
ARHGEF16	ARHGEF18	ARHGEF16-ARHGEF18	0.468	Co-occurrence	1	Gene A or B unmutated	1	Gene A or B unmutated	1	Gene A or B unmutated	0.468	0	1	Co-occurrence
ARHGEF16	ARHGEF19	ARHGEF16-ARHGEF19	0.048	Co-occurrence	1	Gene A or B unmutated	1	Gene A or B unmutated	1	Gene A or B unmutated	0.048	0	1	Co-occurrence
ARHGEF16	ARHGEF2	ARHGEF16-ARHGEF2	<0.001	Co-occurrence	1	Gene A or B unmutated	1	Gene A or B unmutated	1	Gene A or B unmutated	<0.001	0	1	Co-occurrence
ARHGEF16	ARHGEF25	ARHGEF16-ARHGEF25	0.187	Co-occurrence	1	Gene A or B unmutated	1	Gene A or B unmutated	1	Gene A or B unmutated	0.187	0	1	Co-occurrence
ARHGEF16	ARHGEF26	ARHGEF16-ARHGEF26	0.242	Co-occurrence	1	Gene A or B unmutated	1	Gene A or B unmutated	1	Gene A or B unmutated	0.242	0	1	Co-occurrence
ARHGEF16	ARHGEF3	ARHGEF16-ARHGEF3	0.187	Co-occurrence	1	Gene A or B unmutated	1	Gene A or B unmutated	1	Gene A or B unmutated	0.187	0	1	Co-occurrence
ARHGEF16	ARHGEF33	ARHGEF16-ARHGEF33	1	Gene A or B unmutated	1	Gene A or B unmutated	1	Gene A or B unmutated	1	Gene A or B unmutated	1	0	0	?
ARHGEF16	ARHGEF34P	ARHGEF16-ARHGEF34P	1	Gene A or B unmutated	1	Gene A or B unmutated	1	Gene A or B unmutated	1	Gene A or B unmutated	1	0	0	?
ARHGEF16	ARHGEF35	ARHGEF16-ARHGEF35	1	Gene A or B unmutated	1	Gene A or B unmutated	1	Gene A or B unmutated	1	Gene A or B unmutated	1	0	0	?
ARHGEF16	ARHGEF37	ARHGEF16-ARHGEF37	0.723	Mutual exclusivity	1	Gene A or B unmutated	1	Gene A or B unmutated	1	Gene A or B unmutated	0.723	1	0	Mutual exclusivity
ARHGEF16	ARHGEF38	ARHGEF16-ARHGEF38	0.934	Mutual exclusivity	1	Gene A or B unmutated	1	Gene A or B unmutated	1	Gene A or B unmutated	0.934	1	0	Mutual exclusivity
ARHGEF16	ARHGEF4	ARHGEF16-ARHGEF4	0.871	Mutual exclusivity	1	Gene A or B unmutated	1	Gene A or B unmutated	1	Gene A or B unmutated	0.871	1	0	Mutual exclusivity
ARHGEF16	ARHGEF40	ARHGEF16-ARHGEF40	0.386	Co-occurrence	1	Gene A or B unmutated	1	Gene A or B unmutated	1	Gene A or B unmutated	0.386	0	1	Co-occurrence
ARHGEF16	ARHGEF5	ARHGEF16-ARHGEF5	0.912	Mutual exclusivity	1	Gene A or B unmutated	1	Gene A or B unmutated	1	Gene A or B unmutated	0.912	1	0	Mutual exclusivity
ARHGEF16	ARHGEF6	ARHGEF16-ARHGEF6	0.628	Mutual exclusivity	1	Gene A or B unmutated	1	Gene A or B unmutated	1	Gene A or B unmutated	0.628	1	0	Mutual exclusivity
ARHGEF16	ARHGEF7	ARHGEF16-ARHGEF7	0.018	Co-occurrence	1	Gene A or B unmutated	1	Gene A or B unmutated	1	Gene A or B unmutated	0.018	0	1	Co-occurrence
ARHGEF16	ARHGEF9	ARHGEF16-ARHGEF9	0.813	Mutual exclusivity	1	Gene A or B unmutated	1	Gene A or B unmutated	1	Gene A or B unmutated	0.813	1	0	Mutual exclusivity
ARHGEF16	ARID1A	ARHGEF16-ARID1A	0.186	Co-occurrence	1	Gene A or B unmutated	1	Gene A or B unmutated	1	Gene A or B unmutated	0.186	0	1	Co-occurrence
ARHGEF16	ASXL1	ARHGEF16-ASXL1	0.461	Mutual exclusivity	1	Gene A or B unmutated	1	Gene A or B unmutated	1	Gene A or B unmutated	0.461	1	0	Mutual exclusivity
ARHGEF16	ATM	ARHGEF16-ATM	0.005	Co-occurrence	1	Gene A or B unmutated	1	Gene A or B unmutated	1	Gene A or B unmutated	0.005	0	1	Co-occurrence
ARHGEF16	ATXN2L	ARHGEF16-ATXN2L	0.031	Co-occurrence	1	Gene A or B unmutated	1	Gene A or B unmutated	1	Gene A or B unmutated	0.031	0	1	Co-occurrence
ARHGEF16	AXIN2	ARHGEF16-AXIN2	0.297	Co-occurrence	1	Gene A or B unmutated	1	Gene A or B unmutated	1	Gene A or B unmutated	0.297	0	1	Co-occurrence
ARHGEF16	B2M	ARHGEF16-B2M	0.002	Co-occurrence	1	Gene A or B unmutated	1	Gene A or B unmutated	1	Gene A or B unmutated	0.002	0	1	Co-occurrence
ARHGEF16	BMPR2	ARHGEF16-BMPR2	0.006	Co-occurrence	1	Gene A or B unmutated	1	Gene A or B unmutated	1	Gene A or B unmutated	0.006	0	1	Co-occurrence
ARHGEF16	BRAF	ARHGEF16-BRAF	0.002	Co-occurrence	1	Gene A or B unmutated	1	Gene A or B unmutated	1	Gene A or B unmutated	0.002	0	1	Co-occurrence
ARHGEF16	CARD11	ARHGEF16-CARD11	0.014	Co-occurrence	1	Gene A or B unmutated	1	Gene A or B unmutated	1	Gene A or B unmutated	0.014	0	1	Co-occurrence
ARHGEF16	CASP8	ARHGEF16-CASP8	0.128	Co-occurrence	1	Gene A or B unmutated	1	Gene A or B unmutated	1	Gene A or B unmutated	0.128	0	1	Co-occurrence
ARHGEF16	CBL	ARHGEF16-CBL	0.794	Mutual exclusivity	1	Gene A or B unmutated	1	Gene A or B unmutated	1	Gene A or B unmutated	0.794	1	0	Mutual exclusivity
ARHGEF16	CBLB	ARHGEF16-CBLB	0.707	Mutual exclusivity	1	Gene A or B unmutated	1	Gene A or B unmutated	1	Gene A or B unmutated	0.707	1	0	Mutual exclusivity
ARHGEF16	CDC27	ARHGEF16-CDC27	0.794	Mutual exclusivity	1	Gene A or B unmutated	1	Gene A or B unmutated	1	Gene A or B unmutated	0.794	1	0	Mutual exclusivity
ARHGEF16	CHD4	ARHGEF16-CHD4	0.192	Co-occurrence	1	Gene A or B unmutated	1	Gene A or B unmutated	1	Gene A or B unmutated	0.192	0	1	Co-occurrence
ARHGEF16	CNTNAP2	ARHGEF16-CNTNAP2	0.21	Co-occurrence	1	Gene A or B unmutated	1	Gene A or B unmutated	1	Gene A or B unmutated	0.21	0	1	Co-occurrence
ARHGEF16	CTCF	ARHGEF16-CTCF	0.572	Co-occurrence	1	Gene A or B unmutated	1	Gene A or B unmutated	1	Gene A or B unmutated	0.572	0	1	Co-occurrence
ARHGEF16	CTNNB1	ARHGEF16-CTNNB1	0.185	Co-occurrence	1	Gene A or B unmutated	1	Gene A or B unmutated	1	Gene A or B unmutated	0.185	0	1	Co-occurrence
ARHGEF16	DACH2	ARHGEF16-DACH2	0.206	Co-occurrence	1	Gene A or B unmutated	1	Gene A or B unmutated	1	Gene A or B unmutated	0.206	0	1	Co-occurrence
ARHGEF16	EDNRB	ARHGEF16-EDNRB	0.099	Co-occurrence	1	Gene A or B unmutated	1	Gene A or B unmutated	1	Gene A or B unmutated	0.099	0	1	Co-occurrence
ARHGEF16	EPHA3	ARHGEF16-EPHA3	0.008	Co-occurrence	1	Gene A or B unmutated	1	Gene A or B unmutated	1	Gene A or B unmutated	0.008	0	1	Co-occurrence
ARHGEF16	EPHA5	ARHGEF16-EPHA5	0.128	Co-occurrence	1	Gene A or B unmutated	1	Gene A or B unmutated	1	Gene A or B unmutated	0.128	0	1	Co-occurrence
ARHGEF16	ERBB2	ARHGEF16-ERBB2	0.572	Co-occurrence	1	Gene A or B unmutated	1	Gene A or B unmutated	1	Gene A or B unmutated	0.572	0	1	Co-occurrence
ARHGEF16	ERBB3	ARHGEF16-ERBB3	0.428	Mutual exclusivity	1	Gene A or B unmutated	1	Gene A or B unmutated	1	Gene A or B unmutated	0.428	1	0	Mutual exclusivity
ARHGEF16	ERBB4	ARHGEF16-ERBB4	0.561	Co-occurrence	1	Gene A or B unmutated	1	Gene A or B unmutated	1	Gene A or B unmutated	0.561	0	1	Co-occurrence
ARHGEF16	FAM171B	ARHGEF16-FAM171B	0.357	Co-occurrence	1	Gene A or B unmutated	1	Gene A or B unmutated	1	Gene A or B unmutated	0.357	0	1	Co-occurrence
ARHGEF16	FBXW7	ARHGEF16-FBXW7	0.573	Co-occurrence	1	Gene A or B unmutated	1	Gene A or B unmutated	1	Gene A or B unmutated	0.573	0	1	Co-occurrence
ARHGEF16	FHOD3	ARHGEF16-FHOD3	0.012	Co-occurrence	1	Gene A or B unmutated	1	Gene A or B unmutated	1	Gene A or B unmutated	0.012	0	1	Co-occurrence
ARHGEF16	FOXP2	ARHGEF16-FOXP2	0.012	Co-occurrence	1	Gene A or B unmutated	1	Gene A or B unmutated	1	Gene A or B unmutated	0.012	0	1	Co-occurrence
ARHGEF16	FRMD4A	ARHGEF16-FRMD4A	0.066	Co-occurrence	1	Gene A or B unmutated	1	Gene A or B unmutated	1	Gene A or B unmutated	0.066	0	1	Co-occurrence
ARHGEF16	FZD10	ARHGEF16-FZD10	0.011	Co-occurrence	1	Gene A or B unmutated	1	Gene A or B unmutated	1	Gene A or B unmutated	0.011	0	1	Co-occurrence
ARHGEF16	FZD3	ARHGEF16-FZD3	0.224	Co-occurrence	1	Gene A or B unmutated	1	Gene A or B unmutated	1	Gene A or B unmutated	0.224	0	1	Co-occurrence
ARHGEF16	GDF5	ARHGEF16-GDF5	0.036	Co-occurrence	1	Gene A or B unmutated	1	Gene A or B unmutated	1	Gene A or B unmutated	0.036	0	1	Co-occurrence
ARHGEF16	GPC6	ARHGEF16-GPC6	0.674	Mutual exclusivity	1	Gene A or B unmutated	1	Gene A or B unmutated	1	Gene A or B unmutated	0.674	1	0	Mutual exclusivity
ARHGEF16	GRIN2A	ARHGEF16-GRIN2A	0.582	Co-occurrence	1	Gene A or B unmutated	1	Gene A or B unmutated	1	Gene A or B unmutated	0.582	0	1	Co-occurrence
ARHGEF16	HK3	ARHGEF16-HK3	0.048	Co-occurrence	1	Gene A or B unmutated	1	Gene A or B unmutated	1	Gene A or B unmutated	0.048	0	1	Co-occurrence
ARHGEF16	HLA-A	ARHGEF16-HLA-A	0.01	Co-occurrence	1	Gene A or B unmutated	1	Gene A or B unmutated	1	Gene A or B unmutated	0.01	0	1	Co-occurrence
ARHGEF16	HLA-B	ARHGEF16-HLA-B	0.121	Co-occurrence	1	Gene A or B unmutated	1	Gene A or B unmutated	1	Gene A or B unmutated	0.121	0	1	Co-occurrence
ARHGEF16	KRAS	ARHGEF16-KRAS	0.063	Mutual exclusivity	1	Gene A or B unmutated	1	Gene A or B unmutated	1	Gene A or B unmutated	0.063	1	0	Mutual exclusivity	"Mutual exclusivity"
ARHGEF16	LARP4B	ARHGEF16-LARP4B	0.034	Co-occurrence	1	Gene A or B unmutated	1	Gene A or B unmutated	1	Gene A or B unmutated	0.034	0	1	Co-occurrence
ARHGEF16	LIMK1	ARHGEF16-LIMK1	0.152	Co-occurrence	1	Gene A or B unmutated	1	Gene A or B unmutated	1	Gene A or B unmutated	0.152	0	1	Co-occurrence
ARHGEF16	LRP1	ARHGEF16-LRP1	0.003	Co-occurrence	1	Gene A or B unmutated	1	Gene A or B unmutated	1	Gene A or B unmutated	0.003	0	1	Co-occurrence
ARHGEF16	LRP1B	ARHGEF16-LRP1B	0.002	Co-occurrence	1	Gene A or B unmutated	1	Gene A or B unmutated	1	Gene A or B unmutated	0.002	0	1	Co-occurrence
ARHGEF16	LRP5	ARHGEF16-LRP5	0.018	Co-occurrence	1	Gene A or B unmutated	1	Gene A or B unmutated	1	Gene A or B unmutated	0.018	0	1	Co-occurrence
ARHGEF16	MAP3K21	ARHGEF16-MAP3K21	0.468	Co-occurrence	1	Gene A or B unmutated	1	Gene A or B unmutated	1	Gene A or B unmutated	0.468	0	1	Co-occurrence
ARHGEF16	MAP7	ARHGEF16-MAP7	0.206	Co-occurrence	1	Gene A or B unmutated	1	Gene A or B unmutated	1	Gene A or B unmutated	0.206	0	1	Co-occurrence
ARHGEF16	MGAT3	ARHGEF16-MGAT3	0.455	Co-occurrence	1	Gene A or B unmutated	1	Gene A or B unmutated	1	Gene A or B unmutated	0.455	0	1	Co-occurrence
ARHGEF16	MIER3	ARHGEF16-MIER3	0.168	Co-occurrence	1	Gene A or B unmutated	1	Gene A or B unmutated	1	Gene A or B unmutated	0.168	0	1	Co-occurrence
ARHGEF16	MSH3	ARHGEF16-MSH3	0.008	Co-occurrence	1	Gene A or B unmutated	1	Gene A or B unmutated	1	Gene A or B unmutated	0.008	0	1	Co-occurrence
ARHGEF16	MSH6	ARHGEF16-MSH6	0.121	Co-occurrence	1	Gene A or B unmutated	1	Gene A or B unmutated	1	Gene A or B unmutated	0.121	0	1	Co-occurrence
ARHGEF16	MUC17	ARHGEF16-MUC17	0.05	Co-occurrence	1	Gene A or B unmutated	1	Gene A or B unmutated	1	Gene A or B unmutated	0.05	0	1	Co-occurrence
ARHGEF16	MVK	ARHGEF16-MVK	0.006	Co-occurrence	1	Gene A or B unmutated	1	Gene A or B unmutated	1	Gene A or B unmutated	0.006	0	1	Co-occurrence
ARHGEF16	MYO1B	ARHGEF16-MYO1B	0.014	Co-occurrence	1	Gene A or B unmutated	1	Gene A or B unmutated	1	Gene A or B unmutated	0.014	0	1	Co-occurrence
ARHGEF16	NBN	ARHGEF16-NBN	0.037	Co-occurrence	1	Gene A or B unmutated	1	Gene A or B unmutated	1	Gene A or B unmutated	0.037	0	1	Co-occurrence
ARHGEF16	NRAS	ARHGEF16-NRAS	0.121	Co-occurrence	1	Gene A or B unmutated	1	Gene A or B unmutated	1	Gene A or B unmutated	0.121	0	1	Co-occurrence
ARHGEF16	NTRK3	ARHGEF16-NTRK3	0.585	Mutual exclusivity	1	Gene A or B unmutated	1	Gene A or B unmutated	1	Gene A or B unmutated	0.585	1	0	Mutual exclusivity
ARHGEF16	PCBP1	ARHGEF16-PCBP1	0.628	Mutual exclusivity	1	Gene A or B unmutated	1	Gene A or B unmutated	1	Gene A or B unmutated	0.628	1	0	Mutual exclusivity
ARHGEF16	PIK3CA	ARHGEF16-PIK3CA	0.336	Co-occurrence	1	Gene A or B unmutated	1	Gene A or B unmutated	1	Gene A or B unmutated	0.336	0	1	Co-occurrence
ARHGEF16	PLEKHA6	ARHGEF16-PLEKHA6	<0.001	Co-occurrence	1	Gene A or B unmutated	1	Gene A or B unmutated	1	Gene A or B unmutated	<0.001	0	1	Co-occurrence
ARHGEF16	PRKCQ	ARHGEF16-PRKCQ	0.493	Co-occurrence	1	Gene A or B unmutated	1	Gene A or B unmutated	1	Gene A or B unmutated	0.493	0	1	Co-occurrence
ARHGEF16	PTEN	ARHGEF16-PTEN	0.096	Co-occurrence	1	Gene A or B unmutated	1	Gene A or B unmutated	1	Gene A or B unmutated	0.096	0	1	Co-occurrence
ARHGEF16	PTPN12	ARHGEF16-PTPN12	0.242	Co-occurrence	1	Gene A or B unmutated	1	Gene A or B unmutated	1	Gene A or B unmutated	0.242	0	1	Co-occurrence
ARHGEF16	PTPRS	ARHGEF16-PTPRS	0.032	Co-occurrence	1	Gene A or B unmutated	1	Gene A or B unmutated	1	Gene A or B unmutated	0.032	0	1	Co-occurrence
ARHGEF16	PTPRT	ARHGEF16-PTPRT	0.024	Co-occurrence	1	Gene A or B unmutated	1	Gene A or B unmutated	1	Gene A or B unmutated	0.024	0	1	Co-occurrence
ARHGEF16	RNF128	ARHGEF16-RNF128	0.085	Co-occurrence	1	Gene A or B unmutated	1	Gene A or B unmutated	1	Gene A or B unmutated	0.085	0	1	Co-occurrence
ARHGEF16	RNF43	ARHGEF16-RNF43	0.068	Co-occurrence	1	Gene A or B unmutated	1	Gene A or B unmutated	1	Gene A or B unmutated	0.068	0	1	Co-occurrence
ARHGEF16	SIN3A	ARHGEF16-SIN3A	0.003	Co-occurrence	1	Gene A or B unmutated	1	Gene A or B unmutated	1	Gene A or B unmutated	0.003	0	1	Co-occurrence
ARHGEF16	SMAD2	ARHGEF16-SMAD2	0.528	Co-occurrence	1	Gene A or B unmutated	1	Gene A or B unmutated	1	Gene A or B unmutated	0.528	0	1	Co-occurrence
ARHGEF16	SMAD3	ARHGEF16-SMAD3	0.007	Co-occurrence	1	Gene A or B unmutated	1	Gene A or B unmutated	1	Gene A or B unmutated	0.007	0	1	Co-occurrence
ARHGEF16	SMAD4	ARHGEF16-SMAD4	0.491	Co-occurrence	1	Gene A or B unmutated	1	Gene A or B unmutated	1	Gene A or B unmutated	0.491	0	1	Co-occurrence
ARHGEF16	SOX9	ARHGEF16-SOX9	0.157	Co-occurrence	1	Gene A or B unmutated	1	Gene A or B unmutated	1	Gene A or B unmutated	0.157	0	1	Co-occurrence
ARHGEF16	SPHKAP	ARHGEF16-SPHKAP	0.545	Mutual exclusivity	1	Gene A or B unmutated	1	Gene A or B unmutated	1	Gene A or B unmutated	0.545	1	0	Mutual exclusivity
ARHGEF16	TCERG1	ARHGEF16-TCERG1	0.236	Co-occurrence	1	Gene A or B unmutated	1	Gene A or B unmutated	1	Gene A or B unmutated	0.236	0	1	Co-occurrence
ARHGEF16	TCF20	ARHGEF16-TCF20	<0.001	Co-occurrence	1	Gene A or B unmutated	1	Gene A or B unmutated	1	Gene A or B unmutated	<0.001	0	1	Co-occurrence
ARHGEF16	TCF7L2	ARHGEF16-TCF7L2	0.63	Co-occurrence	1	Gene A or B unmutated	1	Gene A or B unmutated	1	Gene A or B unmutated	0.63	0	1	Co-occurrence
ARHGEF16	TGFBR2	ARHGEF16-TGFBR2	0.493	Co-occurrence	1	Gene A or B unmutated	1	Gene A or B unmutated	1	Gene A or B unmutated	0.493	0	1	Co-occurrence
ARHGEF16	TGIF1	ARHGEF16-TGIF1	0.585	Mutual exclusivity	1	Gene A or B unmutated	1	Gene A or B unmutated	1	Gene A or B unmutated	0.585	1	0	Mutual exclusivity
ARHGEF16	TP53	ARHGEF16-TP53	0.382	Mutual exclusivity	1	Gene A or B unmutated	1	Gene A or B unmutated	1	Gene A or B unmutated	0.382	1	0	Mutual exclusivity
ARHGEF16	TRPM3	ARHGEF16-TRPM3	0.022	Co-occurrence	1	Gene A or B unmutated	1	Gene A or B unmutated	1	Gene A or B unmutated	0.022	0	1	Co-occurrence
ARHGEF16	WNT16	ARHGEF16-WNT16	0.008	Co-occurrence	1	Gene A or B unmutated	1	Gene A or B unmutated	1	Gene A or B unmutated	0.008	0	1	Co-occurrence
ARHGEF16	XKR4	ARHGEF16-XKR4	0.078	Co-occurrence	1	Gene A or B unmutated	1	Gene A or B unmutated	1	Gene A or B unmutated	0.078	0	1	Co-occurrence
ARHGEF16	XKR8	ARHGEF16-XKR8	0.088	Co-occurrence	1	Gene A or B unmutated	1	Gene A or B unmutated	1	Gene A or B unmutated	0.088	0	1	Co-occurrence
ARHGEF16	XYLT2	ARHGEF16-XYLT2	0.505	Co-occurrence	1	Gene A or B unmutated	1	Gene A or B unmutated	1	Gene A or B unmutated	0.505	0	1	Co-occurrence
ARHGEF16	ZBTB20	ARHGEF16-ZBTB20	0.592	Co-occurrence	1	Gene A or B unmutated	1	Gene A or B unmutated	1	Gene A or B unmutated	0.592	0	1	Co-occurrence
ARHGEF16	ZFP36L2	ARHGEF16-ZFP36L2	0.027	Co-occurrence	1	Gene A or B unmutated	1	Gene A or B unmutated	1	Gene A or B unmutated	0.027	0	1	Co-occurrence
ARHGEF16	ZNRF3	ARHGEF16-ZNRF3	0.007	Co-occurrence	1	Gene A or B unmutated	1	Gene A or B unmutated	1	Gene A or B unmutated	0.007	0	1	Co-occurrence
ARHGEF17	AMER1	ARHGEF17-AMER1	0.431	Co-occurrence	0.034	Co-occurrence	0.034	Co-occurrence	1	Gene A or B unmutated	0.034	0	3	Co-occurrence
ARHGEF17	ARHGEF18	ARHGEF17-ARHGEF18	0.004	Co-occurrence	0.066	Co-occurrence	0.066	Co-occurrence	1	Gene A or B unmutated	0.004	0	3	Co-occurrence
ARHGEF17	ARHGEF19	ARHGEF17-ARHGEF19	<0.001	Co-occurrence	1	Gene A or B unmutated	1	Gene A or B unmutated	1	Gene A or B unmutated	<0.001	0	1	Co-occurrence
ARHGEF17	ARHGEF2	ARHGEF17-ARHGEF2	0.127	Co-occurrence	0.934	Mutual exclusivity	0.934	Mutual exclusivity	1	Gene A or B unmutated	0.127	2	1	Mutual exclusivity
ARHGEF17	ARHGEF25	ARHGEF17-ARHGEF25	0.165	Co-occurrence	0.921	Mutual exclusivity	0.921	Mutual exclusivity	1	Gene A or B unmutated	0.165	2	1	Mutual exclusivity
ARHGEF17	ARHGEF26	ARHGEF17-ARHGEF26	0.259	Co-occurrence	0.091	Co-occurrence	0.092	Co-occurrence	1	Gene A or B unmutated	0.091	0	3	Co-occurrence
ARHGEF17	ARHGEF3	ARHGEF17-ARHGEF3	0.165	Co-occurrence	0.96	Mutual exclusivity	0.96	Mutual exclusivity	1	Gene A or B unmutated	0.165	2	1	Mutual exclusivity
ARHGEF17	ARHGEF33	ARHGEF17-ARHGEF33	1	Gene A or B unmutated	1	Gene A or B unmutated	1	Gene A or B unmutated	1	Gene A or B unmutated	1	0	0	?
ARHGEF17	ARHGEF34P	ARHGEF17-ARHGEF34P	1	Gene A or B unmutated	1	Gene A or B unmutated	1	Gene A or B unmutated	1	Gene A or B unmutated	1	0	0	?
ARHGEF17	ARHGEF35	ARHGEF17-ARHGEF35	1	Gene A or B unmutated	1	Gene A or B unmutated	1	Gene A or B unmutated	1	Gene A or B unmutated	1	0	0	?
ARHGEF17	ARHGEF37	ARHGEF17-ARHGEF37	0.323	Co-occurrence	0.96	Mutual exclusivity	0.96	Mutual exclusivity	1	Gene A or B unmutated	0.323	2	1	Mutual exclusivity
ARHGEF17	ARHGEF38	ARHGEF17-ARHGEF38	0.228	Co-occurrence	0.987	Mutual exclusivity	0.987	Mutual exclusivity	1	Gene A or B unmutated	0.228	2	1	Mutual exclusivity
ARHGEF17	ARHGEF4	ARHGEF17-ARHGEF4	0.009	Co-occurrence	0.053	Co-occurrence	0.053	Co-occurrence	1	Gene A or B unmutated	0.009	0	3	Co-occurrence
ARHGEF17	ARHGEF40	ARHGEF17-ARHGEF40	<0.001	Co-occurrence	0.96	Mutual exclusivity	0.96	Mutual exclusivity	1	Gene A or B unmutated	<0.001	2	1	Mutual exclusivity
ARHGEF17	ARHGEF5	ARHGEF17-ARHGEF5	0.292	Co-occurrence	0.091	Co-occurrence	0.092	Co-occurrence	1	Gene A or B unmutated	0.091	0	3	Co-occurrence
ARHGEF17	ARHGEF6	ARHGEF17-ARHGEF6	0.223	Co-occurrence	0.091	Co-occurrence	0.092	Co-occurrence	1	Gene A or B unmutated	0.091	0	3	Co-occurrence
ARHGEF17	ARHGEF7	ARHGEF17-ARHGEF7	0.054	Co-occurrence	0.909	Mutual exclusivity	0.921	Mutual exclusivity	1	Gene A or B unmutated	0.054	2	1	Mutual exclusivity
ARHGEF17	ARHGEF9	ARHGEF17-ARHGEF9	0.031	Co-occurrence	0.947	Mutual exclusivity	0.947	Mutual exclusivity	1	Gene A or B unmutated	0.031	2	1	Mutual exclusivity
ARHGEF17	ARID1A	ARHGEF17-ARID1A	0.038	Co-occurrence	0.257	Co-occurrence	0.258	Co-occurrence	1	Gene A or B unmutated	0.038	0	3	Co-occurrence
ARHGEF17	ASXL1	ARHGEF17-ASXL1	0.014	Co-occurrence	0.884	Mutual exclusivity	0.129	Co-occurrence	1	Gene A or B unmutated	0.014	1	2	Co-occurrence
ARHGEF17	ATM	ARHGEF17-ATM	<0.001	Co-occurrence	0.3	Co-occurrence	0.301	Co-occurrence	1	Gene A or B unmutated	<0.001	0	3	Co-occurrence
ARHGEF17	ATXN2L	ARHGEF17-ATXN2L	0.501	Co-occurrence	0.079	Co-occurrence	0.079	Co-occurrence	1	Gene A or B unmutated	0.079	0	3	Co-occurrence
ARHGEF17	AXIN2	ARHGEF17-AXIN2	0.012	Co-occurrence	0.177	Co-occurrence	0.117	Co-occurrence	1	Gene A or B unmutated	0.012	0	3	Co-occurrence
ARHGEF17	B2M	ARHGEF17-B2M	<0.001	Co-occurrence	0.934	Mutual exclusivity	0.934	Mutual exclusivity	1	Gene A or B unmutated	<0.001	2	1	Mutual exclusivity
ARHGEF17	BMPR2	ARHGEF17-BMPR2	<0.001	Co-occurrence	0.104	Co-occurrence	0.092	Co-occurrence	1	Gene A or B unmutated	<0.001	0	3	Co-occurrence
ARHGEF17	BRAF	ARHGEF17-BRAF	<0.001	Co-occurrence	0.024	Co-occurrence	0.026	Co-occurrence	1	Gene A or B unmutated	<0.001	0	3	Co-occurrence
ARHGEF17	CARD11	ARHGEF17-CARD11	<0.001	Co-occurrence	0.884	Mutual exclusivity	0.883	Mutual exclusivity	1	Gene A or B unmutated	<0.001	2	1	Mutual exclusivity
ARHGEF17	CASP8	ARHGEF17-CASP8	<0.001	Co-occurrence	0.129	Co-occurrence	0.129	Co-occurrence	1	Gene A or B unmutated	<0.001	0	3	Co-occurrence
ARHGEF17	CBL	ARHGEF17-CBL	0.042	Co-occurrence	0.04	Co-occurrence	0.04	Co-occurrence	1	Gene A or B unmutated	0.04	0	3	Co-occurrence
ARHGEF17	CBLB	ARHGEF17-CBLB	0.028	Co-occurrence	0.896	Mutual exclusivity	0.896	Mutual exclusivity	1	Gene A or B unmutated	0.028	2	1	Mutual exclusivity
ARHGEF17	CDC27	ARHGEF17-CDC27	0.196	Co-occurrence	0.104	Co-occurrence	0.129	Co-occurrence	1	Gene A or B unmutated	0.104	0	3	Co-occurrence
ARHGEF17	CHD4	ARHGEF17-CHD4	0.006	Co-occurrence	0.212	Co-occurrence	0.213	Co-occurrence	1	Gene A or B unmutated	0.006	0	3	Co-occurrence
ARHGEF17	CNTNAP2	ARHGEF17-CNTNAP2	0.009	Co-occurrence	0.008	Co-occurrence	0.008	Co-occurrence	1	Gene A or B unmutated	0.008	0	3	Co-occurrence
ARHGEF17	CTCF	ARHGEF17-CTCF	0.344	Co-occurrence	0.116	Co-occurrence	0.117	Co-occurrence	1	Gene A or B unmutated	0.116	0	3	Co-occurrence
ARHGEF17	CTNNB1	ARHGEF17-CTNNB1	0.152	Co-occurrence	0.859	Mutual exclusivity	0.859	Mutual exclusivity	1	Gene A or B unmutated	0.152	2	1	Mutual exclusivity
ARHGEF17	DACH2	ARHGEF17-DACH2	0.196	Co-occurrence	0.141	Co-occurrence	0.008	Co-occurrence	1	Gene A or B unmutated	0.008	0	3	Co-occurrence
ARHGEF17	EDNRB	ARHGEF17-EDNRB	0.04	Co-occurrence	0.129	Co-occurrence	0.129	Co-occurrence	1	Gene A or B unmutated	0.04	0	3	Co-occurrence
ARHGEF17	EPHA3	ARHGEF17-EPHA3	<0.001	Co-occurrence	0.2	Co-occurrence	0.201	Co-occurrence	1	Gene A or B unmutated	<0.001	0	3	Co-occurrence
ARHGEF17	EPHA5	ARHGEF17-EPHA5	0.411	Co-occurrence	0.165	Co-occurrence	0.166	Co-occurrence	1	Gene A or B unmutated	0.165	0	3	Co-occurrence
ARHGEF17	ERBB2	ARHGEF17-ERBB2	0.022	Co-occurrence	0.004	Co-occurrence	0.004	Co-occurrence	1	Gene A or B unmutated	0.004	0	3	Co-occurrence
ARHGEF17	ERBB3	ARHGEF17-ERBB3	0.415	Mutual exclusivity	0.823	Mutual exclusivity	0.822	Mutual exclusivity	1	Gene A or B unmutated	0.415	3	0	Mutual exclusivity
ARHGEF17	ERBB4	ARHGEF17-ERBB4	0.435	Mutual exclusivity	0.234	Co-occurrence	0.235	Co-occurrence	1	Gene A or B unmutated	0.234	1	2	Co-occurrence
ARHGEF17	FAM171B	ARHGEF17-FAM171B	0.19	Mutual exclusivity	0.079	Co-occurrence	0.079	Co-occurrence	1	Gene A or B unmutated	0.079	1	2	Co-occurrence
ARHGEF17	FBXW7	ARHGEF17-FBXW7	0.121	Co-occurrence	0.42	Co-occurrence	0.076	Co-occurrence	1	Gene A or B unmutated	0.076	0	3	Co-occurrence
ARHGEF17	FHOD3	ARHGEF17-FHOD3	<0.001	Co-occurrence	0.153	Co-occurrence	0.154	Co-occurrence	1	Gene A or B unmutated	<0.001	0	3	Co-occurrence
ARHGEF17	FOXP2	ARHGEF17-FOXP2	0.135	Co-occurrence	0.066	Co-occurrence	0.066	Co-occurrence	1	Gene A or B unmutated	0.066	0	3	Co-occurrence
ARHGEF17	FRMD4A	ARHGEF17-FRMD4A	<0.001	Co-occurrence	0.066	Co-occurrence	0.066	Co-occurrence	1	Gene A or B unmutated	<0.001	0	3	Co-occurrence
ARHGEF17	FZD10	ARHGEF17-FZD10	0.028	Co-occurrence	0.066	Co-occurrence	0.066	Co-occurrence	1	Gene A or B unmutated	0.028	0	3	Co-occurrence
ARHGEF17	FZD3	ARHGEF17-FZD3	0.009	Co-occurrence	0.005	Co-occurrence	0.005	Co-occurrence	1	Gene A or B unmutated	0.005	0	3	Co-occurrence
ARHGEF17	GDF5	ARHGEF17-GDF5	0.052	Co-occurrence	0.027	Co-occurrence	0.027	Co-occurrence	1	Gene A or B unmutated	0.027	0	3	Co-occurrence
ARHGEF17	GPC6	ARHGEF17-GPC6	0.158	Co-occurrence	0.129	Co-occurrence	0.129	Co-occurrence	1	Gene A or B unmutated	0.129	0	3	Co-occurrence
ARHGEF17	GRIN2A	ARHGEF17-GRIN2A	<0.001	Co-occurrence	0.234	Co-occurrence	0.235	Co-occurrence	1	Gene A or B unmutated	<0.001	0	3	Co-occurrence
ARHGEF17	HK3	ARHGEF17-HK3	0.007	Co-occurrence	0.066	Co-occurrence	0.066	Co-occurrence	1	Gene A or B unmutated	0.007	0	3	Co-occurrence
ARHGEF17	HLA-A	ARHGEF17-HLA-A	0.086	Co-occurrence	0.04	Co-occurrence	0.04	Co-occurrence	1	Gene A or B unmutated	0.04	0	3	Co-occurrence
ARHGEF17	HLA-B	ARHGEF17-HLA-B	<0.001	Co-occurrence	0.96	Mutual exclusivity	0.96	Mutual exclusivity	1	Gene A or B unmutated	<0.001	2	1	Mutual exclusivity
ARHGEF17	KRAS	ARHGEF17-KRAS	0.186	Mutual exclusivity	0.194	Mutual exclusivity	0.183	Mutual exclusivity	1	Gene A or B unmutated	0.183	3	0	Mutual exclusivity	"Mutual exclusivity"
ARHGEF17	LARP4B	ARHGEF17-LARP4B	<0.001	Co-occurrence	0.141	Co-occurrence	0.141	Co-occurrence	1	Gene A or B unmutated	<0.001	0	3	Co-occurrence
ARHGEF17	LIMK1	ARHGEF17-LIMK1	0.247	Co-occurrence	0.934	Mutual exclusivity	0.934	Mutual exclusivity	1	Gene A or B unmutated	0.247	2	1	Mutual exclusivity
ARHGEF17	LRP1	ARHGEF17-LRP1	0.001	Co-occurrence	0.153	Co-occurrence	0.154	Co-occurrence	1	Gene A or B unmutated	0.001	0	3	Co-occurrence
ARHGEF17	LRP1B	ARHGEF17-LRP1B	<0.001	Co-occurrence	0.083	Co-occurrence	0.084	Co-occurrence	1	Gene A or B unmutated	<0.001	0	3	Co-occurrence
ARHGEF17	LRP5	ARHGEF17-LRP5	<0.001	Co-occurrence	0.934	Mutual exclusivity	0.934	Mutual exclusivity	1	Gene A or B unmutated	<0.001	2	1	Mutual exclusivity
ARHGEF17	MAP3K21	ARHGEF17-MAP3K21	0.062	Co-occurrence	0.189	Co-occurrence	0.189	Co-occurrence	1	Gene A or B unmutated	0.062	0	3	Co-occurrence
ARHGEF17	MAP7	ARHGEF17-MAP7	0.042	Co-occurrence	0.129	Co-occurrence	0.129	Co-occurrence	1	Gene A or B unmutated	0.042	0	3	Co-occurrence
ARHGEF17	MGAT3	ARHGEF17-MGAT3	0.364	Co-occurrence	0.973	Mutual exclusivity	0.973	Mutual exclusivity	1	Gene A or B unmutated	0.364	2	1	Mutual exclusivity
ARHGEF17	MIER3	ARHGEF17-MIER3	0.501	Mutual exclusivity	0.141	Co-occurrence	0.141	Co-occurrence	1	Gene A or B unmutated	0.141	1	2	Co-occurrence
ARHGEF17	MSH3	ARHGEF17-MSH3	0.004	Co-occurrence	0.012	Co-occurrence	0.066	Co-occurrence	1	Gene A or B unmutated	0.004	0	3	Co-occurrence
ARHGEF17	MSH6	ARHGEF17-MSH6	0.175	Co-occurrence	0.189	Co-occurrence	0.129	Co-occurrence	1	Gene A or B unmutated	0.129	0	3	Co-occurrence
ARHGEF17	MUC17	ARHGEF17-MUC17	<0.001	Co-occurrence	0.212	Co-occurrence	0.213	Co-occurrence	1	Gene A or B unmutated	<0.001	0	3	Co-occurrence
ARHGEF17	MVK	ARHGEF17-MVK	<0.001	Co-occurrence	0.987	Mutual exclusivity	0.987	Mutual exclusivity	1	Gene A or B unmutated	<0.001	2	1	Mutual exclusivity
ARHGEF17	MYO1B	ARHGEF17-MYO1B	0.127	Co-occurrence	0.165	Co-occurrence	0.166	Co-occurrence	1	Gene A or B unmutated	0.127	0	3	Co-occurrence
ARHGEF17	NBN	ARHGEF17-NBN	<0.001	Co-occurrence	0.027	Co-occurrence	0.027	Co-occurrence	1	Gene A or B unmutated	<0.001	0	3	Co-occurrence
ARHGEF17	NRAS	ARHGEF17-NRAS	0.387	Co-occurrence	0.754	Mutual exclusivity	0.753	Mutual exclusivity	1	Gene A or B unmutated	0.387	2	1	Mutual exclusivity
ARHGEF17	NTRK3	ARHGEF17-NTRK3	0.033	Co-occurrence	0.116	Co-occurrence	0.117	Co-occurrence	1	Gene A or B unmutated	0.033	0	3	Co-occurrence
ARHGEF17	PCBP1	ARHGEF17-PCBP1	0.498	Mutual exclusivity	0.079	Co-occurrence	0.079	Co-occurrence	1	Gene A or B unmutated	0.079	1	2	Co-occurrence
ARHGEF17	PIK3CA	ARHGEF17-PIK3CA	0.01	Co-occurrence	0.509	Mutual exclusivity	0.617	Mutual exclusivity	1	Gene A or B unmutated	0.01	2	1	Mutual exclusivity
ARHGEF17	PLEKHA6	ARHGEF17-PLEKHA6	<0.001	Co-occurrence	0.909	Mutual exclusivity	0.908	Mutual exclusivity	1	Gene A or B unmutated	<0.001	2	1	Mutual exclusivity
ARHGEF17	PRKCQ	ARHGEF17-PRKCQ	0.081	Co-occurrence	0.934	Mutual exclusivity	0.934	Mutual exclusivity	1	Gene A or B unmutated	0.081	2	1	Mutual exclusivity
ARHGEF17	PTEN	ARHGEF17-PTEN	0.105	Co-occurrence	0.104	Co-occurrence	0.092	Co-occurrence	1	Gene A or B unmutated	0.092	0	3	Co-occurrence
ARHGEF17	PTPN12	ARHGEF17-PTPN12	0.068	Co-occurrence	0.129	Co-occurrence	0.129	Co-occurrence	1	Gene A or B unmutated	0.068	0	3	Co-occurrence
ARHGEF17	PTPRS	ARHGEF17-PTPRS	0.004	Co-occurrence	0.104	Co-occurrence	0.117	Co-occurrence	1	Gene A or B unmutated	0.004	0	3	Co-occurrence
ARHGEF17	PTPRT	ARHGEF17-PTPRT	<0.001	Co-occurrence	0.177	Co-occurrence	0.178	Co-occurrence	1	Gene A or B unmutated	<0.001	0	3	Co-occurrence
ARHGEF17	RNF128	ARHGEF17-RNF128	0.028	Co-occurrence	1	Gene A or B unmutated	1	Gene A or B unmutated	1	Gene A or B unmutated	0.028	0	1	Co-occurrence
ARHGEF17	RNF43	ARHGEF17-RNF43	<0.001	Co-occurrence	0.141	Co-occurrence	0.141	Co-occurrence	1	Gene A or B unmutated	<0.001	0	3	Co-occurrence
ARHGEF17	SIN3A	ARHGEF17-SIN3A	0.228	Co-occurrence	0.053	Co-occurrence	0.053	Co-occurrence	1	Gene A or B unmutated	0.053	0	3	Co-occurrence
ARHGEF17	SMAD2	ARHGEF17-SMAD2	0.266	Co-occurrence	0.189	Co-occurrence	0.178	Co-occurrence	1	Gene A or B unmutated	0.178	0	3	Co-occurrence
ARHGEF17	SMAD3	ARHGEF17-SMAD3	0.201	Co-occurrence	0.104	Co-occurrence	0.104	Co-occurrence	1	Gene A or B unmutated	0.104	0	3	Co-occurrence
ARHGEF17	SMAD4	ARHGEF17-SMAD4	0.279	Mutual exclusivity	0.689	Mutual exclusivity	0.688	Mutual exclusivity	1	Gene A or B unmutated	0.279	3	0	Mutual exclusivity
ARHGEF17	SOX9	ARHGEF17-SOX9	0.057	Co-occurrence	0.871	Mutual exclusivity	0.871	Mutual exclusivity	1	Gene A or B unmutated	0.057	2	1	Mutual exclusivity
ARHGEF17	SPHKAP	ARHGEF17-SPHKAP	0.003	Co-occurrence	0.165	Co-occurrence	0.166	Co-occurrence	1	Gene A or B unmutated	0.003	0	3	Co-occurrence
ARHGEF17	TCERG1	ARHGEF17-TCERG1	<0.001	Co-occurrence	0.006	Co-occurrence	0.006	Co-occurrence	1	Gene A or B unmutated	<0.001	0	3	Co-occurrence
ARHGEF17	TCF20	ARHGEF17-TCF20	<0.001	Co-occurrence	0.002	Co-occurrence	0.003	Co-occurrence	1	Gene A or B unmutated	<0.001	0	3	Co-occurrence
ARHGEF17	TCF7L2	ARHGEF17-TCF7L2	0.121	Co-occurrence	0.679	Mutual exclusivity	0.811	Mutual exclusivity	1	Gene A or B unmutated	0.121	2	1	Mutual exclusivity
ARHGEF17	TGFBR2	ARHGEF17-TGFBR2	0.025	Co-occurrence	0.721	Mutual exclusivity	0.908	Mutual exclusivity	1	Gene A or B unmutated	0.025	2	1	Mutual exclusivity
ARHGEF17	TGIF1	ARHGEF17-TGIF1	0.033	Co-occurrence	0.947	Mutual exclusivity	0.947	Mutual exclusivity	1	Gene A or B unmutated	0.033	2	1	Mutual exclusivity
ARHGEF17	TP53	ARHGEF17-TP53	0.008	Mutual exclusivity	0.44	Mutual exclusivity	0.443	Mutual exclusivity	1	Gene A or B unmutated	0.008	3	0	Mutual exclusivity
ARHGEF17	TRPM3	ARHGEF17-TRPM3	0.006	Co-occurrence	0.153	Co-occurrence	0.154	Co-occurrence	1	Gene A or B unmutated	0.006	0	3	Co-occurrence
ARHGEF17	WNT16	ARHGEF17-WNT16	<0.001	Co-occurrence	0.973	Mutual exclusivity	0.973	Mutual exclusivity	1	Gene A or B unmutated	<0.001	2	1	Mutual exclusivity
ARHGEF17	XKR4	ARHGEF17-XKR4	0.086	Co-occurrence	0.973	Mutual exclusivity	0.973	Mutual exclusivity	1	Gene A or B unmutated	0.086	2	1	Mutual exclusivity
ARHGEF17	XKR8	ARHGEF17-XKR8	0.292	Co-occurrence	0.973	Mutual exclusivity	0.973	Mutual exclusivity	1	Gene A or B unmutated	0.292	2	1	Mutual exclusivity
ARHGEF17	XYLT2	ARHGEF17-XYLT2	0.002	Co-occurrence	0.973	Mutual exclusivity	0.973	Mutual exclusivity	1	Gene A or B unmutated	0.002	2	1	Mutual exclusivity
ARHGEF17	ZBTB20	ARHGEF17-ZBTB20	<0.001	Co-occurrence	0.066	Co-occurrence	0.066	Co-occurrence	1	Gene A or B unmutated	<0.001	0	3	Co-occurrence
ARHGEF17	ZFP36L2	ARHGEF17-ZFP36L2	0.025	Co-occurrence	0.987	Mutual exclusivity	0.987	Mutual exclusivity	1	Gene A or B unmutated	0.025	2	1	Mutual exclusivity
ARHGEF17	ZNRF3	ARHGEF17-ZNRF3	<0.001	Co-occurrence	1	Gene A or B unmutated	1	Gene A or B unmutated	1	Gene A or B unmutated	<0.001	0	1	Co-occurrence
ARHGEF18	AMER1	ARHGEF18-AMER1	0.6	Mutual exclusivity	0.097	Co-occurrence	0.098	Co-occurrence	1	Gene A or B unmutated	0.097	1	2	Co-occurrence
ARHGEF18	ARHGEF19	ARHGEF18-ARHGEF19	0.486	Mutual exclusivity	1	Gene A or B unmutated	1	Gene A or B unmutated	1	Gene A or B unmutated	0.486	1	0	Mutual exclusivity
ARHGEF18	ARHGEF2	ARHGEF18-ARHGEF2	0.003	Co-occurrence	0.892	Mutual exclusivity	0.892	Mutual exclusivity	1	Gene A or B unmutated	0.003	2	1	Mutual exclusivity
ARHGEF18	ARHGEF25	ARHGEF18-ARHGEF25	0.005	Co-occurrence	0.872	Mutual exclusivity	0.871	Mutual exclusivity	1	Gene A or B unmutated	0.005	2	1	Mutual exclusivity
ARHGEF18	ARHGEF26	ARHGEF18-ARHGEF26	0.417	Co-occurrence	0.008	Co-occurrence	0.008	Co-occurrence	1	Gene A or B unmutated	0.008	0	3	Co-occurrence
ARHGEF18	ARHGEF3	ARHGEF18-ARHGEF3	0.332	Co-occurrence	0.934	Mutual exclusivity	0.934	Mutual exclusivity	1	Gene A or B unmutated	0.332	2	1	Mutual exclusivity
ARHGEF18	ARHGEF33	ARHGEF18-ARHGEF33	1	Gene A or B unmutated	1	Gene A or B unmutated	1	Gene A or B unmutated	1	Gene A or B unmutated	1	0	0	?
ARHGEF18	ARHGEF34P	ARHGEF18-ARHGEF34P	1	Gene A or B unmutated	1	Gene A or B unmutated	1	Gene A or B unmutated	1	Gene A or B unmutated	1	0	0	?
ARHGEF18	ARHGEF35	ARHGEF18-ARHGEF35	1	Gene A or B unmutated	1	Gene A or B unmutated	1	Gene A or B unmutated	1	Gene A or B unmutated	1	0	0	?
ARHGEF18	ARHGEF37	ARHGEF18-ARHGEF37	0.468	Co-occurrence	0.934	Mutual exclusivity	0.934	Mutual exclusivity	1	Gene A or B unmutated	0.468	2	1	Mutual exclusivity
ARHGEF18	ARHGEF38	ARHGEF18-ARHGEF38	0.005	Co-occurrence	0.978	Mutual exclusivity	0.978	Mutual exclusivity	1	Gene A or B unmutated	0.005	2	1	Mutual exclusivity
ARHGEF18	ARHGEF4	ARHGEF18-ARHGEF4	0.764	Mutual exclusivity	0.087	Co-occurrence	0.087	Co-occurrence	1	Gene A or B unmutated	0.087	1	2	Co-occurrence
ARHGEF18	ARHGEF40	ARHGEF18-ARHGEF40	0.232	Co-occurrence	0.934	Mutual exclusivity	0.934	Mutual exclusivity	1	Gene A or B unmutated	0.232	2	1	Mutual exclusivity
ARHGEF18	ARHGEF5	ARHGEF18-ARHGEF5	0.836	Mutual exclusivity	0.852	Mutual exclusivity	0.851	Mutual exclusivity	1	Gene A or B unmutated	0.836	3	0	Mutual exclusivity
ARHGEF18	ARHGEF6	ARHGEF18-ARHGEF6	0.051	Co-occurrence	0.008	Co-occurrence	0.008	Co-occurrence	1	Gene A or B unmutated	0.008	0	3	Co-occurrence
ARHGEF18	ARHGEF7	ARHGEF18-ARHGEF7	0.315	Co-occurrence	0.148	Co-occurrence	0.129	Co-occurrence	1	Gene A or B unmutated	0.129	0	3	Co-occurrence
ARHGEF18	ARHGEF9	ARHGEF18-ARHGEF9	0.332	Co-occurrence	0.087	Co-occurrence	0.087	Co-occurrence	1	Gene A or B unmutated	0.087	0	3	Co-occurrence
ARHGEF18	ARID1A	ARHGEF18-ARID1A	0.005	Co-occurrence	0.071	Co-occurrence	0.071	Co-occurrence	1	Gene A or B unmutated	0.005	0	3	Co-occurrence
ARHGEF18	ASXL1	ARHGEF18-ASXL1	0.429	Co-occurrence	0.813	Mutual exclusivity	0.793	Mutual exclusivity	1	Gene A or B unmutated	0.429	2	1	Mutual exclusivity
ARHGEF18	ATM	ARHGEF18-ATM	0.002	Co-occurrence	<0.001	Co-occurrence	<0.001	Co-occurrence	1	Gene A or B unmutated	<0.001	0	3	Co-occurrence
ARHGEF18	ATXN2L	ARHGEF18-ATXN2L	0.045	Co-occurrence	0.006	Co-occurrence	0.006	Co-occurrence	1	Gene A or B unmutated	0.006	0	3	Co-occurrence
ARHGEF18	AXIN2	ARHGEF18-AXIN2	0.05	Co-occurrence	0.033	Co-occurrence	0.014	Co-occurrence	1	Gene A or B unmutated	0.014	0	3	Co-occurrence
ARHGEF18	B2M	ARHGEF18-B2M	0.587	Co-occurrence	0.892	Mutual exclusivity	0.892	Mutual exclusivity	1	Gene A or B unmutated	0.587	2	1	Mutual exclusivity
ARHGEF18	BMPR2	ARHGEF18-BMPR2	0.092	Co-occurrence	0.011	Co-occurrence	0.008	Co-occurrence	1	Gene A or B unmutated	0.008	0	3	Co-occurrence
ARHGEF18	BRAF	ARHGEF18-BRAF	0.011	Co-occurrence	0.071	Co-occurrence	0.078	Co-occurrence	1	Gene A or B unmutated	0.011	0	3	Co-occurrence
ARHGEF18	CARD11	ARHGEF18-CARD11	0.039	Co-occurrence	0.187	Co-occurrence	0.188	Co-occurrence	1	Gene A or B unmutated	0.039	0	3	Co-occurrence
ARHGEF18	CASP8	ARHGEF18-CASP8	0.652	Mutual exclusivity	0.206	Co-occurrence	0.207	Co-occurrence	1	Gene A or B unmutated	0.206	1	2	Co-occurrence
ARHGEF18	CBL	ARHGEF18-CBL	0.638	Mutual exclusivity	0.066	Co-occurrence	0.066	Co-occurrence	1	Gene A or B unmutated	0.066	1	2	Co-occurrence
ARHGEF18	CBLB	ARHGEF18-CBLB	0.136	Co-occurrence	0.832	Mutual exclusivity	0.832	Mutual exclusivity	1	Gene A or B unmutated	0.136	2	1	Mutual exclusivity
ARHGEF18	CDC27	ARHGEF18-CDC27	0.066	Co-occurrence	0.168	Co-occurrence	0.207	Co-occurrence	1	Gene A or B unmutated	0.066	0	3	Co-occurrence
ARHGEF18	CHD4	ARHGEF18-CHD4	0.164	Co-occurrence	0.047	Co-occurrence	0.048	Co-occurrence	1	Gene A or B unmutated	0.047	0	3	Co-occurrence
ARHGEF18	CNTNAP2	ARHGEF18-CNTNAP2	0.02	Co-occurrence	0.024	Co-occurrence	0.024	Co-occurrence	1	Gene A or B unmutated	0.02	0	3	Co-occurrence
ARHGEF18	CTCF	ARHGEF18-CTCF	0.475	Co-occurrence	0.187	Co-occurrence	0.188	Co-occurrence	1	Gene A or B unmutated	0.187	0	3	Co-occurrence
ARHGEF18	CTNNB1	ARHGEF18-CTNNB1	0.54	Mutual exclusivity	0.776	Mutual exclusivity	0.775	Mutual exclusivity	1	Gene A or B unmutated	0.54	3	0	Mutual exclusivity
ARHGEF18	DACH2	ARHGEF18-DACH2	0.362	Co-occurrence	0.224	Co-occurrence	0.244	Co-occurrence	1	Gene A or B unmutated	0.224	0	3	Co-occurrence
ARHGEF18	EDNRB	ARHGEF18-EDNRB	0.718	Mutual exclusivity	0.206	Co-occurrence	0.207	Co-occurrence	1	Gene A or B unmutated	0.206	1	2	Co-occurrence
ARHGEF18	EPHA3	ARHGEF18-EPHA3	0.009	Co-occurrence	0.688	Mutual exclusivity	0.687	Mutual exclusivity	1	Gene A or B unmutated	0.009	2	1	Mutual exclusivity
ARHGEF18	EPHA5	ARHGEF18-EPHA5	0.117	Co-occurrence	0.26	Co-occurrence	0.262	Co-occurrence	1	Gene A or B unmutated	0.117	0	3	Co-occurrence
ARHGEF18	ERBB2	ARHGEF18-ERBB2	0.203	Co-occurrence	0.187	Co-occurrence	0.188	Co-occurrence	1	Gene A or B unmutated	0.187	0	3	Co-occurrence
ARHGEF18	ERBB3	ARHGEF18-ERBB3	0.525	Mutual exclusivity	0.278	Co-occurrence	0.279	Co-occurrence	1	Gene A or B unmutated	0.278	1	2	Co-occurrence
ARHGEF18	ERBB4	ARHGEF18-ERBB4	0.46	Co-occurrence	0.361	Co-occurrence	0.362	Co-occurrence	1	Gene A or B unmutated	0.361	0	3	Co-occurrence
ARHGEF18	FAM171B	ARHGEF18-FAM171B	0.199	Co-occurrence	0.128	Co-occurrence	0.129	Co-occurrence	1	Gene A or B unmutated	0.128	0	3	Co-occurrence
ARHGEF18	FBXW7	ARHGEF18-FBXW7	0.491	Co-occurrence	0.033	Co-occurrence	0.036	Co-occurrence	1	Gene A or B unmutated	0.033	0	3	Co-occurrence
ARHGEF18	FHOD3	ARHGEF18-FHOD3	0.033	Co-occurrence	0.243	Co-occurrence	0.244	Co-occurrence	1	Gene A or B unmutated	0.033	0	3	Co-occurrence
ARHGEF18	FOXP2	ARHGEF18-FOXP2	0.044	Co-occurrence	0.108	Co-occurrence	0.108	Co-occurrence	1	Gene A or B unmutated	0.044	0	3	Co-occurrence
ARHGEF18	FRMD4A	ARHGEF18-FRMD4A	0.033	Co-occurrence	0.108	Co-occurrence	0.108	Co-occurrence	1	Gene A or B unmutated	0.033	0	3	Co-occurrence
ARHGEF18	FZD10	ARHGEF18-FZD10	0.012	Co-occurrence	0.108	Co-occurrence	0.108	Co-occurrence	1	Gene A or B unmutated	0.012	0	3	Co-occurrence
ARHGEF18	FZD3	ARHGEF18-FZD3	0.39	Co-occurrence	0.017	Co-occurrence	0.017	Co-occurrence	1	Gene A or B unmutated	0.017	0	3	Co-occurrence
ARHGEF18	GDF5	ARHGEF18-GDF5	0.21	Mutual exclusivity	0.044	Co-occurrence	0.044	Co-occurrence	1	Gene A or B unmutated	0.044	1	2	Co-occurrence
ARHGEF18	GPC6	ARHGEF18-GPC6	0.167	Co-occurrence	0.794	Mutual exclusivity	0.793	Mutual exclusivity	1	Gene A or B unmutated	0.167	2	1	Mutual exclusivity
ARHGEF18	GRIN2A	ARHGEF18-GRIN2A	<0.001	Co-occurrence	0.005	Co-occurrence	0.005	Co-occurrence	1	Gene A or B unmutated	<0.001	0	3	Co-occurrence
[truncated: 5,141 more rows]
