# Supplementary material for: Whole genome sequencing puts forward hypotheses on metastasis evolution and therapy in colorectal cancer
Source: Nat Commun. 2018 Nov 14;9:4782. doi: 10.1038/s41467-018-07041-z (PMC6235880; doi:10.1038/s41467-018-07041-z)
Supplement: Supplementary file 9 — Supplementary Data 7 [file 41467_2018_7041_MOESM9_ESM.xlsx]

## Sheet: SD7 DAVID (met only)
Input gene list	ADAMTS1, ADAMTS16, ADAMTSL1, BRINP2, CLSTN2, CLSTN2-AS1, COL16A1, COL22A1, COL5A1, COL5A2, COL6A1, COL6A6, FAT1, FGF1, GNGT1, HSP90AA1, ITGA5, KAT2B, KDR, LOXL2, LRFN3, MSLNL, MUC4, NGF, NRAS, OPCML, OPCML-IT1, PARVB, PCDH18, PCDHA3, PCDHB12, PCDHB6, PCDHGB6, PCDHGC5, PKP3, PODXL, RTBDN, SNAPC4, SOX1, SOX13, SPON1, TELO2, TGFB2, TP53I13, TP63, TRO, TSC1, VWF
Background species	Homo sapien
Classification stringency	Medium
Annotation Cluster 1	Enrichment Score: 10.785183802616993
Category	Term	Count	%	PValue	Genes	List Total	Pop Hits	Pop Total	Fold Enrichment	Bonferroni	Benjamini	FDR
UP_SEQ_FEATURE	signal peptide	32	66.6667	9.95866e-15	ADAMTSL1, CLSTN2, OPCML, PCDHA3, ADAMTS16, PCDHGC5, PCDHB12, TGFB2, RTBDN, BRINP2, COL6A6, FAT1, COL6A1, LOXL2, LRFN3, SPON1, PCDHB6, PODXL, COL22A1, PCDHGB6, MSLNL, COL16A1, COL5A2, COL5A1, KDR, PCDH18, MUC4, VWF, ITGA5, ADAMTS1, TP53I13, NGF	46	3346	20063	4.17121	3.61711e-12	3.61711e-12	1.37335e-11
UP_KEYWORDS	Signal	32	66.6667	2.20661e-12	ADAMTSL1, CLSTN2, OPCML, PCDHA3, ADAMTS16, PCDHGC5, PCDHB12, TGFB2, RTBDN, BRINP2, COL6A6, FAT1, COL6A1, LOXL2, LRFN3, SPON1, PCDHB6, PODXL, COL22A1, PCDHGB6, MSLNL, COL16A1, COL5A2, COL5A1, KDR, PCDH18, MUC4, VWF, ITGA5, ADAMTS1, TP53I13, NGF	46	4160	20581	3.44164	2.3169e-10	7.72299e-11	2.47163e-09
UP_SEQ_FEATURE	glycosylation site:N-linked (GlcNAc...)	30	62.5	4.08928e-10	ADAMTSL1, CLSTN2, OPCML, PCDHA3, ADAMTS16, PCDHGC5, PCDHB12, TGFB2, RTBDN, BRINP2, COL6A6, FAT1, COL6A1, LOXL2, LRFN3, SPON1, PCDHB6, PODXL, COL22A1, PCDHGB6, MSLNL, COL16A1, COL5A2, KDR, PCDH18, MUC4, VWF, ITGA5, ADAMTS1, NGF	46	4234	20063	3.09036	1.48032e-07	7.4016e-08	5.62085e-07
UP_KEYWORDS	Glycoprotein	29	60.4167	8.04804e-09	ADAMTSL1, CLSTN2, OPCML, PCDHA3, ADAMTS16, PCDHGC5, PCDHB12, TGFB2, BRINP2, COL6A6, FAT1, COL6A1, LOXL2, LRFN3, SPON1, PCDHB6, PODXL, COL22A1, PCDHGB6, MSLNL, COL16A1, COL5A2, KDR, PCDH18, MUC4, VWF, ITGA5, ADAMTS1, NGF	46	4551	20581	2.85102	8.45044e-07	2.11261e-07	9.0148e-06
Annotation Cluster 2	Enrichment Score: 5.271875907460219
Category	Term	Count	%	PValue	Genes	List Total	Pop Hits	Pop Total	Fold Enrichment	Bonferroni	Benjamini	FDR
UP_KEYWORDS	Extracellular matrix	13	27.0833	2.32354e-13	RTBDN, VWF, ADAMTSL1, COL6A6, ADAMTS16, COL22A1, COL6A1, ADAMTS1, LOXL2, COL16A1, COL5A2, COL5A1, SPON1	46	258	20581	22.5441	2.43988e-11	1.21994e-11	2.60281e-10
GOTERM_CC_DIRECT	GO:0005578~proteinaceous extracellular matrix	12	25	3.69644e-11	VWF, ADAMTSL1, COL6A6, ADAMTS16, COL22A1, ADAMTS1, FGF1, COL16A1, COL5A2, COL5A1, SPON1, MUC4	46	268	18224	17.7391	3.80734e-09	3.80734e-09	4.12564e-08
UP_KEYWORDS	Secreted	19	39.5833	5.54183e-08	ADAMTSL1, ADAMTS16, COL22A1, COL16A1, COL5A2, COL5A1, KDR, MUC4, TGFB2, RTBDN, VWF, BRINP2, COL6A6, COL6A1, ADAMTS1, FGF1, LOXL2, SPON1, NGF	46	1965	20581	4.32613	5.8189e-06	1.16378e-06	6.20753e-05
INTERPRO	IPR008160:Collagen triple helix repeat	6	12.5	1.41185e-06	COL6A6, COL22A1, COL6A1, COL16A1, COL5A2, COL5A1	45	82	18559	30.1772	0.000169407	3.38838e-05	0.00162069
UP_KEYWORDS	Hydroxylation	6	12.5	1.98917e-06	COL6A6, TELO2, COL6A1, COL16A1, COL5A2, COL5A1	46	95	20581	28.2577	0.000208841	3.48098e-05	0.00222809
UP_KEYWORDS	Collagen	6	12.5	2.32015e-06	COL6A6, COL22A1, COL6A1, COL16A1, COL5A2, COL5A1	46	98	20581	27.3926	0.000243587	3.04516e-05	0.00259883
GOTERM_CC_DIRECT	GO:0005788~endoplasmic reticulum lumen	7	14.5833	7.31918e-06	ADAMTSL1, COL22A1, COL6A1, COL16A1, COL5A2, COL5A1, SPON1	46	192	18224	14.4438	0.000753594	0.000376868	0.00816871
GOTERM_BP_DIRECT	GO:0030198~extracellular matrix organization	7	14.5833	8.66088e-06	VWF, ITGA5, COL6A1, COL16A1, COL5A2, COL5A1, KDR	43	196	16792	13.9468	0.00375178	0.00125216	0.0122229
UP_SEQ_FEATURE	short sequence motif:Cell attachment site	5	10.4167	5.11817e-05	VWF, COL6A6, COL6A1, COL16A1, COL5A2	46	91	20063	23.9644	0.0183577	0.00264339	0.070328
INTERPRO	IPR001791:Laminin G domain	4	8.33333	0.00038715	FAT1, COL22A1, COL16A1, COL5A1	45	60	18559	27.4948	0.045404	0.00771459	0.443522
GOTERM_CC_DIRECT	GO:0005576~extracellular region	13	27.0833	0.00039546	HSP90AA1, COL22A1, COL16A1, COL5A2, COL5A1, KDR, TGFB2, VWF, BRINP2, COL6A6, COL6A1, FGF1, NGF	46	1610	18224	3.19892	0.0399217	0.00811497	0.440491
UP_SEQ_FEATURE	domain:TSP N-terminal	3	6.25	0.00120779	COL22A1, COL16A1, COL5A1	46	23	20063	56.8894	0.354342	0.0358005	1.64743
INTERPRO	IPR013320:Concanavalin A-like lectin/glucanase, subgroup	5	10.4167	0.00218272	CLSTN2, FAT1, COL22A1, COL16A1, COL5A1	45	232	18559	8.88841	0.230652	0.0258804	2.47715
SMART	SM00210:TSPN	3	6.25	0.00334554	COL22A1, COL16A1, COL5A1	39	23	10057	33.6355	0.113648	0.0297101	2.94476
GOTERM_BP_DIRECT	GO:0071230~cellular response to amino acid stimulus	3	6.25	0.00614783	COL6A1, COL16A1, COL5A2	43	47	16792	24.9263	0.931189	0.28434	8.33556
Annotation Cluster 3	Enrichment Score: 4.686163840264065
Category	Term	Count	%	PValue	Genes	List Total	Pop Hits	Pop Total	Fold Enrichment	Bonferroni	Benjamini	FDR
KEGG_PATHWAY	hsa04151:PI3K-Akt signaling pathway	13	27.0833	2.81941e-12	HSP90AA1, COL5A2, COL5A1, KDR, NRAS, VWF, GNGT1, TSC1, COL6A6, ITGA5, COL6A1, FGF1, NGF	19	345	6910	13.704	2.70663e-10	2.70663e-10	3.10529e-09
KEGG_PATHWAY	hsa04510:Focal adhesion	8	16.6667	4.55179e-07	VWF, COL6A6, ITGA5, COL6A1, COL5A2, PARVB, COL5A1, KDR	19	206	6910	14.1237	4.36962e-05	2.18484e-05	0.000501332
INTERPRO	IPR008160:Collagen triple helix repeat	6	12.5	1.41185e-06	COL6A6, COL22A1, COL6A1, COL16A1, COL5A2, COL5A1	45	82	18559	30.1772	0.000169407	3.38838e-05	0.00162069
UP_KEYWORDS	Hydroxylation	6	12.5	1.98917e-06	COL6A6, TELO2, COL6A1, COL16A1, COL5A2, COL5A1	46	95	20581	28.2577	0.000208841	3.48098e-05	0.00222809
KEGG_PATHWAY	hsa04512:ECM-receptor interaction	6	12.5	2.12235e-06	VWF, COL6A6, ITGA5, COL6A1, COL5A2, COL5A1	19	87	6910	25.0817	0.000203725	6.7913e-05	0.00233752
UP_KEYWORDS	Collagen	6	12.5	2.32015e-06	COL6A6, COL22A1, COL6A1, COL16A1, COL5A2, COL5A1	46	98	20581	27.3926	0.000243587	3.04516e-05	0.00259883
GOTERM_CC_DIRECT	GO:0005788~endoplasmic reticulum lumen	7	14.5833	7.31918e-06	ADAMTSL1, COL22A1, COL6A1, COL16A1, COL5A2, COL5A1, SPON1	46	192	18224	14.4438	0.000753594	0.000376868	0.00816871
GOTERM_BP_DIRECT	GO:0030198~extracellular matrix organization	7	14.5833	8.66088e-06	VWF, ITGA5, COL6A1, COL16A1, COL5A2, COL5A1, KDR	43	196	16792	13.9468	0.00375178	0.00125216	0.0122229
UP_SEQ_FEATURE	short sequence motif:Cell attachment site	5	10.4167	5.11817e-05	VWF, COL6A6, COL6A1, COL16A1, COL5A2	46	91	20063	23.9644	0.0183577	0.00264339	0.070328
KEGG_PATHWAY	hsa04974:Protein digestion and absorption	5	10.4167	6.55792e-05	COL6A6, COL22A1, COL6A1, COL5A2, COL5A1	19	88	6910	20.6639	0.00627603	0.00157271	0.072205
GOTERM_CC_DIRECT	GO:0005581~collagen trimer	5	10.4167	7.73448e-05	COL6A6, COL22A1, COL6A1, COL5A2, COL5A1	46	92	18224	21.5312	0.00793517	0.00198972	0.0862913
GOTERM_BP_DIRECT	GO:0030574~collagen catabolic process	4	8.33333	0.000545163	COL6A6, COL6A1, COL5A2, COL5A1	43	64	16792	24.407	0.210745	0.0462303	0.766676
UP_SEQ_FEATURE	domain:VWFA 2	3	6.25	0.000654829	VWF, COL6A6, COL6A1	46	17	20063	76.968	0.211108	0.0213262	0.896336
UP_SEQ_FEATURE	region of interest:Triple-helical region	3	6.25	0.00120779	COL6A6, COL6A1, COL5A1	46	23	20063	56.8894	0.354342	0.0358005	1.64743
INTERPRO	IPR002035:von Willebrand factor, type A	4	8.33333	0.00156929	VWF, COL6A6, COL22A1, COL6A1	45	97	18559	17.0071	0.171769	0.0207226	1.7867
SMART	SM00327:VWA	4	8.33333	0.00248011	VWF, COL6A6, COL22A1, COL6A1	39	72	10057	14.3262	0.0855156	0.0293587	2.19048
KEGG_PATHWAY	hsa04611:Platelet activation	3	6.25	0.0441492	VWF, COL5A2, COL5A1	19	130	6910	8.39271	0.986895	0.30318	39.1841
Annotation Cluster 4	Enrichment Score: 4.550887432473133
Category	Term	Count	%	PValue	Genes	List Total	Pop Hits	Pop Total	Fold Enrichment	Bonferroni	Benjamini	FDR
GOTERM_BP_DIRECT	GO:0007156~homophilic cell adhesion via plasma membrane adhesion molecules	9	18.75	4.62665e-09	CLSTN2, PCDHA3, PCDHB6, FAT1, TRO, PCDHGB6, PCDHGC5, PCDHB12, PCDH18	43	158	16792	22.2443	2.00797e-06	1.00398e-06	6.52986e-06
UP_SEQ_FEATURE	domain:Cadherin 1	8	16.6667	6.40749e-09	CLSTN2, PCDHA3, PCDHB6, FAT1, PCDHGB6, PCDHGC5, PCDHB12, PCDH18	46	115	20063	30.341	2.31951e-06	7.7317e-07	8.8073e-06
UP_SEQ_FEATURE	domain:Cadherin 2	8	16.6667	6.40749e-09	CLSTN2, PCDHA3, PCDHB6, FAT1, PCDHGB6, PCDHGC5, PCDHB12, PCDH18	46	115	20063	30.341	2.31951e-06	7.7317e-07	8.8073e-06
INTERPRO	IPR002126:Cadherin	8	16.6667	1.10707e-08	CLSTN2, PCDHA3, PCDHB6, FAT1, PCDHGB6, PCDHGC5, PCDHB12, PCDH18	45	118	18559	27.9608	1.32849e-06	1.32849e-06	1.27084e-05
INTERPRO	IPR015919:Cadherin-like	8	16.6667	1.24477e-08	CLSTN2, PCDHA3, PCDHB6, FAT1, PCDHGB6, PCDHGC5, PCDHB12, PCDH18	45	120	18559	27.4948	1.49372e-06	7.46859e-07	1.42891e-05
UP_SEQ_FEATURE	domain:Cadherin 6	7	14.5833	2.98699e-08	PCDHA3, PCDHB6, FAT1, PCDHGB6, PCDHGC5, PCDHB12, PCDH18	46	83	20063	36.7839	1.08128e-05	2.70322e-06	4.10571e-05
UP_SEQ_FEATURE	domain:Cadherin 5	7	14.5833	1.22766e-07	PCDHA3, PCDHB6, FAT1, PCDHGB6, PCDHGC5, PCDHB12, PCDH18	46	105	20063	29.0768	4.44402e-05	8.8882e-06	0.000168745
UP_SEQ_FEATURE	domain:Cadherin 3	7	14.5833	1.8038e-07	PCDHA3, PCDHB6, FAT1, PCDHGB6, PCDHGC5, PCDHB12, PCDH18	46	112	20063	27.2595	6.52954e-05	1.08829e-05	0.000247938
UP_SEQ_FEATURE	domain:Cadherin 4	7	14.5833	1.8038e-07	PCDHA3, PCDHB6, FAT1, PCDHGB6, PCDHGC5, PCDHB12, PCDH18	46	112	20063	27.2595	6.52954e-05	1.08829e-05	0.000247938
SMART	SM00112:CA	8	16.6667	2.1258e-07	CLSTN2, PCDHA3, PCDHB6, FAT1, PCDHGB6, PCDHGC5, PCDHB12, PCDH18	39	116	10057	17.7843	7.65285e-06	7.65285e-06	0.000189606
INTERPRO	IPR020894:Cadherin conserved site	7	14.5833	2.60577e-07	PCDHA3, PCDHB6, FAT1, PCDHGB6, PCDHGC5, PCDHB12, PCDH18	45	113	18559	25.5483	3.12688e-05	1.0423e-05	0.000299125
INTERPRO	IPR013164:Cadherin, N-terminal	6	12.5	4.40323e-07	PCDHA3, PCDHB6, PCDHGB6, PCDHGC5, PCDHB12, PCDH18	45	65	18559	38.0697	5.28374e-05	1.32096e-05	0.00050546
UP_KEYWORDS	Calcium	12	25	2.12086e-06	CLSTN2, PCDHA3, PCDHB6, ITGA5, FAT1, PCDHGB6, PCDHGC5, ADAMTS1, PCDHB12, COL5A2, COL5A1, PCDH18	46	877	20581	6.12196	0.000222666	3.18124e-05	0.0023756
UP_KEYWORDS	Cell membrane	19	39.5833	5.96408e-05	HSP90AA1, OPCML, CLSTN2, PCDHA3, PCDHB6, PODXL, PCDHGC5, PCDHGB6, PCDHB12, KDR, MUC4, PCDH18, RTBDN, NRAS, GNGT1, FAT1, TP53I13, PARVB, LRFN3	46	3175	20581	2.67743	0.0062429	0.000695588	0.0667848
GOTERM_MF_DIRECT	GO:0005509~calcium ion binding	8	16.6667	0.000966654	CLSTN2, PCDHA3, PCDHB6, FAT1, PCDHGB6, PCDHGC5, PCDHB12, PCDH18	39	717	16881	4.82952	0.104391	0.053634	1.09385
GOTERM_CC_DIRECT	GO:0005886~plasma membrane	20	41.6667	0.00260765	HSP90AA1, OPCML, PCDHA3, PCDHB6, PODXL, PCDHGC5, PCDHGB6, KDR, PCDH18, GNGT1, RTBDN, NRAS, TSC1, ITGA5, PKP3, TRO, FAT1, TP53I13, PARVB, LRFN3	46	4121	18224	1.92271	0.23581	0.0438335	2.87218
UP_SEQ_FEATURE	topological domain:Extracellular	14	29.1667	0.0066808	CLSTN2, PCDHA3, PCDHB6, PODXL, PCDHGC5, PCDHGB6, MSLNL, PCDHB12, PCDH18, KDR, ITGA5, FAT1, TP53I13, LRFN3	46	2787	20063	2.19093	0.91166	0.149364	8.80205
UP_KEYWORDS	Membrane	24	50	0.0307029	HSP90AA1, OPCML, CLSTN2, PCDHA3, PCDHB6, PODXL, PCDHGC5, PCDHGB6, MSLNL, PCDHB12, KDR, MUC4, PCDH18, GNGT1, RTBDN, NRAS, TSC1, ITGA5, FAT1, TELO2, ADAMTS1, TP53I13, PARVB, LRFN3	46	7494	20581	1.43287	0.962158	0.208544	29.4819
GOTERM_BP_DIRECT	GO:0007399~nervous system development	4	8.33333	0.0347558	PCDHA3, PCDHB6, PCDHB12, PCDH18	43	287	16792	5.44267	1	0.616924	39.3017
UP_SEQ_FEATURE	topological domain:Cytoplasmic	14	29.1667	0.0362986	CLSTN2, PCDHA3, PCDHB6, PODXL, PCDHGC5, PCDHGB6, MSLNL, PCDHB12, PCDH18, KDR, ITGA5, FAT1, TP53I13, LRFN3	46	3456	20063	1.76682	0.999998	0.56679	39.8432
GOTERM_CC_DIRECT	GO:0005887~integral component of plasma membrane	8	16.6667	0.0568513	PCDHA3, PCDHB6, FAT1, TRO, PODXL, PCDHB12, KDR, MUC4	46	1415	18224	2.23985	0.997591	0.452763	47.9661
UP_SEQ_FEATURE	transmembrane region	15	31.25	0.225145	CLSTN2, PCDHA3, PCDHB6, PODXL, PCDHGC5, PCDHGB6, MSLNL, PCDHB12, KDR, PCDH18, MUC4, ITGA5, FAT1, TP53I13, LRFN3	46	5056	20063	1.29396	1	0.990117	96.9988
UP_KEYWORDS	Transmembrane helix	16	33.3333	0.229176	CLSTN2, PCDHA3, PCDHB6, PODXL, PCDHGC5, PCDHGB6, MSLNL, PCDHB12, KDR, PCDH18, MUC4, ITGA5, FAT1, ADAMTS1, TP53I13, LRFN3	46	5634	20581	1.27061	1	0.745014	94.583
UP_KEYWORDS	Transmembrane	16	33.3333	0.233051	CLSTN2, PCDHA3, PCDHB6, PODXL, PCDHGC5, PCDHGB6, MSLNL, PCDHB12, KDR, PCDH18, MUC4, ITGA5, FAT1, ADAMTS1, TP53I13, LRFN3	46	5651	20581	1.26679	1	0.734641	94.8803
GOTERM_CC_DIRECT	GO:0016021~integral component of membrane	15	31.25	0.393249	CLSTN2, PCDHA3, PCDHB6, PODXL, PCDHGC5, PCDHGB6, MSLNL, KDR, PCDH18, MUC4, ITGA5, FAT1, ADAMTS1, TP53I13, LRFN3	46	5163	18224	1.151	1	0.913758	99.6214
Annotation Cluster 5	Enrichment Score: 3.5165659155352316
Category	Term	Count	%	PValue	Genes	List Total	Pop Hits	Pop Total	Fold Enrichment	Bonferroni	Benjamini	FDR
GOTERM_CC_DIRECT	GO:0031012~extracellular matrix	8	16.6667	7.42934e-06	VWF, HSP90AA1, COL6A1, LOXL2, COL5A2, COL5A1, TGFB2, SPON1	46	296	18224	10.7074	0.000764932	0.000255042	0.00829164
GOTERM_BP_DIRECT	GO:0030199~collagen fibril organization	4	8.33333	0.000124891	LOXL2, COL5A2, COL5A1, TGFB2	43	39	16792	40.0525	0.0527633	0.0134602	0.176122
KEGG_PATHWAY	hsa05146:Amoebiasis	3	6.25	0.0303962	COL5A2, COL5A1, TGFB2	19	106	6910	10.2929	0.948352	0.256458	28.8213
Annotation Cluster 6	Enrichment Score: 3.04951708279117
Category	Term	Count	%	PValue	Genes	List Total	Pop Hits	Pop Total	Fold Enrichment	Bonferroni	Benjamini	FDR
GOTERM_MF_DIRECT	GO:0005178~integrin binding	6	12.5	3.6063e-06	VWF, ITGA5, FGF1, COL16A1, COL5A1, KDR	39	105	16881	24.7341	0.000411035	0.000411035	0.00410124
GOTERM_BP_DIRECT	GO:0030335~positive regulation of cell migration	4	8.33333	0.0108613	ITGA5, PODXL, FGF1, KDR	43	184	16792	8.48938	0.991258	0.377467	14.284
GOTERM_BP_DIRECT	GO:0001525~angiogenesis	4	8.33333	0.0181345	ITGA5, FGF1, KDR, TGFB2	43	223	16792	7.00469	0.999645	0.514247	22.763
Annotation Cluster 7	Enrichment Score: 2.3947297172420643
Category	Term	Count	%	PValue	Genes	List Total	Pop Hits	Pop Total	Fold Enrichment	Bonferroni	Benjamini	FDR
UP_SEQ_FEATURE	domain:TSP type-1 3	4	8.33333	7.76698e-05	ADAMTSL1, ADAMTS16, ADAMTS1, SPON1	46	37	20063	47.1516	0.0277259	0.0031193	0.106707
UP_SEQ_FEATURE	domain:TSP type-1 1	4	8.33333	0.000140077	ADAMTSL1, ADAMTS16, ADAMTS1, SPON1	46	45	20063	38.7691	0.0494471	0.00505831	0.192369
UP_SEQ_FEATURE	domain:TSP type-1 2	4	8.33333	0.000140077	ADAMTSL1, ADAMTS16, ADAMTS1, SPON1	46	45	20063	38.7691	0.0494471	0.00505831	0.192369
INTERPRO	IPR000884:Thrombospondin, type 1 repeat	4	8.33333	0.000490112	ADAMTSL1, ADAMTS16, ADAMTS1, SPON1	45	65	18559	25.3798	0.057131	0.00836877	0.561173
INTERPRO	IPR013273:Peptidase M12B, ADAM-TS	3	6.25	0.00146669	ADAMTSL1, ADAMTS16, ADAMTS1	45	24	18559	51.5528	0.161493	0.021776	1.67079
SMART	SM00209:TSP1	4	8.33333	0.00184975	ADAMTSL1, ADAMTS16, ADAMTS1, SPON1	39	65	10057	15.869	0.0644798	0.0327771	1.63781
UP_SEQ_FEATURE	domain:TSP type-1 4	3	6.25	0.00233767	ADAMTSL1, ADAMTS16, SPON1	46	32	20063	40.8893	0.571399	0.0630932	3.16578
GOTERM_BP_DIRECT	GO:0006508~proteolysis	3	6.25	0.357022	ADAMTSL1, ADAMTS16, ADAMTS1	43	500	16792	2.34307	1	0.999532	99.8037
GOTERM_MF_DIRECT	GO:0008270~zinc ion binding	3	6.25	0.749987	ADAMTSL1, ADAMTS16, ADAMTS1	39	1169	16881	1.11081	1	0.999987	100
UP_KEYWORDS	Hydrolase	3	6.25	0.890097	ADAMTSL1, ADAMTS16, ADAMTS1	46	1671	20581	0.803255	1	0.998404	100
Annotation Cluster 8	Enrichment Score: 1.9412849812076844
Category	Term	Count	%	PValue	Genes	List Total	Pop Hits	Pop Total	Fold Enrichment	Bonferroni	Benjamini	FDR
KEGG_PATHWAY	hsa04014:Ras signaling pathway	5	10.4167	0.00237506	NRAS, GNGT1, FGF1, KDR, NGF	19	226	6910	8.04611	0.204096	0.0446288	2.58499
KEGG_PATHWAY	hsa04015:Rap1 signaling pathway	4	8.33333	0.0161177	NRAS, FGF1, KDR, NGF	19	210	6910	6.92732	0.789844	0.19976	16.3866
KEGG_PATHWAY	hsa05200:Pathways in cancer	5	10.4167	0.0166862	NRAS, GNGT1, HSP90AA1, FGF1, TGFB2	19	393	6910	4.62703	0.801187	0.182843	16.9171
KEGG_PATHWAY	hsa04010:MAPK signaling pathway	4	8.33333	0.026886	NRAS, FGF1, TGFB2, NGF	19	255	6910	5.70485	0.926933	0.252267	25.9311
Annotation Cluster 9	Enrichment Score: 1.445729397697077
Category	Term	Count	%	PValue	Genes	List Total	Pop Hits	Pop Total	Fold Enrichment	Bonferroni	Benjamini	FDR
KEGG_PATHWAY	hsa04010:MAPK signaling pathway	4	8.33333	0.026886	NRAS, FGF1, TGFB2, NGF	19	255	6910	5.70485	0.926933	0.252267	25.9311
UP_KEYWORDS	Growth factor	3	6.25	0.0333079	FGF1, TGFB2, NGF	46	131	20581	10.2461	0.971473	0.211109	31.5759
GOTERM_MF_DIRECT	GO:0008083~growth factor activity	3	6.25	0.0513734	FGF1, TGFB2, NGF	39	162	16881	8.01567	0.997552	0.699549	45.1075
Annotation Cluster 10	Enrichment Score: 1.0809249081952192
Category	Term	Count	%	PValue	Genes	List Total	Pop Hits	Pop Total	Fold Enrichment	Bonferroni	Benjamini	FDR
INTERPRO	IPR013098:Immunoglobulin I-set	4	8.33333	0.00452759	ADAMTSL1, OPCML, LRFN3, KDR	45	141	18559	11.6999	0.419894	0.0482987	5.07582
INTERPRO	IPR003598:Immunoglobulin subtype 2	4	8.33333	0.0213156	ADAMTSL1, OPCML, LRFN3, KDR	45	250	18559	6.59876	0.924643	0.19383	21.912
SMART	SM00408:IGc2	4	8.33333	0.0677257	ADAMTSL1, OPCML, LRFN3, KDR	39	250	10057	4.12595	0.919911	0.396448	46.5003
UP_SEQ_FEATURE	domain:Ig-like C2-type 1	3	6.25	0.075339	ADAMTSL1, OPCML, KDR	46	202	20063	6.47751	1	0.811362	65.9263
UP_SEQ_FEATURE	domain:Ig-like C2-type 2	3	6.25	0.0759831	ADAMTSL1, OPCML, KDR	46	203	20063	6.4456	1	0.795927	66.2511
INTERPRO	IPR003599:Immunoglobulin subtype	4	8.33333	0.11321	ADAMTSL1, OPCML, LRFN3, KDR	45	497	18559	3.31929	0.999999	0.670128	74.8222
UP_KEYWORDS	Immunoglobulin domain	4	8.33333	0.116606	ADAMTSL1, OPCML, LRFN3, KDR	46	546	20581	3.27775	0.999998	0.514822	75.0619
INTERPRO	IPR007110:Immunoglobulin-like domain	4	8.33333	0.275756	ADAMTSL1, OPCML, LRFN3, KDR	45	771	18559	2.13967	1	0.924303	97.5364
SMART	SM00409:IG	4	8.33333	0.289319	ADAMTSL1, OPCML, LRFN3, KDR	39	497	10057	2.07543	0.999995	0.871161	95.2462
INTERPRO	IPR013783:Immunoglobulin-like fold	4	8.33333	0.39372	ADAMTSL1, OPCML, LRFN3, KDR	45	951	18559	1.73469	1	0.976555	99.6799
Annotation Cluster 11	Enrichment Score: 0.2522724392493158
Category	Term	Count	%	PValue	Genes	List Total	Pop Hits	Pop Total	Fold Enrichment	Bonferroni	Benjamini	FDR
GOTERM_MF_DIRECT	GO:0003682~chromatin binding	3	6.25	0.219673	KAT2B, TP63, LOXL2	39	391	16881	3.32107	1	0.982394	94.0447
GOTERM_MF_DIRECT	GO:0043565~sequence-specific DNA binding	3	6.25	0.326045	SOX13, SNAPC4, TP63	39	518	16881	2.50683	1	0.99325	98.8752
GOTERM_MF_DIRECT	GO:0003700~transcription factor activity, sequence-specific DNA binding	4	8.33333	0.368687	SOX1, SOX13, SNAPC4, TP63	39	961	16881	1.80165	1	0.994718	99.4651
GOTERM_BP_DIRECT	GO:0006366~transcription from RNA polymerase II promoter	3	6.25	0.368847	SOX1, SNAPC4, TP63	43	513	16792	2.28369	1	0.999539	99.8489
UP_KEYWORDS	Activator	3	6.25	0.426318	KAT2B, SOX1, TP63	46	661	20581	2.03062	1	0.920881	99.8019
GOTERM_BP_DIRECT	GO:0045944~positive regulation of transcription from RNA polymerase II promoter	4	8.33333	0.447897	KAT2B, SOX1, TP63, FGF1	43	981	16792	1.5923	1	0.999929	99.9771
UP_KEYWORDS	Transcription regulation	6	12.5	0.588313	KAT2B, SOX1, SOX13, SNAPC4, TP63, LOXL2	46	2332	20581	1.15115	1	0.968297	99.9952
UP_KEYWORDS	Transcription	6	12.5	0.61421	KAT2B, SOX1, SOX13, SNAPC4, TP63, LOXL2	46	2398	20581	1.11947	1	0.971893	99.9977
GOTERM_CC_DIRECT	GO:0005654~nucleoplasm	7	14.5833	0.70393	HSP90AA1, KAT2B, SOX13, SNAPC4, TP63, FGF1, LOXL2	46	2784	18224	0.996127	1	0.994612	99.9999
GOTERM_CC_DIRECT	GO:0005634~nucleus	13	27.0833	0.724497	KAT2B, HSP90AA1, SOX1, SOX13, TSC1, PKP3, SNAPC4, FAT1, TRO, TELO2, TP63, LOXL2, KDR	46	5415	18224	0.95111	1	0.995065	99.9999
UP_KEYWORDS	Nucleus	11	22.9167	0.744393	KAT2B, SOX1, SOX13, PKP3, FAT1, SNAPC4, TELO2, TP63, FGF1, LOXL2, KDR	46	5244	20581	0.938509	1	0.986968	100
UP_KEYWORDS	DNA-binding	4	8.33333	0.839239	SOX1, SOX13, SNAPC4, TP63	46	2050	20581	0.873001	1	0.995845	100
UP_SEQ_FEATURE	mutagenesis site	4	8.33333	0.882704	NRAS, KAT2B, SNAPC4, TP63	46	2191	20063	0.796261	1	1	100
GOTERM_MF_DIRECT	GO:0003677~DNA binding	3	6.25	0.902283	SOX1, SNAPC4, TP63	39	1674	16881	0.77571	1	1	100
GOTERM_BP_DIRECT	GO:0006351~transcription, DNA-templated	3	6.25	0.964066	SOX13, TP63, LOXL2	43	1955	16792	0.599251	1	1	100
Annotation Cluster 12	Enrichment Score: 0.04522015903289493
Category	Term	Count	%	PValue	Genes	List Total	Pop Hits	Pop Total	Fold Enrichment	Bonferroni	Benjamini	FDR
UP_KEYWORDS	Cytoplasm	10	20.8333	0.757844	HSP90AA1, TSC1, FAT1, TELO2, COL22A1, TP63, FGF1, TP53I13, PARVB, KDR	46	4816	20581	0.929014	1	0.98747	100
GOTERM_CC_DIRECT	GO:0005829~cytosol	5	10.4167	0.974395	HSP90AA1, TSC1, TP63, FGF1, PARVB	46	3315	18224	0.597547	1	1	100
UP_KEYWORDS	Phosphoprotein	12	25	0.990889	HSP90AA1, TSC1, SOX13, ITGA5, PKP3, PODXL, SNAPC4, TELO2, TP63, FGF1, PARVB, KDR	46	8246	20581	0.651098	1	0.999994	100
