# Supplementary material for: Whole genome sequencing puts forward hypotheses on metastasis evolution and therapy in colorectal cancer
Source: Nat Commun. 2018 Nov 14;9:4782. doi: 10.1038/s41467-018-07041-z (PMC6235880; doi:10.1038/s41467-018-07041-z)
Supplement: Supplementary file 10 — Supplementary Data 8 [file 41467_2018_7041_MOESM10_ESM.xlsx]

## Sheet: SD8 clinical coding mutations
Gene	COUNT	CRC-001_metastasis	CRC-001_tumor	CRC-002_metastasis	CRC-002_tumor	CRC-003_metastasis	CRC-003_tumor	CRC-004_metastasis	CRC-004_tumor	CRC-005_metastasis	CRC-005_tumor	CRC-006_metastasis	CRC-006L_tumor	CRC-007_metastasis	CRC-007_tumor	CRC-008_metastasis	CRC-008_tumor	CRC-009_metastasis	CRC-009_tumor	CRC-010_metastasis	CRC010_tumor	CRC-011_metastasis	CRC-011_tumor	CRC-012_metastasis	CRC-012_tumor
APC	23	2:INDELLOH	2:INDEL;LOH;	2:SNV;INDEL;	1:SNV;	#N/A	2:SNV;LOH;	3:SNV;BIG_CNV;LOH;	3:SNV;BIG_CNV;LOH;	2:SNV;LOH;	3:SNV;BIG_CNV;LOH;	2:INDEL;	1:INDEL;	2:SNV;INDEL;	2:SNV;INDEL;	2:SNV;LOH;	2:SNV;	18:GERMLINE_SNV;SV;	16:GERMLINE_SNV;SV;	2:INDEL;	2:INDEL;	1:INDEL;	2:INDEL;	2:SNV;	3:SV;
AURKA	22	2:BIG_CNVLOH	2:BIG_CNV;LOH;	2:BIG_CNV;LOH;	2:BIG_CNV;LOH;	#N/A	2:BIG_CNV;LOH;	2:BIG_CNV;LOH;	2:BIG_CNV;LOH;	1:BIG_CNV;	1:BIG_CNV;	1:BIG_CNV;	1:BIG_CNV;	1:BIG_CNV;	2:BIG_CNV;LOH;	4:SV;LOH;	5:FOCAL_CNV;SV;LOH;	71:SV;	44:SV;	4:BIG_CNV;SV;LOH;	2:SV;	#N/A	2:BIG_CNV;LOH;	2:BIG_CNV;LOH;	7:SV;
TP53	21	2:BIG_CNVLOH	2:BIG_CNV;LOH;	9:FOCAL_CNV;SV;LOH;	2:BIG_CNV;LOH;	#N/A	3:SNV;BIG_CNV;LOH;	3:SNV;BIG_CNV;LOH;	3:SNV;BIG_CNV;LOH;	3:INDEL;BIG_CNV;LOH;	3:INDEL;BIG_CNV;LOH;	2:BIG_CNV;LOH;	#N/A	2:BIG_CNV;LOH;	3:SNV;BIG_CNV;LOH;	2:SNV;LOH;	3:SNV;FOCAL_CNV;LOH;	2:INDEL;GERMLINE_INDEL;	2:INDEL;BIG_CNV;	3:INDEL;BIG_CNV;LOH;	#N/A	1:INDEL;	3:INDEL;BIG_CNV;LOH;	3:SNV;BIG_CNV;LOH;	#N/A
GNAS	20	2:BIG_CNVLOH	2:BIG_CNV;LOH;	2:BIG_CNV;LOH;	2:BIG_CNV;LOH;	#N/A	2:BIG_CNV;LOH;	2:BIG_CNV;LOH;	2:BIG_CNV;LOH;	1:BIG_CNV;	1:BIG_CNV;	4:BIG_CNV;SV;	1:BIG_CNV;	1:BIG_CNV;	2:BIG_CNV;LOH;	#N/A	2:BIG_CNV;LOH;	51:SV;	35:SV;	2:BIG_CNV;LOH;	#N/A	#N/A	2:BIG_CNV;LOH;	2:BIG_CNV;LOH;	6:SV;
PTPN1	20	2:BIG_CNVLOH	2:BIG_CNV;LOH;	2:BIG_CNV;LOH;	2:BIG_CNV;LOH;	#N/A	2:BIG_CNV;LOH;	2:BIG_CNV;LOH;	2:BIG_CNV;LOH;	1:BIG_CNV;	1:BIG_CNV;	1:BIG_CNV;	1:BIG_CNV;	1:BIG_CNV;	2:BIG_CNV;LOH;	#N/A	3:FOCAL_CNV;BIG_CNV;LOH;	25:FOCAL_CNV;SV;	32:SV;	8:BIG_CNV;SV;LOH;	#N/A	#N/A	2:BIG_CNV;LOH;	2:BIG_CNV;LOH;	#N/A
SRC	20	2:BIG_CNVLOH	2:BIG_CNV;LOH;	2:BIG_CNV;LOH;	2:BIG_CNV;LOH;	#N/A	2:BIG_CNV;LOH;	2:BIG_CNV;LOH;	2:BIG_CNV;LOH;	1:BIG_CNV;	1:BIG_CNV;	1:BIG_CNV;	1:BIG_CNV;	1:BIG_CNV;	2:BIG_CNV;LOH;	#N/A	2:BIG_CNV;LOH;	37:SV;	35:BIG_CNV;SV;	2:BIG_CNV;LOH;	#N/A	#N/A	2:BIG_CNV;LOH;	2:BIG_CNV;LOH;	8:SV;
ASXL1	20	2:BIG_CNVLOH	2:BIG_CNV;LOH;	2:BIG_CNV;LOH;	2:BIG_CNV;LOH;	#N/A	2:BIG_CNV;LOH;	2:BIG_CNV;LOH;	2:BIG_CNV;LOH;	1:BIG_CNV;	1:BIG_CNV;	1:BIG_CNV;	1:BIG_CNV;	1:BIG_CNV;	2:BIG_CNV;LOH;	#N/A	2:BIG_CNV;LOH;	32:SV;	51:SV;	2:BIG_CNV;LOH;	#N/A	#N/A	2:BIG_CNV;LOH;	2:BIG_CNV;LOH;	#N/A
MAFB	20	2:BIG_CNVLOH	2:BIG_CNV;LOH;	2:BIG_CNV;LOH;	2:BIG_CNV;LOH;	#N/A	3:SNV;BIG_CNV;LOH;	2:BIG_CNV;LOH;	2:BIG_CNV;LOH;	2:FOCAL_CNV;BIG_CNV;	1:BIG_CNV;	#N/A	1:BIG_CNV;	1:BIG_CNV;	3:FOCAL_CNV;BIG_CNV;LOH;	5:SV;LOH;	2:BIG_CNV;LOH;	44:SV;	81:FOCAL_CNV;SV;	2:BIG_CNV;LOH;	#N/A	#N/A	2:BIG_CNV;LOH;	2:BIG_CNV;LOH;	#N/A
MAP2K4	20	9:FOCAL_CNVBIG_CNVSVLOH	15:FOCAL_CNV;BIG_CNV;SV;LOH;	2:BIG_CNV;LOH;	2:BIG_CNV;LOH;	#N/A	2:BIG_CNV;LOH;	2:SV;LOH;	3:SV;LOH;	2:BIG_CNV;LOH;	2:BIG_CNV;LOH;	3:SNV;BIG_CNV;LOH;	2:SNV;LOH;	2:BIG_CNV;LOH;	2:BIG_CNV;LOH;	#N/A	2:BIG_CNV;LOH;	15:SV;	15:SV;	2:BIG_CNV;LOH;	#N/A	#N/A	2:BIG_CNV;LOH;	3:BIG_CNV;LOH;	#N/A
NFATC2	20	2:BIG_CNVLOH	2:BIG_CNV;LOH;	2:BIG_CNV;LOH;	2:BIG_CNV;LOH;	#N/A	2:BIG_CNV;LOH;	2:BIG_CNV;LOH;	2:BIG_CNV;LOH;	1:BIG_CNV;	1:BIG_CNV;	1:BIG_CNV;	1:BIG_CNV;	1:BIG_CNV;	2:BIG_CNV;LOH;	#N/A	2:BIG_CNV;LOH;	81:SV;	40:FOCAL_CNV;SV;	2:BIG_CNV;LOH;	#N/A	#N/A	2:BIG_CNV;LOH;	2:BIG_CNV;LOH;	6:SV;
RUNX1T1	20	3:SV	4:SV;	3:FOCAL_CNV;BIG_CNV;LOH;	2:BIG_CNV;LOH;	#N/A	6:SV;LOH;	#N/A	7:SV;	1:BIG_CNV;	5:BIG_CNV;SV;LOH;	2:BIG_CNV;LOH;	2:BIG_CNV;LOH;	1:BIG_CNV;	6:BIG_CNV;SV;	1:BIG_CNV;	1:BIG_CNV;	70:SV;	58:SV;	#N/A	#N/A	2:BIG_CNV;LOH;	2:BIG_CNV;LOH;	2:SNV;BIG_CNV;	3:SV;
SDC4	20	2:BIG_CNVLOH	2:BIG_CNV;LOH;	2:BIG_CNV;LOH;	2:BIG_CNV;LOH;	#N/A	2:BIG_CNV;LOH;	2:BIG_CNV;LOH;	2:BIG_CNV;LOH;	1:BIG_CNV;	1:BIG_CNV;	1:BIG_CNV;	1:BIG_CNV;	1:BIG_CNV;	2:BIG_CNV;LOH;	#N/A	2:FOCAL_CNV;LOH;	55:FOCAL_CNV;SV;	25:FOCAL_CNV;SV;	2:BIG_CNV;LOH;	#N/A	#N/A	2:BIG_CNV;LOH;	2:BIG_CNV;LOH;	#N/A
ZNF217	20	2:BIG_CNVLOH	2:BIG_CNV;LOH;	2:BIG_CNV;LOH;	2:BIG_CNV;LOH;	#N/A	2:BIG_CNV;LOH;	2:BIG_CNV;LOH;	2:BIG_CNV;LOH;	1:BIG_CNV;	1:BIG_CNV;	2:BIG_CNV;	1:BIG_CNV;	1:BIG_CNV;	2:BIG_CNV;LOH;	#N/A	4:FOCAL_CNV;BIG_CNV;LOH;	76:FOCAL_CNV;SV;	72:FOCAL_CNV;SV;	2:BIG_CNV;LOH;	#N/A	#N/A	2:BIG_CNV;LOH;	2:BIG_CNV;LOH;	6:SV;
ERCC5	19	#N/A	2:BIG_CNV;LOH;	1:BIG_CNV;	1:BIG_CNV;	#N/A	2:BIG_CNV;LOH;	1:BIG_CNV;	1:BIG_CNV;	1:BIG_CNV;	2:BIG_CNV;LOH;	2:BIG_CNV;LOH;	5:BIG_CNV;SV;	#N/A	5:BIG_CNV;SV;	1:BIG_CNV;	1:BIG_CNV;	71:SV;	44:SV;	4:SV;	4:SV;	#N/A	#N/A	3:GERMLINE_SNV;BIG_CNV;LOH;	9:GERMLINE_SNV;SV;
NBN	19	4:SV	#N/A	2:BIG_CNV;LOH;	2:BIG_CNV;LOH;	#N/A	3:SV;LOH;	#N/A	4:SV;	1:BIG_CNV;	5:BIG_CNV;SV;	2:BIG_CNV;LOH;	2:BIG_CNV;LOH;	1:BIG_CNV;	15:BIG_CNV;SV;	4:BIG_CNV;SV;	1:BIG_CNV;	42:SV;	23:SV;	#N/A	#N/A	2:BIG_CNV;LOH;	2:BIG_CNV;LOH;	1:BIG_CNV;	7:SV;
RB1	19	#N/A	2:BIG_CNV;LOH;	1:BIG_CNV;	1:BIG_CNV;	#N/A	2:BIG_CNV;LOH;	1:BIG_CNV;	1:BIG_CNV;	2:BIG_CNV;	2:BIG_CNV;LOH;	2:BIG_CNV;LOH;	1:BIG_CNV;	#N/A	1:BIG_CNV;	1:BIG_CNV;	1:BIG_CNV;	43:SV;	86:SV;	6:SV;	3:SV;	#N/A	#N/A	2:BIG_CNV;LOH;	3:SV;
GAS7	19	2:BIG_CNVLOH	2:BIG_CNV;LOH;	10:BIG_CNV;SV;LOH;	2:BIG_CNV;LOH;	#N/A	2:BIG_CNV;LOH;	2:BIG_CNV;LOH;	2:BIG_CNV;LOH;	2:BIG_CNV;LOH;	2:BIG_CNV;LOH;	2:BIG_CNV;LOH;	#N/A	2:BIG_CNV;LOH;	2:BIG_CNV;LOH;	#N/A	2:BIG_CNV;LOH;	22:SV;	49:FOCAL_CNV;SV;	2:BIG_CNV;LOH;	#N/A	#N/A	2:BIG_CNV;LOH;	2:BIG_CNV;LOH;	#N/A
GATA5	19	2:BIG_CNVLOH	2:BIG_CNV;LOH;	2:BIG_CNV;LOH;	2:BIG_CNV;LOH;	#N/A	2:BIG_CNV;LOH;	2:BIG_CNV;LOH;	2:BIG_CNV;LOH;	1:BIG_CNV;	1:BIG_CNV;	#N/A	1:BIG_CNV;	1:BIG_CNV;	2:BIG_CNV;LOH;	#N/A	2:BIG_CNV;LOH;	12:SV;	1:FOCAL_CNV;	2:BIG_CNV;LOH;	#N/A	#N/A	2:BIG_CNV;LOH;	2:BIG_CNV;LOH;	#N/A
LCP1	19	#N/A	2:BIG_CNV;LOH;	1:BIG_CNV;	1:BIG_CNV;	#N/A	2:BIG_CNV;LOH;	1:BIG_CNV;	1:BIG_CNV;	1:BIG_CNV;	2:BIG_CNV;LOH;	2:BIG_CNV;LOH;	1:BIG_CNV;	#N/A	1:BIG_CNV;	1:BIG_CNV;	1:BIG_CNV;	84:SV;	96:FOCAL_CNV;SV;	8:SV;	4:SV;	#N/A	#N/A	2:BIG_CNV;LOH;	4:SV;
PER1	19	2:BIG_CNVLOH	2:BIG_CNV;LOH;	2:FOCAL_CNV;LOH;	2:BIG_CNV;LOH;	#N/A	2:BIG_CNV;LOH;	2:BIG_CNV;LOH;	2:BIG_CNV;LOH;	2:BIG_CNV;LOH;	2:BIG_CNV;LOH;	2:BIG_CNV;LOH;	#N/A	2:BIG_CNV;LOH;	2:BIG_CNV;LOH;	#N/A	2:FOCAL_CNV;LOH;	6:SV;	4:BIG_CNV;SV;	2:BIG_CNV;LOH;	#N/A	#N/A	2:BIG_CNV;LOH;	2:BIG_CNV;LOH;	#N/A
PLCG1	19	2:BIG_CNVLOH	2:BIG_CNV;LOH;	2:BIG_CNV;LOH;	2:BIG_CNV;LOH;	#N/A	2:BIG_CNV;LOH;	2:BIG_CNV;LOH;	2:BIG_CNV;LOH;	1:BIG_CNV;	1:BIG_CNV;	#N/A	1:BIG_CNV;	1:BIG_CNV;	2:BIG_CNV;LOH;	#N/A	2:BIG_CNV;LOH;	18:SV;	14:FOCAL_CNV;SV;	2:BIG_CNV;LOH;	#N/A	#N/A	2:BIG_CNV;LOH;	2:BIG_CNV;LOH;	4:SV;
SS18L1	19	2:BIG_CNVLOH	2:BIG_CNV;LOH;	2:BIG_CNV;LOH;	2:BIG_CNV;LOH;	#N/A	2:BIG_CNV;LOH;	2:BIG_CNV;LOH;	2:BIG_CNV;LOH;	1:BIG_CNV;	1:BIG_CNV;	#N/A	1:BIG_CNV;	1:BIG_CNV;	2:BIG_CNV;LOH;	#N/A	2:BIG_CNV;LOH;	16:SV;	17:FOCAL_CNV;SV;	2:BIG_CNV;LOH;	#N/A	#N/A	2:BIG_CNV;LOH;	2:BIG_CNV;LOH;	#N/A
TOP1	19	2:BIG_CNVLOH	2:BIG_CNV;LOH;	2:BIG_CNV;LOH;	2:BIG_CNV;LOH;	#N/A	2:BIG_CNV;LOH;	2:BIG_CNV;LOH;	2:BIG_CNV;LOH;	1:BIG_CNV;	1:BIG_CNV;	#N/A	1:BIG_CNV;	1:BIG_CNV;	2:BIG_CNV;LOH;	#N/A	2:BIG_CNV;LOH;	8:SV;	17:FOCAL_CNV;SV;	2:BIG_CNV;LOH;	#N/A	#N/A	2:BIG_CNV;LOH;	2:BIG_CNV;LOH;	#N/A
BRCA2	18	#N/A	2:BIG_CNV;LOH;	1:BIG_CNV;	1:BIG_CNV;	#N/A	2:BIG_CNV;LOH;	1:BIG_CNV;	1:BIG_CNV;	1:BIG_CNV;	2:BIG_CNV;LOH;	2:BIG_CNV;LOH;	1:BIG_CNV;	#N/A	4:FOCAL_CNV;BIG_CNV;	1:BIG_CNV;	1:BIG_CNV;	69:SV;	74:SV;	1:INDEL;	#N/A	#N/A	#N/A	6:BIG_CNV;SV;LOH;	7:SV;
PHLPP1	18	#N/A	2:BIG_CNV;LOH;	2:BIG_CNV;LOH;	2:BIG_CNV;LOH;	#N/A	2:BIG_CNV;LOH;	2:BIG_CNV;LOH;	2:BIG_CNV;LOH;	2:BIG_CNV;LOH;	2:BIG_CNV;LOH;	2:BIG_CNV;LOH;	1:BIG_CNV;	#N/A	2:BIG_CNV;LOH;	#N/A	1:BIG_CNV;	12:SV;	17:FOCAL_CNV;SV;	2:BIG_CNV;LOH;	#N/A	#N/A	2:BIG_CNV;LOH;	2:BIG_CNV;LOH;	#N/A
PIK3R5	18	2:BIG_CNVLOH	2:BIG_CNV;LOH;	2:BIG_CNV;LOH;	2:BIG_CNV;LOH;	#N/A	2:BIG_CNV;LOH;	2:BIG_CNV;LOH;	2:BIG_CNV;LOH;	2:BIG_CNV;LOH;	2:BIG_CNV;LOH;	2:BIG_CNV;LOH;	#N/A	2:BIG_CNV;LOH;	2:BIG_CNV;LOH;	#N/A	#N/A	4:SV;	16:SV;	2:BIG_CNV;LOH;	#N/A	#N/A	2:BIG_CNV;LOH;	2:BIG_CNV;LOH;	#N/A
CDX2	18	#N/A	2:BIG_CNV;LOH;	1:BIG_CNV;	1:BIG_CNV;	#N/A	2:BIG_CNV;LOH;	1:BIG_CNV;	1:BIG_CNV;	1:BIG_CNV;	2:BIG_CNV;LOH;	2:BIG_CNV;LOH;	1:BIG_CNV;	#N/A	2:BIG_CNV;SV;	1:BIG_CNV;	1:BIG_CNV;	32:SV;	69:SV;	4:SV;	#N/A	#N/A	#N/A	2:BIG_CNV;LOH;	#N/A
MALT1	18	#N/A	2:BIG_CNV;LOH;	2:BIG_CNV;LOH;	2:BIG_CNV;LOH;	#N/A	2:BIG_CNV;LOH;	2:BIG_CNV;LOH;	2:BIG_CNV;LOH;	2:BIG_CNV;LOH;	2:BIG_CNV;LOH;	2:BIG_CNV;LOH;	1:BIG_CNV;	#N/A	2:BIG_CNV;LOH;	#N/A	1:BIG_CNV;	7:SV;	8:SV;	2:BIG_CNV;LOH;	#N/A	#N/A	2:BIG_CNV;LOH;	2:BIG_CNV;LOH;	#N/A
MAPK4	18	#N/A	2:BIG_CNV;LOH;	2:BIG_CNV;LOH;	2:BIG_CNV;LOH;	#N/A	2:BIG_CNV;LOH;	2:BIG_CNV;LOH;	2:BIG_CNV;LOH;	2:BIG_CNV;LOH;	2:BIG_CNV;LOH;	2:BIG_CNV;LOH;	1:BIG_CNV;	#N/A	2:BIG_CNV;LOH;	#N/A	1:BIG_CNV;	2:SV;	13:FOCAL_CNV;SV;	2:BIG_CNV;LOH;	#N/A	#N/A	2:BIG_CNV;LOH;	6:BIG_CNV;SV;LOH;	3:SV;
PHF6	18	1:BIG_CNV	1:BIG_CNV;	2:BIG_CNV;LOH;	2:BIG_CNV;LOH;	#N/A	1:BIG_CNV;	#N/A	#N/A	1:BIG_CNV;	1:BIG_CNV;	#N/A	1:BIG_CNV;	1:BIG_CNV;	1:BIG_CNV;	1:BIG_CNV;	1:BIG_CNV;	10:SV;	15:FOCAL_CNV;SV;	6:SV;	#N/A	#N/A	1:BIG_CNV;	1:BIG_CNV;	#N/A
SETBP1	18	#N/A	2:BIG_CNV;LOH;	2:BIG_CNV;LOH;	2:BIG_CNV;LOH;	#N/A	2:BIG_CNV;LOH;	2:BIG_CNV;LOH;	2:BIG_CNV;LOH;	2:BIG_CNV;LOH;	2:BIG_CNV;LOH;	2:BIG_CNV;LOH;	1:BIG_CNV;	#N/A	2:BIG_CNV;LOH;	#N/A	1:BIG_CNV;	70:SV;	26:SV;	2:BIG_CNV;LOH;	#N/A	#N/A	2:BIG_CNV;LOH;	2:BIG_CNV;LOH;	4:SV;
SMAD2	18	#N/A	2:BIG_CNV;LOH;	2:BIG_CNV;LOH;	2:BIG_CNV;LOH;	#N/A	2:BIG_CNV;LOH;	2:BIG_CNV;LOH;	2:BIG_CNV;LOH;	2:BIG_CNV;LOH;	2:BIG_CNV;LOH;	2:BIG_CNV;LOH;	1:BIG_CNV;	#N/A	2:BIG_CNV;LOH;	#N/A	1:BIG_CNV;	18:SV;	14:SV;	2:BIG_CNV;LOH;	#N/A	#N/A	2:BIG_CNV;LOH;	2:BIG_CNV;LOH;	#N/A
SMAD4	18	#N/A	2:BIG_CNV;LOH;	2:BIG_CNV;LOH;	2:BIG_CNV;LOH;	#N/A	2:BIG_CNV;LOH;	2:BIG_CNV;LOH;	2:BIG_CNV;LOH;	2:BIG_CNV;LOH;	2:BIG_CNV;LOH;	3:SNV;BIG_CNV;LOH;	2:SNV;BIG_CNV;	#N/A	2:BIG_CNV;LOH;	#N/A	1:BIG_CNV;	18:SV;	44:SV;	2:BIG_CNV;LOH;	#N/A	#N/A	2:BIG_CNV;LOH;	4:BIG_CNV;SV;LOH;	3:SV;
SS18	18	2:SNVLOH	3:SNV;BIG_CNV;LOH;	2:BIG_CNV;LOH;	#N/A	#N/A	2:BIG_CNV;LOH;	2:BIG_CNV;LOH;	6:BIG_CNV;SV;LOH;	2:BIG_CNV;LOH;	2:BIG_CNV;LOH;	2:BIG_CNV;LOH;	1:BIG_CNV;	#N/A	2:BIG_CNV;LOH;	#N/A	1:BIG_CNV;	17:SV;	9:SV;	2:BIG_CNV;LOH;	#N/A	#N/A	2:BIG_CNV;LOH;	2:BIG_CNV;LOH;	2:SV;
TCF4	18	#N/A	2:BIG_CNV;LOH;	2:BIG_CNV;LOH;	2:BIG_CNV;LOH;	#N/A	3:BIG_CNV;LOH;	2:BIG_CNV;LOH;	2:BIG_CNV;LOH;	2:BIG_CNV;LOH;	2:BIG_CNV;LOH;	2:BIG_CNV;LOH;	1:BIG_CNV;	#N/A	2:BIG_CNV;LOH;	#N/A	1:BIG_CNV;	54:SV;	50:FOCAL_CNV;SV;	12:FOCAL_CNV;BIG_CNV;SV;LOH;	#N/A	#N/A	2:BIG_CNV;LOH;	2:BIG_CNV;LOH;	10:SV;
AR	17	1:BIG_CNV	1:BIG_CNV;	2:BIG_CNV;LOH;	2:BIG_CNV;LOH;	#N/A	1:BIG_CNV;	#N/A	#N/A	1:BIG_CNV;	1:BIG_CNV;	#N/A	1:BIG_CNV;	1:BIG_CNV;	1:BIG_CNV;	1:BIG_CNV;	1:BIG_CNV;	16:SV;	39:BIG_CNV;SV;	#N/A	#N/A	#N/A	1:BIG_CNV;	5:BIG_CNV;SV;	6:SV;
BCL2	17	#N/A	2:BIG_CNV;LOH;	2:BIG_CNV;LOH;	2:BIG_CNV;LOH;	#N/A	2:BIG_CNV;LOH;	2:BIG_CNV;LOH;	2:BIG_CNV;LOH;	2:BIG_CNV;LOH;	2:BIG_CNV;LOH;	2:BIG_CNV;LOH;	1:BIG_CNV;	#N/A	2:BIG_CNV;LOH;	#N/A	1:BIG_CNV;	#N/A	16:SV;	2:BIG_CNV;LOH;	#N/A	#N/A	2:BIG_CNV;LOH;	2:BIG_CNV;LOH;	#N/A
FLCN	17	2:BIG_CNVLOH	2:BIG_CNV;LOH;	2:BIG_CNV;LOH;	2:BIG_CNV;LOH;	#N/A	2:BIG_CNV;LOH;	#N/A	#N/A	2:BIG_CNV;LOH;	2:BIG_CNV;LOH;	2:BIG_CNV;LOH;	#N/A	2:BIG_CNV;LOH;	2:BIG_CNV;LOH;	#N/A	2:BIG_CNV;LOH;	11:SNV;SV;	3:SV;	2:BIG_CNV;LOH;	#N/A	#N/A	2:BIG_CNV;LOH;	2:BIG_CNV;LOH;	#N/A
FLT1	17	#N/A	2:BIG_CNV;LOH;	1:BIG_CNV;	1:BIG_CNV;	#N/A	2:BIG_CNV;LOH;	1:BIG_CNV;	1:BIG_CNV;	1:BIG_CNV;	2:BIG_CNV;LOH;	2:BIG_CNV;LOH;	3:BIG_CNV;SV;	#N/A	1:BIG_CNV;	1:BIG_CNV;	1:BIG_CNV;	29:SV;	62:FOCAL_CNV;SV;	#N/A	#N/A	#N/A	#N/A	2:BIG_CNV;LOH;	2:SV;
FLT3	17	#N/A	2:BIG_CNV;LOH;	1:BIG_CNV;	1:BIG_CNV;	#N/A	2:BIG_CNV;LOH;	1:BIG_CNV;	1:BIG_CNV;	1:BIG_CNV;	2:BIG_CNV;LOH;	2:BIG_CNV;LOH;	1:BIG_CNV;	#N/A	1:BIG_CNV;	1:BIG_CNV;	1:BIG_CNV;	#N/A	28:FOCAL_CNV;SV;	2:SV;	#N/A	#N/A	#N/A	2:BIG_CNV;LOH;	#N/A
FOXO1	17	#N/A	2:BIG_CNV;LOH;	1:BIG_CNV;	1:BIG_CNV;	#N/A	2:BIG_CNV;LOH;	1:BIG_CNV;	1:BIG_CNV;	2:BIG_CNV;SV;	2:BIG_CNV;LOH;	2:BIG_CNV;LOH;	1:BIG_CNV;	#N/A	1:BIG_CNV;	1:BIG_CNV;	1:BIG_CNV;	35:SV;	19:SV;	#N/A	#N/A	#N/A	#N/A	2:BIG_CNV;LOH;	5:SV;
TFE3	17	1:BIG_CNV	1:BIG_CNV;	2:BIG_CNV;LOH;	2:BIG_CNV;LOH;	#N/A	1:BIG_CNV;	#N/A	#N/A	1:BIG_CNV;	1:BIG_CNV;	1:SNV;	2:SNV;BIG_CNV;	1:BIG_CNV;	1:BIG_CNV;	#N/A	1:BIG_CNV;	2:SV;	16:FOCAL_CNV;SV;	#N/A	#N/A	#N/A	1:BIG_CNV;	1:BIG_CNV;	#N/A
ARHGAP36	17	1:BIG_CNV	1:BIG_CNV;	2:BIG_CNV;LOH;	2:BIG_CNV;LOH;	#N/A	1:BIG_CNV;	#N/A	#N/A	1:BIG_CNV;	1:BIG_CNV;	#N/A	1:BIG_CNV;	1:BIG_CNV;	1:BIG_CNV;	1:BIG_CNV;	1:BIG_CNV;	8:SV;	4:BIG_CNV;SV;	#N/A	#N/A	#N/A	1:BIG_CNV;	1:BIG_CNV;	#N/A
ATP2B3	17	1:BIG_CNV	1:BIG_CNV;	2:BIG_CNV;LOH;	2:BIG_CNV;LOH;	#N/A	1:BIG_CNV;	#N/A	#N/A	1:BIG_CNV;	1:BIG_CNV;	#N/A	1:BIG_CNV;	1:BIG_CNV;	1:BIG_CNV;	1:BIG_CNV;	1:BIG_CNV;	5:SV;	8:FOCAL_CNV;SV;	#N/A	#N/A	#N/A	1:BIG_CNV;	1:BIG_CNV;	#N/A
ATRX	17	1:BIG_CNV	1:BIG_CNV;	2:BIG_CNV;LOH;	2:BIG_CNV;LOH;	#N/A	1:BIG_CNV;	#N/A	#N/A	1:BIG_CNV;	1:BIG_CNV;	#N/A	1:BIG_CNV;	2:BIG_CNV;LOH;	1:BIG_CNV;	4:FOCAL_CNV;BIG_CNV;	1:BIG_CNV;	8:SV;	7:FOCAL_CNV;BIG_CNV;SV;	#N/A	#N/A	#N/A	1:BIG_CNV;	1:BIG_CNV;	#N/A
BCOR	17	1:BIG_CNV	1:BIG_CNV;	2:BIG_CNV;LOH;	2:BIG_CNV;LOH;	#N/A	1:BIG_CNV;	#N/A	#N/A	1:BIG_CNV;	1:BIG_CNV;	#N/A	1:BIG_CNV;	1:BIG_CNV;	1:BIG_CNV;	1:SNV;	2:SNV;BIG_CNV;	32:SV;	31:FOCAL_CNV;SV;	#N/A	#N/A	#N/A	1:BIG_CNV;	1:BIG_CNV;	#N/A
BMP2	17	#N/A	#N/A	1:BIG_CNV;	1:BIG_CNV;	#N/A	2:BIG_CNV;LOH;	2:BIG_CNV;LOH;	2:BIG_CNV;LOH;	1:BIG_CNV;	1:BIG_CNV;	1:BIG_CNV;	1:BIG_CNV;	1:BIG_CNV;	#N/A	3:SV;LOH;	#N/A	67:SV;	84:SV;	2:BIG_CNV;LOH;	#N/A	#N/A	4:BIG_CNV;SV;LOH;	2:BIG_CNV;LOH;	#N/A
COX6C	17	#N/A	#N/A	10:FOCAL_CNV;BIG_CNV;SV;LOH;	9:FOCAL_CNV;BIG_CNV;SV;LOH;	#N/A	10:SV;LOH;	#N/A	#N/A	1:BIG_CNV;	6:BIG_CNV;SV;LOH;	8:BIG_CNV;SV;LOH;	2:BIG_CNV;LOH;	1:BIG_CNV;	1:BIG_CNV;	1:BIG_CNV;	1:BIG_CNV;	36:SV;	25:SV;	#N/A	#N/A	2:BIG_CNV;LOH;	2:BIG_CNV;LOH;	1:BIG_CNV;	#N/A
DDX3X	17	1:BIG_CNV	1:BIG_CNV;	2:BIG_CNV;LOH;	2:BIG_CNV;LOH;	#N/A	1:BIG_CNV;	#N/A	5:SV;LOH;	1:BIG_CNV;	1:BIG_CNV;	#N/A	1:BIG_CNV;	3:BIG_CNV;SV;	1:BIG_CNV;	#N/A	1:BIG_CNV;	21:SV;	34:SV;	#N/A	#N/A	#N/A	1:BIG_CNV;	1:BIG_CNV;	12:SV;
DLEU1	17	#N/A	2:BIG_CNV;LOH;	1:BIG_CNV;	1:BIG_CNV;	#N/A	2:BIG_CNV;LOH;	1:BIG_CNV;	1:BIG_CNV;	1:BIG_CNV;	2:BIG_CNV;LOH;	2:BIG_CNV;LOH;	1:BIG_CNV;	#N/A	1:BIG_CNV;	1:BIG_CNV;	1:BIG_CNV;	25:SV;	25:SV;	#N/A	#N/A	#N/A	#N/A	2:BIG_CNV;LOH;	4:SV;
DSG2	17	#N/A	2:BIG_CNV;LOH;	2:BIG_CNV;LOH;	#N/A	#N/A	2:BIG_CNV;LOH;	2:BIG_CNV;LOH;	2:BIG_CNV;LOH;	2:BIG_CNV;LOH;	2:BIG_CNV;LOH;	2:BIG_CNV;LOH;	1:BIG_CNV;	#N/A	2:BIG_CNV;LOH;	#N/A	1:BIG_CNV;	3:SV;	8:SV;	2:BIG_CNV;LOH;	#N/A	#N/A	2:BIG_CNV;LOH;	2:BIG_CNV;LOH;	#N/A
ELF4	17	1:BIG_CNV	1:BIG_CNV;	2:BIG_CNV;LOH;	2:BIG_CNV;LOH;	#N/A	1:BIG_CNV;	#N/A	#N/A	1:BIG_CNV;	1:BIG_CNV;	#N/A	1:BIG_CNV;	1:BIG_CNV;	1:BIG_CNV;	1:BIG_CNV;	1:BIG_CNV;	4:SV;	5:BIG_CNV;SV;	#N/A	#N/A	#N/A	1:BIG_CNV;	1:BIG_CNV;	#N/A
EXT1	17	#N/A	1:SV;	2:BIG_CNV;LOH;	2:BIG_CNV;LOH;	#N/A	#N/A	#N/A	#N/A	1:BIG_CNV;	2:BIG_CNV;LOH;	2:BIG_CNV;LOH;	2:BIG_CNV;LOH;	1:BIG_CNV;	1:BIG_CNV;	1:BIG_CNV;	1:BIG_CNV;	60:SV;	22:SV;	#N/A	#N/A	2:BIG_CNV;LOH;	2:BIG_CNV;LOH;	6:SNV;BIG_CNV;SV;	#N/A
GAS6	17	#N/A	2:BIG_CNV;LOH;	1:BIG_CNV;	1:BIG_CNV;	#N/A	2:BIG_CNV;LOH;	1:BIG_CNV;	1:BIG_CNV;	1:FOCAL_CNV;	2:BIG_CNV;LOH;	2:BIG_CNV;LOH;	1:BIG_CNV;	#N/A	1:BIG_CNV;	1:BIG_CNV;	1:BIG_CNV;	16:SV;	4:FOCAL_CNV;SV;	#N/A	#N/A	#N/A	#N/A	2:BIG_CNV;LOH;	#N/A
GPC3	17	1:BIG_CNV	1:BIG_CNV;	2:BIG_CNV;LOH;	2:BIG_CNV;LOH;	#N/A	1:BIG_CNV;	#N/A	#N/A	1:BIG_CNV;	1:BIG_CNV;	#N/A	1:BIG_CNV;	1:BIG_CNV;	1:BIG_CNV;	1:BIG_CNV;	1:BIG_CNV;	12:SV;	29:FOCAL_CNV;SV;	#N/A	#N/A	#N/A	1:BIG_CNV;	1:BIG_CNV;	#N/A
IRS2	17	#N/A	2:BIG_CNV;LOH;	1:BIG_CNV;	1:BIG_CNV;	#N/A	2:BIG_CNV;LOH;	1:BIG_CNV;	1:BIG_CNV;	1:BIG_CNV;	2:BIG_CNV;LOH;	2:BIG_CNV;LOH;	1:BIG_CNV;	#N/A	1:BIG_CNV;	1:BIG_CNV;	1:BIG_CNV;	69:SV;	57:SV;	#N/A	#N/A	#N/A	#N/A	8:BIG_CNV;SV;LOH;	5:SV;
KDM5C	17	1:BIG_CNV	1:BIG_CNV;	2:BIG_CNV;LOH;	2:BIG_CNV;LOH;	#N/A	1:BIG_CNV;	#N/A	#N/A	1:BIG_CNV;	1:BIG_CNV;	#N/A	1:BIG_CNV;	1:BIG_CNV;	1:BIG_CNV;	5:FOCAL_CNV;SV;	1:BIG_CNV;	3:SV;	4:BIG_CNV;SV;	#N/A	#N/A	#N/A	1:BIG_CNV;	1:BIG_CNV;	#N/A
KDM6A	17	1:BIG_CNV	1:BIG_CNV;	6:BIG_CNV;SV;LOH;	6:BIG_CNV;SV;LOH;	#N/A	1:BIG_CNV;	#N/A	4:SV;LOH;	1:BIG_CNV;	1:BIG_CNV;	#N/A	1:BIG_CNV;	2:BIG_CNV;SV;	1:BIG_CNV;	#N/A	1:BIG_CNV;	20:SV;	28:BIG_CNV;SV;	#N/A	#N/A	#N/A	1:BIG_CNV;	1:BIG_CNV;	7:SV;
KDSR	17	#N/A	2:BIG_CNV;LOH;	2:BIG_CNV;LOH;	2:BIG_CNV;LOH;	#N/A	2:BIG_CNV;LOH;	2:BIG_CNV;LOH;	2:BIG_CNV;LOH;	2:BIG_CNV;LOH;	2:BIG_CNV;LOH;	2:BIG_CNV;LOH;	1:BIG_CNV;	#N/A	2:BIG_CNV;LOH;	#N/A	1:BIG_CNV;	#N/A	4:SV;	2:BIG_CNV;LOH;	#N/A	#N/A	2:BIG_CNV;LOH;	2:BIG_CNV;LOH;	#N/A
LHFP	17	#N/A	2:BIG_CNV;LOH;	1:BIG_CNV;	1:BIG_CNV;	#N/A	2:BIG_CNV;LOH;	1:BIG_CNV;	1:BIG_CNV;	6:BIG_CNV;SV;	2:BIG_CNV;LOH;	2:BIG_CNV;LOH;	1:BIG_CNV;	#N/A	1:BIG_CNV;	1:BIG_CNV;	1:BIG_CNV;	54:SV;	36:FOCAL_CNV;SV;	#N/A	#N/A	#N/A	#N/A	2:BIG_CNV;LOH;	8:SV;
MAPK7	17	2:BIG_CNVLOH	2:BIG_CNV;LOH;	2:BIG_CNV;LOH;	2:BIG_CNV;LOH;	#N/A	2:BIG_CNV;LOH;	#N/A	#N/A	3:SNV;BIG_CNV;LOH;	3:SNV;BIG_CNV;LOH;	2:BIG_CNV;LOH;	#N/A	2:BIG_CNV;LOH;	2:BIG_CNV;LOH;	#N/A	2:BIG_CNV;LOH;	5:SV;	19:SV;	2:BIG_CNV;LOH;	#N/A	#N/A	2:BIG_CNV;LOH;	2:FOCAL_CNV;LOH;	#N/A
MSN	17	1:BIG_CNV	1:BIG_CNV;	2:BIG_CNV;LOH;	2:BIG_CNV;LOH;	#N/A	1:BIG_CNV;	#N/A	#N/A	1:BIG_CNV;	1:BIG_CNV;	#N/A	1:BIG_CNV;	1:BIG_CNV;	1:BIG_CNV;	9:BIG_CNV;SV;	10:FOCAL_CNV;SV;	8:SV;	22:SV;	#N/A	#N/A	#N/A	1:BIG_CNV;	1:BIG_CNV;	#N/A
MTCP1	17	1:BIG_CNV	1:BIG_CNV;	2:BIG_CNV;LOH;	2:BIG_CNV;LOH;	#N/A	1:BIG_CNV;	#N/A	#N/A	1:BIG_CNV;	1:BIG_CNV;	#N/A	1:BIG_CNV;	1:BIG_CNV;	1:BIG_CNV;	1:BIG_CNV;	1:BIG_CNV;	4:SV;	10:SV;	#N/A	#N/A	#N/A	1:BIG_CNV;	1:FOCAL_CNV;	#N/A
MYC	17	4:SV	#N/A	2:BIG_CNV;LOH;	2:BIG_CNV;LOH;	#N/A	#N/A	#N/A	#N/A	1:BIG_CNV;	2:BIG_CNV;LOH;	2:BIG_CNV;LOH;	2:BIG_CNV;LOH;	6:BIG_CNV;SV;	1:BIG_CNV;	5:BIG_CNV;SV;	5:BIG_CNV;SV;	52:SV;	76:SV;	#N/A	#N/A	2:BIG_CNV;LOH;	2:BIG_CNV;LOH;	1:BIG_CNV;	28:SV;
NCOA2	17	1:SNV	1:SNV;	2:BIG_CNV;LOH;	2:BIG_CNV;LOH;	#N/A	#N/A	#N/A	#N/A	2:BIG_CNV;LOH;	2:BIG_CNV;LOH;	2:BIG_CNV;LOH;	2:BIG_CNV;LOH;	1:BIG_CNV;	1:BIG_CNV;	1:BIG_CNV;	1:BIG_CNV;	16:SV;	#N/A	#N/A	#N/A	2:BIG_CNV;LOH;	2:BIG_CNV;LOH;	1:BIG_CNV;	#N/A
PCDH8	17	#N/A	2:BIG_CNV;LOH;	1:BIG_CNV;	1:BIG_CNV;	#N/A	2:BIG_CNV;LOH;	1:BIG_CNV;	1:BIG_CNV;	1:BIG_CNV;	2:BIG_CNV;LOH;	2:BIG_CNV;LOH;	1:BIG_CNV;	#N/A	1:BIG_CNV;	1:BIG_CNV;	1:BIG_CNV;	10:SV;	15:FOCAL_CNV;SV;	#N/A	#N/A	#N/A	#N/A	2:BIG_CNV;LOH;	#N/A
RAD21	17	#N/A	2:SV;	6:BIG_CNV;SV;LOH;	2:BIG_CNV;LOH;	#N/A	#N/A	#N/A	#N/A	1:BIG_CNV;	2:BIG_CNV;LOH;	2:BIG_CNV;LOH;	2:BIG_CNV;LOH;	1:BIG_CNV;	1:BIG_CNV;	1:BIG_CNV;	1:BIG_CNV;	35:SV;	14:SV;	#N/A	#N/A	2:BIG_CNV;LOH;	2:BIG_CNV;LOH;	1:BIG_CNV;	#N/A
SEPT6	17	1:BIG_CNV	1:BIG_CNV;	2:BIG_CNV;LOH;	2:BIG_CNV;LOH;	#N/A	1:BIG_CNV;	#N/A	#N/A	1:BIG_CNV;	1:BIG_CNV;	#N/A	1:BIG_CNV;	1:BIG_CNV;	1:BIG_CNV;	1:BIG_CNV;	1:BIG_CNV;	4:SV;	7:BIG_CNV;SV;	#N/A	#N/A	#N/A	1:BIG_CNV;	1:BIG_CNV;	#N/A
SPECC1	17	2:BIG_CNVLOH	2:BIG_CNV;LOH;	2:BIG_CNV;LOH;	2:BIG_CNV;LOH;	#N/A	2:BIG_CNV;LOH;	#N/A	#N/A	4:BIG_CNV;SV;LOH;	6:BIG_CNV;SV;LOH;	2:BIG_CNV;LOH;	#N/A	2:BIG_CNV;LOH;	2:BIG_CNV;LOH;	#N/A	2:BIG_CNV;LOH;	22:SV;	10:SV;	2:BIG_CNV;LOH;	#N/A	#N/A	2:BIG_CNV;LOH;	2:BIG_CNV;LOH;	12:SV;
STAG2	17	1:BIG_CNV	1:BIG_CNV;	2:BIG_CNV;LOH;	2:BIG_CNV;LOH;	#N/A	1:BIG_CNV;	#N/A	#N/A	1:BIG_CNV;	1:BIG_CNV;	#N/A	1:BIG_CNV;	1:BIG_CNV;	1:BIG_CNV;	1:BIG_CNV;	1:BIG_CNV;	8:SV;	12:SV;	#N/A	#N/A	#N/A	1:BIG_CNV;	1:BIG_CNV;	#N/A
WAS	17	1:BIG_CNV	1:BIG_CNV;	2:BIG_CNV;LOH;	2:BIG_CNV;LOH;	#N/A	1:BIG_CNV;	#N/A	#N/A	1:BIG_CNV;	1:BIG_CNV;	#N/A	1:BIG_CNV;	2:SNV;BIG_CNV;	1:BIG_CNV;	#N/A	1:BIG_CNV;	#N/A	11:FOCAL_CNV;SV;	1:SNV;	1:SNV;	#N/A	1:BIG_CNV;	2:FOCAL_CNV;BIG_CNV;	#N/A
ZMYM2	17	#N/A	2:BIG_CNV;LOH;	1:BIG_CNV;	1:BIG_CNV;	#N/A	3:BIG_CNV;SV;LOH;	1:BIG_CNV;	1:BIG_CNV;	1:BIG_CNV;	2:BIG_CNV;LOH;	2:BIG_CNV;LOH;	1:BIG_CNV;	#N/A	1:BIG_CNV;	1:BIG_CNV;	1:BIG_CNV;	17:FOCAL_CNV;SV;	22:FOCAL_CNV;SV;	#N/A	#N/A	#N/A	#N/A	2:BIG_CNV;LOH;	2:SV;
ZNF521	17	#N/A	2:BIG_CNV;LOH;	2:BIG_CNV;LOH;	#N/A	#N/A	2:BIG_CNV;LOH;	2:BIG_CNV;LOH;	6:BIG_CNV;SV;LOH;	3:BIG_CNV;SV;LOH;	3:BIG_CNV;SV;LOH;	2:BIG_CNV;LOH;	1:BIG_CNV;	#N/A	2:BIG_CNV;LOH;	#N/A	3:BIG_CNV;SV;	36:SV;	36:SV;	2:BIG_CNV;LOH;	#N/A	#N/A	2:BIG_CNV;LOH;	2:BIG_CNV;LOH;	#N/A
ARAF	16	1:BIG_CNV	1:BIG_CNV;	2:BIG_CNV;LOH;	2:BIG_CNV;LOH;	#N/A	1:BIG_CNV;	#N/A	#N/A	1:BIG_CNV;	1:BIG_CNV;	#N/A	1:BIG_CNV;	1:BIG_CNV;	1:BIG_CNV;	#N/A	1:BIG_CNV;	3:SV;	8:BIG_CNV;SV;	#N/A	#N/A	#N/A	1:BIG_CNV;	1:BIG_CNV;	#N/A
BTK	16	1:BIG_CNV	1:BIG_CNV;	2:BIG_CNV;LOH;	2:BIG_CNV;LOH;	#N/A	1:BIG_CNV;	#N/A	#N/A	1:BIG_CNV;	1:BIG_CNV;	#N/A	1:BIG_CNV;	1:BIG_CNV;	1:BIG_CNV;	1:BIG_CNV;	1:BIG_CNV;	#N/A	7:FOCAL_CNV;SV;	#N/A	#N/A	#N/A	1:BIG_CNV;	1:BIG_CNV;	#N/A
NDRG1	16	#N/A	#N/A	8:BIG_CNV;SV;LOH;	8:BIG_CNV;SV;LOH;	#N/A	#N/A	#N/A	#N/A	1:BIG_CNV;	2:BIG_CNV;LOH;	2:BIG_CNV;LOH;	2:BIG_CNV;LOH;	1:BIG_CNV;	1:BIG_CNV;	1:BIG_CNV;	1:BIG_CNV;	19:SV;	52:SV;	#N/A	#N/A	2:BIG_CNV;LOH;	2:BIG_CNV;LOH;	1:BIG_CNV;	9:SV;
NRG1	16	#N/A	#N/A	14:BIG_CNV;SV;LOH;	12:FOCAL_CNV;BIG_CNV;SV;LOH;	#N/A	#N/A	2:BIG_CNV;LOH;	2:BIG_CNV;LOH;	2:BIG_CNV;LOH;	2:BIG_CNV;LOH;	2:BIG_CNV;LOH;	2:BIG_CNV;	#N/A	#N/A	5:BIG_CNV;SV;	6:FOCAL_CNV;BIG_CNV;SV;LOH;	60:SV;	108:FOCAL_CNV;SV;	#N/A	#N/A	2:SV;	5:BIG_CNV;LOH;	5:SV;LOH;	22:SV;
RAD54B	16	#N/A	#N/A	2:BIG_CNV;LOH;	2:BIG_CNV;LOH;	#N/A	#N/A	#N/A	#N/A	1:BIG_CNV;	2:BIG_CNV;LOH;	2:BIG_CNV;LOH;	2:BIG_CNV;LOH;	1:BIG_CNV;	1:BIG_CNV;	1:BIG_CNV;	1:BIG_CNV;	19:SV;	15:SV;	#N/A	#N/A	2:BIG_CNV;LOH;	2:BIG_CNV;LOH;	1:BIG_CNV;	3:SV;
USP11	16	1:BIG_CNV	1:BIG_CNV;	2:BIG_CNV;LOH;	2:BIG_CNV;LOH;	#N/A	1:BIG_CNV;	#N/A	#N/A	1:BIG_CNV;	1:BIG_CNV;	#N/A	1:BIG_CNV;	1:BIG_CNV;	1:BIG_CNV;	#N/A	1:BIG_CNV;	6:SV;	9:BIG_CNV;SV;	#N/A	#N/A	#N/A	1:BIG_CNV;	1:BIG_CNV;	#N/A
GRM1	16	#N/A	#N/A	1:BIG_CNV;	1:BIG_CNV;	#N/A	1:BIG_CNV;	#N/A	#N/A	2:BIG_CNV;LOH;	#N/A	4:SV;	#N/A	1:BIG_CNV;	1:BIG_CNV;	5:SV;LOH;	1:BIG_CNV;	57:SV;	34:SV;	1:SNV;	1:SNV;	#N/A	5:BIG_CNV;SV;	#N/A	6:SV;
HGF	16	1:BIG_CNV	2:BIG_CNV;LOH;	1:BIG_CNV;	1:BIG_CNV;	2:SV;	4:SV;LOH;	1:BIG_CNV;	1:BIG_CNV;	1:BIG_CNV;	#N/A	2:BIG_CNV;LOH;	1:BIG_CNV;	#N/A	#N/A	#N/A	1:BIG_CNV;	20:SV;LOH;	15:FOCAL_CNV;SV;	#N/A	#N/A	#N/A	#N/A	#N/A	#N/A
ARHGAP6	16	1:BIG_CNV	1:BIG_CNV;	3:SNV;BIG_CNV;LOH;	2:BIG_CNV;LOH;	#N/A	5:BIG_CNV;SV;	#N/A	#N/A	#N/A	1:BIG_CNV;	2:SV;	3:BIG_CNV;SV;	3:FOCAL_CNV;BIG_CNV;SV;	2:FOCAL_CNV;BIG_CNV;	#N/A	1:BIG_CNV;	6:SV;	5:SV;	#N/A	#N/A	#N/A	1:BIG_CNV;	1:BIG_CNV;	#N/A
CDH11	16	8:SV	#N/A	10:SV;	11:BIG_CNV;SV;	#N/A	2:BIG_CNV;LOH;	1:BIG_CNV;	#N/A	2:SNV;LOH;	7:SV;LOH;	8:SV;	#N/A	2:SNV;BIG_CNV;	1:SNV;	#N/A	2:BIG_CNV;LOH;	124:SV;	122:FOCAL_CNV;SV;	#N/A	7:SV;	#N/A	#N/A	4:SV;	6:SV;
CHCHD7	16	5:SV	#N/A	2:BIG_CNV;LOH;	2:BIG_CNV;LOH;	#N/A	#N/A	#N/A	#N/A	2:BIG_CNV;LOH;	2:BIG_CNV;LOH;	2:BIG_CNV;LOH;	2:BIG_CNV;LOH;	1:BIG_CNV;	1:BIG_CNV;	#N/A	1:BIG_CNV;	8:SV;	50:SV;	#N/A	#N/A	2:BIG_CNV;LOH;	2:BIG_CNV;LOH;	1:BIG_CNV;	#N/A
DSC2	16	#N/A	2:BIG_CNV;LOH;	2:BIG_CNV;LOH;	#N/A	#N/A	2:BIG_CNV;LOH;	2:BIG_CNV;LOH;	2:BIG_CNV;LOH;	2:BIG_CNV;LOH;	2:BIG_CNV;LOH;	2:BIG_CNV;LOH;	1:BIG_CNV;	#N/A	2:BIG_CNV;LOH;	#N/A	1:BIG_CNV;	#N/A	2:SV;	2:BIG_CNV;LOH;	#N/A	#N/A	2:BIG_CNV;LOH;	2:BIG_CNV;LOH;	#N/A
EIF3E	16	#N/A	#N/A	2:BIG_CNV;LOH;	2:BIG_CNV;LOH;	#N/A	#N/A	#N/A	#N/A	1:BIG_CNV;	2:BIG_CNV;LOH;	2:BIG_CNV;LOH;	2:BIG_CNV;LOH;	1:BIG_CNV;	1:BIG_CNV;	1:BIG_CNV;	1:BIG_CNV;	10:SV;	17:FOCAL_CNV;SV;	#N/A	#N/A	2:BIG_CNV;LOH;	2:BIG_CNV;LOH;	1:BIG_CNV;	#N/A
ETV1	16	1:BIG_CNV	2:BIG_CNV;LOH;	1:BIG_CNV;	1:BIG_CNV;	#N/A	#N/A	1:BIG_CNV;	1:BIG_CNV;	1:BIG_CNV;	4:SV;	2:BIG_CNV;LOH;	1:BIG_CNV;	#N/A	#N/A	2:BIG_CNV;	1:BIG_CNV;	36:SV;	32:SV;	#N/A	#N/A	#N/A	#N/A	#N/A	#N/A
FHIT	16	#N/A	12:FOCAL_CNV;SV;	10:FOCAL_CNV;SV;	8:FOCAL_CNV;SV;	#N/A	#N/A	1:BIG_CNV;	1:BIG_CNV;	25:FOCAL_CNV;BIG_CNV;SV;	20:FOCAL_CNV;SV;	11:FOCAL_CNV;SV;	#N/A	14:FOCAL_CNV;SV;	38:FOCAL_CNV;SV;	#N/A	2:BIG_CNV;	95:SV;	93:FOCAL_CNV;SV;	2:BIG_CNV;LOH;	#N/A	#N/A	#N/A	17:FOCAL_CNV;SV;	9:SV;
FOXO4	16	1:BIG_CNV	1:BIG_CNV;	2:BIG_CNV;LOH;	2:BIG_CNV;LOH;	#N/A	1:BIG_CNV;	#N/A	#N/A	1:BIG_CNV;	1:BIG_CNV;	#N/A	1:BIG_CNV;	1:BIG_CNV;	2:BIG_CNV;LOH;	1:BIG_CNV;	1:BIG_CNV;	#N/A	3:BIG_CNV;SV;	#N/A	#N/A	#N/A	1:BIG_CNV;	1:BIG_CNV;	#N/A
HEY1	16	#N/A	#N/A	2:BIG_CNV;LOH;	2:BIG_CNV;LOH;	#N/A	#N/A	#N/A	#N/A	2:BIG_CNV;LOH;	2:BIG_CNV;LOH;	2:BIG_CNV;LOH;	2:BIG_CNV;LOH;	1:BIG_CNV;	1:BIG_CNV;	1:BIG_CNV;	1:BIG_CNV;	63:SV;	39:SV;	#N/A	#N/A	2:BIG_CNV;LOH;	2:BIG_CNV;LOH;	1:BIG_CNV;	#N/A
HIP1	16	1:FOCAL_CNV	2:FOCAL_CNV;LOH;	1:FOCAL_CNV;	1:FOCAL_CNV;	#N/A	#N/A	1:FOCAL_CNV;	1:FOCAL_CNV;	1:FOCAL_CNV;	1:FOCAL_CNV;	2:FOCAL_CNV;LOH;	1:FOCAL_CNV;	#N/A	#N/A	#N/A	1:FOCAL_CNV;	33:SV;LOH;	37:FOCAL_CNV;SV;	#N/A	#N/A	#N/A	1:FOCAL_CNV;	#N/A	#N/A
HOOK3	16	4:SV	4:SV;	2:BIG_CNV;LOH;	2:BIG_CNV;LOH;	#N/A	6:SV;LOH;	#N/A	#N/A	2:BIG_CNV;LOH;	2:BIG_CNV;LOH;	2:BIG_CNV;LOH;	1:BIG_CNV;	#N/A	#N/A	9:SV;	8:BIG_CNV;SV;LOH;	29:SV;	55:FOCAL_CNV;SV;	#N/A	#N/A	#N/A	2:BIG_CNV;LOH;	14:BIG_CNV;SV;LOH;	8:SV;
HOXA13	16	1:BIG_CNV	2:BIG_CNV;LOH;	1:BIG_CNV;	1:BIG_CNV;	#N/A	4:SV;	1:BIG_CNV;	1:BIG_CNV;	1:BIG_CNV;	#N/A	2:BIG_CNV;LOH;	1:BIG_CNV;	#N/A	#N/A	1:BIG_CNV;	1:BIG_CNV;	17:SV;	14:SV;	#N/A	#N/A	#N/A	#N/A	#N/A	#N/A
IKZF1	16	1:BIG_CNV	2:BIG_CNV;LOH;	1:BIG_CNV;	1:BIG_CNV;	#N/A	2:SV;	1:BIG_CNV;	1:BIG_CNV;	3:BIG_CNV;SV;	#N/A	2:BIG_CNV;LOH;	1:BIG_CNV;	#N/A	#N/A	1:BIG_CNV;	1:BIG_CNV;	14:SV;	33:SV;	#N/A	#N/A	#N/A	#N/A	#N/A	2:SV;
JAZF1	16	5:BIG_CNVSV	2:BIG_CNV;LOH;	1:BIG_CNV;	1:BIG_CNV;	#N/A	5:SV;	1:BIG_CNV;	1:BIG_CNV;	3:BIG_CNV;SV;	#N/A	2:BIG_CNV;LOH;	1:BIG_CNV;	#N/A	#N/A	1:BIG_CNV;	1:BIG_CNV;	14:SV;	19:SV;	#N/A	#N/A	#N/A	#N/A	1:FOCAL_CNV;	4:SV;
MED12	16	1:BIG_CNV	1:BIG_CNV;	2:BIG_CNV;LOH;	2:BIG_CNV;LOH;	#N/A	1:BIG_CNV;	#N/A	#N/A	1:BIG_CNV;	1:BIG_CNV;	#N/A	1:BIG_CNV;	4:FOCAL_CNV;BIG_CNV;	2:BIG_CNV;LOH;	1:BIG_CNV;	1:BIG_CNV;	#N/A	7:BIG_CNV;SV;	#N/A	#N/A	#N/A	1:BIG_CNV;	1:BIG_CNV;	#N/A
MN1	16	5:SV	5:SV;	2:BIG_CNV;LOH;	2:BIG_CNV;LOH;	#N/A	4:BIG_CNV;SV;LOH;	#N/A	#N/A	1:SV;	5:SV;	4:SV;	1:SV;	#N/A	8:SV;LOH;	#N/A	#N/A	72:SNV;SV;	28:FOCAL_CNV;SV;	5:BIG_CNV;SV;LOH;	12:SV;	#N/A	#N/A	5:SV;	6:SV;
NONO	16	1:BIG_CNV	1:BIG_CNV;	2:BIG_CNV;LOH;	2:BIG_CNV;LOH;	#N/A	1:BIG_CNV;	#N/A	#N/A	1:BIG_CNV;	1:BIG_CNV;	#N/A	1:BIG_CNV;	1:BIG_CNV;	2:BIG_CNV;LOH;	1:BIG_CNV;	1:BIG_CNV;	#N/A	1:BIG_CNV;	#N/A	#N/A	#N/A	1:BIG_CNV;	1:BIG_CNV;	#N/A
RBM10	16	1:BIG_CNV	1:BIG_CNV;	2:BIG_CNV;LOH;	2:BIG_CNV;LOH;	#N/A	1:BIG_CNV;	#N/A	#N/A	1:BIG_CNV;	1:BIG_CNV;	#N/A	1:BIG_CNV;	1:BIG_CNV;	1:BIG_CNV;	#N/A	1:BIG_CNV;	6:SV;	13:BIG_CNV;SV;	#N/A	#N/A	#N/A	1:BIG_CNV;	2:SNV;BIG_CNV;	3:SV;
RECQL4	16	#N/A	#N/A	2:BIG_CNV;LOH;	2:BIG_CNV;LOH;	#N/A	#N/A	#N/A	#N/A	1:BIG_CNV;	2:BIG_CNV;LOH;	2:BIG_CNV;LOH;	2:BIG_CNV;LOH;	1:FOCAL_CNV;	3:FOCAL_CNV;SV;	1:FOCAL_CNV;	1:FOCAL_CNV;	14:SV;	9:SV;	#N/A	#N/A	2:BIG_CNV;LOH;	2:BIG_CNV;LOH;	1:BIG_CNV;	#N/A
RPL10	16	1:BIG_CNV	1:BIG_CNV;	2:BIG_CNV;LOH;	2:BIG_CNV;LOH;	#N/A	1:BIG_CNV;	#N/A	#N/A	1:BIG_CNV;	1:BIG_CNV;	#N/A	1:BIG_CNV;	1:BIG_CNV;	1:BIG_CNV;	1:BIG_CNV;	1:BIG_CNV;	#N/A	1:SV;	#N/A	#N/A	#N/A	1:BIG_CNV;	1:BIG_CNV;	#N/A
RSPO2	16	#N/A	#N/A	2:BIG_CNV;LOH;	2:BIG_CNV;LOH;	#N/A	#N/A	#N/A	#N/A	1:BIG_CNV;	2:BIG_CNV;LOH;	2:BIG_CNV;LOH;	2:BIG_CNV;LOH;	1:BIG_CNV;	1:BIG_CNV;	1:BIG_CNV;	1:BIG_CNV;	17:SV;	8:SV;	#N/A	#N/A	2:BIG_CNV;LOH;	2:BIG_CNV;LOH;	2:BIG_CNV;	#N/A
RUNX3	16	1:BIG_CNV	1:BIG_CNV;	4:SV;	4:SV;	#N/A	2:BIG_CNV;LOH;	2:BIG_CNV;LOH;	2:BIG_CNV;LOH;	#N/A	1:BIG_CNV;	1:BIG_CNV;	1:BIG_CNV;	#N/A	#N/A	#N/A	#N/A	38:SV;	35:FOCAL_CNV;SV;	2:BIG_CNV;LOH;	#N/A	#N/A	2:BIG_CNV;LOH;	3:SV;	4:SV;
SBDS	16	1:BIG_CNV	2:BIG_CNV;LOH;	1:BIG_CNV;	5:BIG_CNV;SV;	#N/A	#N/A	5:BIG_CNV;SV;	1:BIG_CNV;	4:BIG_CNV;SV;	4:BIG_CNV;SV;	2:BIG_CNV;LOH;	1:BIG_CNV;	#N/A	#N/A	#N/A	1:BIG_CNV;	167:SV;LOH;	167:BIG_CNV;SV;	3:SV;	#N/A	#N/A	#N/A	#N/A	19:SV;
SSX1	16	1:BIG_CNV	1:BIG_CNV;	2:BIG_CNV;LOH;	2:BIG_CNV;LOH;	#N/A	1:BIG_CNV;	#N/A	#N/A	1:BIG_CNV;	1:BIG_CNV;	3:SV;	1:BIG_CNV;	1:BIG_CNV;	1:BIG_CNV;	#N/A	1:BIG_CNV;	#N/A	4:BIG_CNV;SV;	#N/A	#N/A	#N/A	1:BIG_CNV;	1:BIG_CNV;	#N/A
UBR5	16	#N/A	#N/A	2:BIG_CNV;LOH;	2:BIG_CNV;LOH;	#N/A	#N/A	#N/A	#N/A	1:BIG_CNV;	2:BIG_CNV;LOH;	2:BIG_CNV;LOH;	2:BIG_CNV;LOH;	1:BIG_CNV;	1:BIG_CNV;	1:BIG_CNV;	1:BIG_CNV;	22:SV;	23:SV;	#N/A	#N/A	2:BIG_CNV;LOH;	2:BIG_CNV;LOH;	1:BIG_CNV;	4:SV;
CTAG1B	15	1:BIG_CNV	1:BIG_CNV;	2:BIG_CNV;LOH;	2:BIG_CNV;LOH;	#N/A	1:BIG_CNV;	#N/A	#N/A	1:BIG_CNV;	1:BIG_CNV;	#N/A	1:BIG_CNV;	1:BIG_CNV;	1:BIG_CNV;	1:BIG_CNV;	1:BIG_CNV;	#N/A	#N/A	#N/A	#N/A	#N/A	1:BIG_CNV;	1:BIG_CNV;	#N/A
ERCC4	15	1:GERMLINE_SNV	1:GERMLINE_SNV;	2:BIG_CNV;LOH;	1:BIG_CNV;	#N/A	2:BIG_CNV;LOH;	1:BIG_CNV;	#N/A	#N/A	1:BIG_CNV;	#N/A	6:SV;	1:BIG_CNV;	1:BIG_CNV;	#N/A	1:BIG_CNV;	48:FOCAL_CNV;SV;	30:FOCAL_CNV;SV;	#N/A	#N/A	#N/A	#N/A	1:FOCAL_CNV;	#N/A
GLI3	15	1:BIG_CNV	2:BIG_CNV;LOH;	1:BIG_CNV;	1:BIG_CNV;	#N/A	#N/A	1:BIG_CNV;	1:BIG_CNV;	1:BIG_CNV;	#N/A	2:BIG_CNV;LOH;	1:BIG_CNV;	#N/A	#N/A	1:BIG_CNV;	1:BIG_CNV;	31:SV;	28:SV;	#N/A	#N/A	#N/A	#N/A	1:FOCAL_CNV;	#N/A
PDGFA	15	1:BIG_CNV	2:BIG_CNV;LOH;	1:BIG_CNV;	1:BIG_CNV;	#N/A	#N/A	1:BIG_CNV;	1:BIG_CNV;	1:BIG_CNV;	#N/A	2:BIG_CNV;LOH;	1:BIG_CNV;	#N/A	#N/A	1:BIG_CNV;	1:BIG_CNV;	41:SV;	7:FOCAL_CNV;SV;	#N/A	#N/A	#N/A	#N/A	1:BIG_CNV;	#N/A
CHEK2	15	10:SV	10:SV;	2:BIG_CNV;LOH;	2:BIG_CNV;LOH;	#N/A	6:BIG_CNV;SV;LOH;	#N/A	#N/A	2:SV;	10:SV;	8:SV;	2:SV;	#N/A	5:SV;LOH;	#N/A	#N/A	#N/A	5:SV;	8:BIG_CNV;SV;LOH;	12:SV;	#N/A	#N/A	#N/A	#N/A
EGFR	15	4:BIG_CNV	4:BIG_CNV;SV;LOH;	1:BIG_CNV;	1:BIG_CNV;	#N/A	#N/A	1:BIG_CNV;	1:BIG_CNV;	1:BIG_CNV;	#N/A	2:BIG_CNV;LOH;	1:BIG_CNV;	#N/A	#N/A	1:BIG_CNV;	1:BIG_CNV;	464:FOCAL_CNV;SV;	319:FOCAL_CNV;SV;	#N/A	#N/A	#N/A	#N/A	#N/A	10:SV;
ERG	15	2:BIG_CNVLOH	2:BIG_CNV;LOH;	#N/A	2:BIG_CNV;LOH;	#N/A	2:BIG_CNV;LOH;	2:BIG_CNV;LOH;	2:BIG_CNV;LOH;	#N/A	#N/A	#N/A	4:SV;	1:BIG_CNV;	1:BIG_CNV;	#N/A	1:FOCAL_CNV;	15:SV;	24:FOCAL_CNV;SV;	2:BIG_CNV;LOH;	#N/A	#N/A	#N/A	#N/A	#N/A
KRAS	15	1:BIG_CNV	2:BIG_CNV;LOH;	#N/A	#N/A	#N/A	2:SNV;BIG_CNV;	3:SNV;BIG_CNV;LOH;	3:SNV;BIG_CNV;LOH;	1:BIG_CNV;	1:BIG_CNV;	#N/A	#N/A	#N/A	#N/A	2:SNV;LOH;	2:SNV;LOH;	24:SV;	13:SV;	4:SNV;SV;	4:SNV;SV;	#N/A	#N/A	#N/A	#N/A
XRCC2	15	1:BIG_CNV	2:BIG_CNV;LOH;	1:BIG_CNV;	1:BIG_CNV;	#N/A	#N/A	1:BIG_CNV;	1:BIG_CNV;	1:BIG_CNV;	4:SV;	2:BIG_CNV;LOH;	1:BIG_CNV;	#N/A	#N/A	#N/A	2:BIG_CNV;	9:SV;LOH;	24:SV;	#N/A	#N/A	#N/A	#N/A	#N/A	#N/A
CARD11	15	1:BIG_CNV	6:BIG_CNV;SV;LOH;	1:BIG_CNV;	1:BIG_CNV;	#N/A	#N/A	1:BIG_CNV;	1:BIG_CNV;	1:BIG_CNV;	#N/A	2:BIG_CNV;LOH;	1:BIG_CNV;	#N/A	#N/A	1:BIG_CNV;	1:BIG_CNV;	95:FOCAL_CNV;SV;	108:SV;	#N/A	#N/A	#N/A	#N/A	4:SV;	4:SV;
CREBBP	15	#N/A	#N/A	2:BIG_CNV;LOH;	1:BIG_CNV;	#N/A	2:BIG_CNV;LOH;	1:BIG_CNV;	1:FOCAL_CNV;	#N/A	1:BIG_CNV;	#N/A	#N/A	1:BIG_CNV;	1:BIG_CNV;	#N/A	1:BIG_CNV;	6:SV;	15:SV;	#N/A	#N/A	1:GERMLINE_SNV;	1:GERMLINE_SNV;	#N/A	#N/A
DEK	15	#N/A	#N/A	#N/A	#N/A	#N/A	1:BIG_CNV;	2:BIG_CNV;LOH;	2:BIG_CNV;LOH;	2:BIG_CNV;LOH;	5:SV;LOH;	#N/A	#N/A	1:BIG_CNV;	1:BIG_CNV;	#N/A	1:BIG_CNV;	43:SV;	32:SV;	8:SV;	4:SV;	#N/A	1:BIG_CNV;	#N/A	9:INDEL;SV;
DLC1	15	#N/A	#N/A	2:BIG_CNV;LOH;	2:BIG_CNV;LOH;	#N/A	#N/A	2:BIG_CNV;LOH;	2:BIG_CNV;LOH;	2:BIG_CNV;LOH;	2:BIG_CNV;LOH;	2:BIG_CNV;LOH;	1:BIG_CNV;	#N/A	#N/A	1:BIG_CNV;	2:BIG_CNV;LOH;	27:SV;	22:SV;	#N/A	#N/A	#N/A	2:BIG_CNV;LOH;	5:SV;LOH;	4:SV;
ELN	15	1:BIG_CNV	2:BIG_CNV;LOH;	1:BIG_CNV;	1:BIG_CNV;	#N/A	#N/A	1:BIG_CNV;	1:BIG_CNV;	1:BIG_CNV;	3:SV;	2:BIG_CNV;LOH;	1:BIG_CNV;	#N/A	#N/A	#N/A	1:BIG_CNV;	6:SV;LOH;	24:FOCAL_CNV;SV;	#N/A	#N/A	#N/A	#N/A	#N/A	#N/A
FANCB	15	1:BIG_CNV	1:BIG_CNV;	2:BIG_CNV;LOH;	2:BIG_CNV;LOH;	#N/A	1:BIG_CNV;	#N/A	#N/A	#N/A	1:BIG_CNV;	#N/A	1:BIG_CNV;	1:BIG_CNV;	1:BIG_CNV;	#N/A	1:BIG_CNV;	5:SV;	9:SV;	#N/A	#N/A	#N/A	1:BIG_CNV;	1:BIG_CNV;	4:SV;
GATA1	15	1:BIG_CNV	1:BIG_CNV;	2:BIG_CNV;LOH;	2:BIG_CNV;LOH;	#N/A	1:BIG_CNV;	#N/A	#N/A	1:BIG_CNV;	1:BIG_CNV;	#N/A	1:BIG_CNV;	1:BIG_CNV;	1:BIG_CNV;	#N/A	1:BIG_CNV;	#N/A	1:FOCAL_CNV;	#N/A	#N/A	#N/A	1:BIG_CNV;	1:BIG_CNV;	#N/A
GATA4	15	#N/A	#N/A	2:BIG_CNV;LOH;	2:BIG_CNV;LOH;	#N/A	#N/A	2:BIG_CNV;LOH;	2:FOCAL_CNV;LOH;	2:BIG_CNV;LOH;	2:BIG_CNV;LOH;	2:BIG_CNV;LOH;	1:BIG_CNV;	#N/A	#N/A	1:BIG_CNV;	2:BIG_CNV;LOH;	9:SV;	6:SV;	#N/A	#N/A	#N/A	2:BIG_CNV;LOH;	#N/A	#N/A
GATA6	15	#N/A	2:BIG_CNV;LOH;	2:BIG_CNV;LOH;	#N/A	#N/A	2:BIG_CNV;LOH;	2:BIG_CNV;LOH;	2:BIG_CNV;LOH;	#N/A	#N/A	2:BIG_CNV;LOH;	1:BIG_CNV;	#N/A	2:BIG_CNV;LOH;	#N/A	1:BIG_CNV;	3:SV;	2:SV;	2:BIG_CNV;LOH;	#N/A	#N/A	2:BIG_CNV;LOH;	2:BIG_CNV;LOH;	#N/A
GLA	15	1:BIG_CNV	1:BIG_CNV;	2:BIG_CNV;LOH;	2:BIG_CNV;LOH;	#N/A	1:BIG_CNV;	#N/A	#N/A	1:BIG_CNV;	1:BIG_CNV;	#N/A	1:BIG_CNV;	1:BIG_CNV;	1:BIG_CNV;	1:BIG_CNV;	1:BIG_CNV;	#N/A	#N/A	#N/A	#N/A	#N/A	1:BIG_CNV;	1:BIG_CNV;	#N/A
HLF	15	1:BIG_CNV	2:BIG_CNV;LOH;	#N/A	1:BIG_CNV;	#N/A	7:SV;LOH;	#N/A	#N/A	#N/A	3:SV;	2:BIG_CNV;LOH;	2:BIG_CNV;LOH;	1:BIG_CNV;	1:BIG_CNV;	#N/A	2:BIG_CNV;LOH;	32:SV;	26:SV;	#N/A	#N/A	#N/A	2:BIG_CNV;LOH;	#N/A	3:SV;
HOXA11	15	1:BIG_CNV	2:BIG_CNV;LOH;	1:BIG_CNV;	1:BIG_CNV;	#N/A	#N/A	1:BIG_CNV;	1:BIG_CNV;	1:BIG_CNV;	#N/A	2:BIG_CNV;LOH;	1:BIG_CNV;	#N/A	#N/A	1:BIG_CNV;	1:BIG_CNV;	10:SV;	7:SV;	#N/A	#N/A	#N/A	#N/A	#N/A	#N/A
IL6	15	1:BIG_CNV	2:BIG_CNV;LOH;	8:FOCAL_CNV;SV;	8:FOCAL_CNV;SV;	#N/A	#N/A	1:BIG_CNV;	1:BIG_CNV;	1:BIG_CNV;	#N/A	2:BIG_CNV;LOH;	1:BIG_CNV;	#N/A	#N/A	5:BIG_CNV;SV;	1:BIG_CNV;	18:SV;	41:SV;	#N/A	#N/A	#N/A	#N/A	#N/A	8:SV;
KLF4	15	2:SV	2:SV;	1:BIG_CNV;	#N/A	#N/A	3:SV;LOH;	2:BIG_CNV;LOH;	2:BIG_CNV;LOH;	1:BIG_CNV;	#N/A	#N/A	#N/A	#N/A	#N/A	4:SV;	4:SV;	73:SV;	26:SV;	2:BIG_CNV;LOH;	10:SV;	#N/A	#N/A	#N/A	#N/A
KMT2C	15	1:BIG_CNV	2:BIG_CNV;LOH;	1:BIG_CNV;	1:BIG_CNV;	#N/A	#N/A	1:BIG_CNV;	1:BIG_CNV;	1:BIG_CNV;	4:SV;	2:BIG_CNV;LOH;	1:BIG_CNV;	#N/A	#N/A	#N/A	1:BIG_CNV;	23:FOCAL_CNV;SV;LOH;	26:FOCAL_CNV;SV;	#N/A	#N/A	#N/A	#N/A	#N/A	#N/A
MACC1	15	1:BIG_CNV	2:BIG_CNV;LOH;	1:BIG_CNV;	1:BIG_CNV;	#N/A	#N/A	1:BIG_CNV;	1:BIG_CNV;	1:BIG_CNV;	#N/A	2:BIG_CNV;LOH;	1:BIG_CNV;	#N/A	#N/A	1:BIG_CNV;	1:BIG_CNV;	2:SV;	9:SV;	#N/A	#N/A	#N/A	#N/A	1:FOCAL_CNV;	#N/A
MAPK15	15	#N/A	#N/A	2:BIG_CNV;LOH;	2:BIG_CNV;LOH;	#N/A	#N/A	#N/A	#N/A	1:BIG_CNV;	2:BIG_CNV;LOH;	2:BIG_CNV;LOH;	2:BIG_CNV;LOH;	1:BIG_CNV;	1:BIG_CNV;	1:BIG_CNV;	1:BIG_CNV;	#N/A	5:FOCAL_CNV;SV;	#N/A	#N/A	2:BIG_CNV;LOH;	2:BIG_CNV;LOH;	1:BIG_CNV;	#N/A
MDH2	15	1:FOCAL_CNV	2:FOCAL_CNV;LOH;	1:FOCAL_CNV;	1:FOCAL_CNV;	#N/A	#N/A	1:FOCAL_CNV;	1:FOCAL_CNV;	1:FOCAL_CNV;	1:FOCAL_CNV;	2:FOCAL_CNV;LOH;	1:FOCAL_CNV;	#N/A	#N/A	#N/A	1:FOCAL_CNV;	14:SV;LOH;	4:FOCAL_CNV;SV;	#N/A	#N/A	#N/A	#N/A	#N/A	#N/A
PIK3C2G	15	1:BIG_CNV	2:BIG_CNV;LOH;	#N/A	#N/A	#N/A	3:BIG_CNV;SV;	2:BIG_CNV;LOH;	2:BIG_CNV;LOH;	1:BIG_CNV;	1:BIG_CNV;	#N/A	4:SV;	#N/A	#N/A	#N/A	2:BIG_CNV;LOH;	52:SV;	36:SV;	1:SNV;	1:SNV;	#N/A	#N/A	#N/A	5:SV;
PIM2	15	1:BIG_CNV	1:BIG_CNV;	2:BIG_CNV;LOH;	2:BIG_CNV;LOH;	#N/A	1:BIG_CNV;	#N/A	#N/A	1:BIG_CNV;	1:BIG_CNV;	#N/A	1:BIG_CNV;	1:BIG_CNV;	1:BIG_CNV;	#N/A	1:BIG_CNV;	#N/A	5:FOCAL_CNV;SV;	#N/A	#N/A	#N/A	1:BIG_CNV;	1:BIG_CNV;	#N/A
PMS2	15	1:BIG_CNV	2:BIG_CNV;LOH;	1:BIG_CNV;	1:BIG_CNV;	#N/A	#N/A	1:BIG_CNV;	1:BIG_CNV;	1:BIG_CNV;	#N/A	5:BIG_CNV;SV;LOH;	1:BIG_CNV;	#N/A	#N/A	1:BIG_CNV;	1:BIG_CNV;	22:SV;	46:SV;	#N/A	#N/A	#N/A	#N/A	#N/A	4:SV;
POT1	15	1:BIG_CNV	2:BIG_CNV;LOH;	1:BIG_CNV;	1:BIG_CNV;	#N/A	#N/A	1:BIG_CNV;	1:BIG_CNV;	7:BIG_CNV;SV;	4:SV;	2:BIG_CNV;LOH;	1:BIG_CNV;	#N/A	#N/A	#N/A	1:BIG_CNV;	35:SV;LOH;	62:SV;	#N/A	#N/A	#N/A	#N/A	#N/A	#N/A
PPM1D	15	1:BIG_CNV	#N/A	1:SNV;	1:BIG_CNV;	#N/A	#N/A	#N/A	#N/A	#N/A	#N/A	2:BIG_CNV;LOH;	2:BIG_CNV;LOH;	1:BIG_CNV;	1:BIG_CNV;	#N/A	2:BIG_CNV;LOH;	44:SV;	19:SV;	1:SV;	1:SV;	#N/A	2:BIG_CNV;LOH;	#N/A	#N/A
PPP2R2A	15	#N/A	#N/A	5:BIG_CNV;SV;LOH;	5:BIG_CNV;SV;LOH;	#N/A	#N/A	2:BIG_CNV;LOH;	2:BIG_CNV;LOH;	3:FOCAL_CNV;BIG_CNV;LOH;	2:BIG_CNV;LOH;	2:BIG_CNV;LOH;	1:BIG_CNV;	#N/A	#N/A	1:BIG_CNV;	2:BIG_CNV;LOH;	37:SV;	14:SV;	#N/A	#N/A	#N/A	2:BIG_CNV;LOH;	#N/A	9:SV;
PRKAG2	15	1:BIG_CNV	2:BIG_CNV;LOH;	1:BIG_CNV;	1:BIG_CNV;	#N/A	#N/A	1:BIG_CNV;	1:BIG_CNV;	1:BIG_CNV;	2:SV;	2:BIG_CNV;LOH;	1:BIG_CNV;	#N/A	#N/A	#N/A	1:BIG_CNV;	35:SV;LOH;	22:SV;	#N/A	#N/A	#N/A	#N/A	#N/A	#N/A
RAC1	15	1:BIG_CNV	2:BIG_CNV;LOH;	1:BIG_CNV;	1:BIG_CNV;	#N/A	#N/A	1:BIG_CNV;	1:BIG_CNV;	1:BIG_CNV;	#N/A	2:BIG_CNV;LOH;	1:BIG_CNV;	#N/A	#N/A	1:BIG_CNV;	1:BIG_CNV;	33:FOCAL_CNV;SV;	51:FOCAL_CNV;SV;	#N/A	#N/A	#N/A	#N/A	#N/A	3:SV;
SOX17	15	#N/A	#N/A	2:BIG_CNV;LOH;	2:BIG_CNV;LOH;	#N/A	#N/A	#N/A	#N/A	2:BIG_CNV;LOH;	2:BIG_CNV;LOH;	2:BIG_CNV;LOH;	2:BIG_CNV;LOH;	1:BIG_CNV;	5:BIG_CNV;SV;	#N/A	1:BIG_CNV;	24:SV;	43:FOCAL_CNV;SV;	#N/A	#N/A	2:BIG_CNV;LOH;	2:BIG_CNV;LOH;	1:FOCAL_CNV;	#N/A
SSX2	15	1:BIG_CNV	1:BIG_CNV;	2:BIG_CNV;LOH;	2:BIG_CNV;LOH;	#N/A	1:BIG_CNV;	#N/A	#N/A	1:BIG_CNV;	1:BIG_CNV;	#N/A	1:BIG_CNV;	1:BIG_CNV;	1:BIG_CNV;	#N/A	1:BIG_CNV;	#N/A	2:SV;	#N/A	#N/A	#N/A	1:BIG_CNV;	1:BIG_CNV;	#N/A
SSX4	15	1:BIG_CNV	1:BIG_CNV;	2:BIG_CNV;LOH;	2:BIG_CNV;LOH;	#N/A	1:BIG_CNV;	#N/A	#N/A	1:BIG_CNV;	1:BIG_CNV;	#N/A	1:BIG_CNV;	1:BIG_CNV;	1:BIG_CNV;	#N/A	1:BIG_CNV;	#N/A	9:BIG_CNV;SV;	#N/A	#N/A	#N/A	1:BIG_CNV;	1:BIG_CNV;	#N/A
U2AF1	15	2:BIG_CNVLOH	2:BIG_CNV;LOH;	4:SV;LOH;	5:BIG_CNV;SV;LOH;	#N/A	8:BIG_CNV;SV;LOH;	2:BIG_CNV;LOH;	2:BIG_CNV;LOH;	#N/A	#N/A	#N/A	#N/A	1:BIG_CNV;	2:BIG_CNV;	#N/A	1:BIG_CNV;	28:SV;	29:SV;	2:BIG_CNV;LOH;	#N/A	#N/A	#N/A	#N/A	#N/A
WRN	15	#N/A	#N/A	13:BIG_CNV;SV;LOH;	18:BIG_CNV;SV;LOH;	#N/A	#N/A	2:BIG_CNV;LOH;	2:BIG_CNV;LOH;	2:BIG_CNV;LOH;	2:BIG_CNV;LOH;	2:BIG_CNV;LOH;	2:BIG_CNV;	#N/A	#N/A	1:BIG_CNV;	3:BIG_CNV;LOH;	18:SV;	46:SV;	#N/A	#N/A	#N/A	2:BIG_CNV;LOH;	#N/A	12:SV;
YWHAE	15	2:BIG_CNVLOH	2:BIG_CNV;LOH;	#N/A	#N/A	#N/A	2:BIG_CNV;LOH;	#N/A	#N/A	4:SV;LOH;	2:BIG_CNV;LOH;	2:BIG_CNV;LOH;	#N/A	2:BIG_CNV;LOH;	2:BIG_CNV;LOH;	#N/A	2:FOCAL_CNV;LOH;	21:SV;	10:BIG_CNV;SV;	2:BIG_CNV;LOH;	#N/A	#N/A	2:BIG_CNV;LOH;	2:BIG_CNV;LOH;	#N/A
ZRSR2	15	1:BIG_CNV	1:BIG_CNV;	2:BIG_CNV;LOH;	2:BIG_CNV;LOH;	#N/A	1:BIG_CNV;	#N/A	#N/A	#N/A	1:BIG_CNV;	#N/A	1:BIG_CNV;	1:BIG_CNV;	1:BIG_CNV;	#N/A	1:BIG_CNV;	8:SV;	15:SV;	#N/A	#N/A	#N/A	1:BIG_CNV;	1:BIG_CNV;	6:SV;
PIM1	14	#N/A	#N/A	5:SV;	5:SV;	#N/A	1:BIG_CNV;	2:BIG_CNV;LOH;	2:BIG_CNV;LOH;	2:BIG_CNV;LOH;	#N/A	#N/A	#N/A	1:BIG_CNV;	1:BIG_CNV;	#N/A	1:FOCAL_CNV;	6:SV;	27:SV;	#N/A	#N/A	#N/A	1:BIG_CNV;	5:SV;LOH;	6:SV;
RPA1	14	2:BIG_CNVLOH	2:BIG_CNV;LOH;	#N/A	#N/A	#N/A	2:BIG_CNV;LOH;	#N/A	#N/A	#N/A	2:BIG_CNV;LOH;	2:BIG_CNV;LOH;	#N/A	2:BIG_CNV;LOH;	2:BIG_CNV;LOH;	#N/A	2:BIG_CNV;LOH;	45:SV;	38:SV;	2:BIG_CNV;LOH;	#N/A	#N/A	2:BIG_CNV;LOH;	2:BIG_CNV;LOH;	2:SV;
TMPRSS2	14	2:BIG_CNVLOH	3:BIG_CNV;SV;LOH;	#N/A	2:BIG_CNV;LOH;	#N/A	12:BIG_CNV;SV;LOH;	2:BIG_CNV;LOH;	2:BIG_CNV;LOH;	#N/A	#N/A	#N/A	#N/A	2:SNV;BIG_CNV;	1:BIG_CNV;	#N/A	1:BIG_CNV;	90:SV;	58:SV;	2:BIG_CNV;LOH;	#N/A	#N/A	#N/A	4:SV;	3:SV;
BRAF	14	1:BIG_CNV	2:BIG_CNV;LOH;	1:BIG_CNV;	1:BIG_CNV;	#N/A	#N/A	1:BIG_CNV;	1:BIG_CNV;	1:BIG_CNV;	#N/A	2:BIG_CNV;LOH;	1:BIG_CNV;	#N/A	#N/A	#N/A	1:BIG_CNV;	30:SV;LOH;	18:FOCAL_CNV;SV;	#N/A	#N/A	#N/A	#N/A	#N/A	#N/A
CCND2	14	1:BIG_CNV	3:BIG_CNV;SV;LOH;	#N/A	#N/A	#N/A	1:BIG_CNV;	2:BIG_CNV;LOH;	2:BIG_CNV;LOH;	1:BIG_CNV;	1:BIG_CNV;	#N/A	#N/A	1:BIG_CNV;	1:BIG_CNV;	#N/A	3:FOCAL_CNV;BIG_CNV;LOH;	26:SV;	14:SV;	#N/A	#N/A	#N/A	#N/A	#N/A	#N/A
CCND3	14	#N/A	#N/A	1:BIG_CNV;	1:BIG_CNV;	#N/A	1:BIG_CNV;	2:BIG_CNV;LOH;	2:BIG_CNV;LOH;	2:BIG_CNV;LOH;	#N/A	#N/A	#N/A	1:BIG_CNV;	1:BIG_CNV;	#N/A	1:BIG_CNV;	12:SV;	1:BIG_CNV;	#N/A	#N/A	#N/A	1:BIG_CNV;	#N/A	#N/A
CDK6	14	1:BIG_CNV	2:BIG_CNV;LOH;	1:BIG_CNV;	1:BIG_CNV;	#N/A	#N/A	1:BIG_CNV;	1:BIG_CNV;	1:BIG_CNV;	#N/A	2:BIG_CNV;LOH;	1:BIG_CNV;	#N/A	#N/A	#N/A	1:BIG_CNV;	7:SV;LOH;	34:FOCAL_CNV;SV;	#N/A	#N/A	#N/A	#N/A	#N/A	4:SV;
DDR1	14	2:SV	#N/A	1:BIG_CNV;	1:BIG_CNV;	#N/A	1:BIG_CNV;	2:BIG_CNV;LOH;	2:BIG_CNV;LOH;	2:BIG_CNV;LOH;	#N/A	#N/A	#N/A	1:BIG_CNV;	1:BIG_CNV;	#N/A	1:FOCAL_CNV;	#N/A	4:FOCAL_CNV;SV;	#N/A	#N/A	#N/A	1:BIG_CNV;	#N/A	#N/A
EZH2	14	1:BIG_CNV	2:BIG_CNV;LOH;	1:BIG_CNV;	1:BIG_CNV;	#N/A	#N/A	1:BIG_CNV;	1:BIG_CNV;	1:BIG_CNV;	#N/A	2:BIG_CNV;LOH;	1:BIG_CNV;	#N/A	#N/A	#N/A	1:BIG_CNV;	11:SV;LOH;	12:SV;	#N/A	#N/A	#N/A	#N/A	#N/A	#N/A
FBXW7	14	#N/A	#N/A	#N/A	1:BIG_CNV;	#N/A	#N/A	#N/A	#N/A	3:SV;	4:BIG_CNV;	#N/A	2:SV;	3:SNV;BIG_CNV;LOH;	6:SNV;INDEL;SV;	3:SNV;SV;	4:SNV;BIG_CNV;SV;	50:SV;	76:SV;	5:SV;	#N/A	#N/A	2:BIG_CNV;LOH;	#N/A	#N/A
HSP90AB1	14	#N/A	#N/A	1:BIG_CNV;	1:BIG_CNV;	#N/A	1:BIG_CNV;	2:BIG_CNV;LOH;	2:BIG_CNV;LOH;	2:BIG_CNV;LOH;	#N/A	#N/A	#N/A	1:BIG_CNV;	1:BIG_CNV;	#N/A	1:FOCAL_CNV;	12:SV;	2:SV;	#N/A	#N/A	#N/A	7:BIG_CNV;SV;	#N/A	#N/A
MET	14	1:BIG_CNV	2:BIG_CNV;LOH;	1:BIG_CNV;	1:BIG_CNV;	#N/A	#N/A	1:BIG_CNV;	1:BIG_CNV;	1:BIG_CNV;	#N/A	2:BIG_CNV;LOH;	1:BIG_CNV;	#N/A	#N/A	#N/A	1:BIG_CNV;	30:SV;LOH;	17:SV;	#N/A	#N/A	#N/A	#N/A	#N/A	#N/A
NAMPT	14	1:BIG_CNV	2:BIG_CNV;LOH;	1:BIG_CNV;	1:BIG_CNV;	#N/A	#N/A	1:BIG_CNV;	1:BIG_CNV;	1:BIG_CNV;	#N/A	2:BIG_CNV;LOH;	1:BIG_CNV;	#N/A	#N/A	#N/A	3:FOCAL_CNV;BIG_CNV;	5:SV;LOH;	5:SV;	#N/A	#N/A	#N/A	#N/A	#N/A	3:SV;
NF1	14	1:BIG_CNV	2:BIG_CNV;LOH;	#N/A	1:BIG_CNV;	#N/A	#N/A	#N/A	#N/A	5:SV;	#N/A	4:SV;LOH;	5:FOCAL_CNV;SV;LOH;	1:BIG_CNV;	1:BIG_CNV;	#N/A	2:BIG_CNV;LOH;	20:SV;	20:SV;	#N/A	#N/A	#N/A	2:BIG_CNV;LOH;	#N/A	10:SV;
NUDT1	14	1:BIG_CNV	2:BIG_CNV;LOH;	1:BIG_CNV;	1:BIG_CNV;	#N/A	#N/A	1:BIG_CNV;	1:BIG_CNV;	1:BIG_CNV;	#N/A	2:BIG_CNV;LOH;	1:BIG_CNV;	#N/A	#N/A	1:BIG_CNV;	1:BIG_CNV;	2:SV;	#N/A	#N/A	#N/A	#N/A	#N/A	#N/A	#N/A
PLK2	14	3:SV	#N/A	#N/A	4:SV;	#N/A	#N/A	2:BIG_CNV;LOH;	2:BIG_CNV;LOH;	5:SV;LOH;	4:BIG_CNV;SV;LOH;	6:SV;	4:SV;	1:BIG_CNV;	8:BIG_CNV;SV;	#N/A	#N/A	31:SV;	67:SV;	#N/A	#N/A	#N/A	#N/A	#N/A	11:SV;
PTPN12	14	1:BIG_CNV	2:BIG_CNV;LOH;	1:BIG_CNV;	1:BIG_CNV;	#N/A	#N/A	1:BIG_CNV;	1:BIG_CNV;	1:BIG_CNV;	#N/A	2:BIG_CNV;LOH;	1:BIG_CNV;	#N/A	#N/A	#N/A	1:BIG_CNV;	24:SV;LOH;	11:SV;	#N/A	#N/A	#N/A	#N/A	#N/A	4:SV;
RAD51AP1	14	5:BIG_CNVSV	6:BIG_CNV;SV;LOH;	#N/A	#N/A	#N/A	1:BIG_CNV;	2:BIG_CNV;LOH;	2:BIG_CNV;LOH;	1:BIG_CNV;	1:BIG_CNV;	#N/A	#N/A	1:BIG_CNV;	1:BIG_CNV;	#N/A	2:BIG_CNV;LOH;	7:SV;	6:SV;	#N/A	#N/A	#N/A	#N/A	#N/A	#N/A
RAD51B	14	#N/A	#N/A	2:BIG_CNV;LOH;	1:BIG_CNV;	#N/A	#N/A	#N/A	#N/A	7:FOCAL_CNV;SV;LOH;	6:FOCAL_CNV;SV;	#N/A	#N/A	9:FOCAL_CNV;BIG_CNV;SV;LOH;	2:FOCAL_CNV;LOH;	#N/A	2:BIG_CNV;	4:SV;	21:FOCAL_CNV;SV;	2:BIG_CNV;LOH;	4:SV;	#N/A	1:BIG_CNV;	#N/A	#N/A
RAD51C	14	1:BIG_CNV	2:BIG_CNV;LOH;	#N/A	1:BIG_CNV;	#N/A	#N/A	#N/A	2:FOCAL_CNV;LOH;	#N/A	#N/A	2:BIG_CNV;LOH;	2:BIG_CNV;LOH;	1:BIG_CNV;	3:BIG_CNV;SV;	#N/A	2:BIG_CNV;LOH;	20:SV;	13:SV;	#N/A	#N/A	#N/A	2:BIG_CNV;LOH;	#N/A	14:SV;
RHEB	14	1:BIG_CNV	2:BIG_CNV;LOH;	1:BIG_CNV;	1:BIG_CNV;	#N/A	#N/A	1:BIG_CNV;	1:BIG_CNV;	1:BIG_CNV;	#N/A	2:BIG_CNV;LOH;	1:BIG_CNV;	#N/A	#N/A	#N/A	1:BIG_CNV;	13:SV;LOH;	8:SV;	#N/A	#N/A	#N/A	#N/A	#N/A	#N/A
SHFM1	14	1:BIG_CNV	2:BIG_CNV;LOH;	1:BIG_CNV;	1:BIG_CNV;	#N/A	#N/A	1:BIG_CNV;	1:BIG_CNV;	1:BIG_CNV;	#N/A	2:BIG_CNV;LOH;	1:BIG_CNV;	#N/A	#N/A	#N/A	1:BIG_CNV;	12:SV;LOH;	34:SV;	#N/A	#N/A	#N/A	#N/A	#N/A	#N/A
SHH	14	1:BIG_CNV	2:BIG_CNV;LOH;	1:BIG_CNV;	1:BIG_CNV;	#N/A	#N/A	1:BIG_CNV;	1:BIG_CNV;	1:BIG_CNV;	#N/A	2:BIG_CNV;LOH;	1:BIG_CNV;	#N/A	#N/A	#N/A	1:BIG_CNV;	46:SV;LOH;	81:FOCAL_CNV;SV;	#N/A	#N/A	#N/A	#N/A	#N/A	8:SV;
SMO	14	1:BIG_CNV	2:BIG_CNV;LOH;	1:BIG_CNV;	1:BIG_CNV;	#N/A	#N/A	1:BIG_CNV;	1:BIG_CNV;	1:BIG_CNV;	#N/A	2:BIG_CNV;LOH;	1:BIG_CNV;	#N/A	#N/A	#N/A	1:BIG_CNV;	44:SV;LOH;	39:FOCAL_CNV;SV;	#N/A	#N/A	#N/A	#N/A	#N/A	#N/A
SUZ12	14	1:BIG_CNV	2:BIG_CNV;LOH;	#N/A	1:BIG_CNV;	#N/A	#N/A	#N/A	#N/A	#N/A	#N/A	2:SV;LOH;	2:SV;LOH;	1:BIG_CNV;	1:BIG_CNV;	#N/A	2:BIG_CNV;LOH;	3:SV;	10:SV;	#N/A	#N/A	4:SV;	2:BIG_CNV;LOH;	#N/A	3:SV;
AKAP9	14	1:BIG_CNV	2:BIG_CNV;LOH;	1:BIG_CNV;	1:BIG_CNV;	#N/A	#N/A	1:BIG_CNV;	1:BIG_CNV;	1:BIG_CNV;	#N/A	2:BIG_CNV;LOH;	1:BIG_CNV;	#N/A	#N/A	#N/A	1:BIG_CNV;	46:FOCAL_CNV;SV;LOH;	27:FOCAL_CNV;SV;	#N/A	#N/A	#N/A	#N/A	#N/A	6:SV;
ARID1A	14	1:BIG_CNV	1:BIG_CNV;	#N/A	#N/A	#N/A	2:BIG_CNV;LOH;	2:BIG_CNV;LOH;	2:BIG_CNV;LOH;	#N/A	1:BIG_CNV;	1:BIG_CNV;	1:BIG_CNV;	#N/A	#N/A	#N/A	#N/A	13:SV;	4:SV;	2:BIG_CNV;LOH;	#N/A	#N/A	2:BIG_CNV;LOH;	#N/A	#N/A
CREB3L2	14	1:BIG_CNV	2:BIG_CNV;LOH;	1:BIG_CNV;	1:BIG_CNV;	#N/A	#N/A	1:BIG_CNV;	1:BIG_CNV;	1:BIG_CNV;	#N/A	2:BIG_CNV;LOH;	1:BIG_CNV;	#N/A	#N/A	#N/A	1:BIG_CNV;	47:SV;LOH;	45:FOCAL_CNV;SV;	#N/A	#N/A	#N/A	#N/A	#N/A	8:SV;
CUX1	14	1:BIG_CNV	2:BIG_CNV;LOH;	1:BIG_CNV;	1:BIG_CNV;	#N/A	#N/A	1:BIG_CNV;	1:BIG_CNV;	5:BIG_CNV;SV;	#N/A	2:BIG_CNV;LOH;	1:BIG_CNV;	#N/A	#N/A	#N/A	1:BIG_CNV;	26:SV;LOH;	50:FOCAL_CNV;SV;	#N/A	#N/A	#N/A	#N/A	#N/A	6:SV;
CYLD	14	#N/A	#N/A	4:BIG_CNV;SV;	4:BIG_CNV;SV;	#N/A	4:BIG_CNV;SV;LOH;	1:BIG_CNV;	#N/A	2:BIG_CNV;LOH;	5:SV;LOH;	#N/A	#N/A	1:BIG_CNV;	4:SV;	10:SV;LOH;	21:FOCAL_CNV;SV;LOH;	67:SV;	48:SV;	#N/A	#N/A	#N/A	#N/A	#N/A	#N/A
CYP3A5	14	1:BIG_CNV	2:BIG_CNV;LOH;	1:BIG_CNV;	1:BIG_CNV;	#N/A	#N/A	1:BIG_CNV;	1:BIG_CNV;	1:BIG_CNV;	#N/A	5:BIG_CNV;SV;LOH;	1:BIG_CNV;	#N/A	#N/A	#N/A	1:BIG_CNV;	39:SV;LOH;	18:SV;	#N/A	#N/A	#N/A	#N/A	#N/A	#N/A
ECT2L	14	#N/A	#N/A	1:BIG_CNV;	1:BIG_CNV;	#N/A	1:BIG_CNV;	#N/A	#N/A	2:BIG_CNV;LOH;	5:SV;LOH;	#N/A	4:SV;	1:BIG_CNV;	1:BIG_CNV;	#N/A	1:BIG_CNV;	86:SV;	110:SV;	#N/A	#N/A	#N/A	1:BIG_CNV;	5:SV;LOH;	8:SV;
EPHB2	14	1:BIG_CNV	1:BIG_CNV;	#N/A	#N/A	#N/A	2:BIG_CNV;LOH;	2:BIG_CNV;LOH;	2:BIG_CNV;LOH;	#N/A	1:BIG_CNV;	1:BIG_CNV;	1:BIG_CNV;	#N/A	#N/A	#N/A	#N/A	20:SV;	7:SV;	2:BIG_CNV;LOH;	#N/A	#N/A	2:BIG_CNV;LOH;	#N/A	#N/A
ERC1	14	1:BIG_CNV	2:BIG_CNV;LOH;	#N/A	#N/A	#N/A	1:BIG_CNV;	2:BIG_CNV;LOH;	2:BIG_CNV;LOH;	1:BIG_CNV;	1:BIG_CNV;	#N/A	#N/A	1:BIG_CNV;	1:BIG_CNV;	#N/A	2:BIG_CNV;LOH;	8:SV;	22:FOCAL_CNV;SV;	#N/A	#N/A	#N/A	#N/A	#N/A	4:SV;
ETV6	14	1:BIG_CNV	2:BIG_CNV;LOH;	#N/A	#N/A	#N/A	2:SNV;BIG_CNV;	2:BIG_CNV;LOH;	2:BIG_CNV;LOH;	1:BIG_CNV;	5:BIG_CNV;SV;	#N/A	#N/A	1:FOCAL_CNV;	4:FOCAL_CNV;SV;	#N/A	3:FOCAL_CNV;LOH;	27:SV;	12:SV;	#N/A	#N/A	#N/A	#N/A	#N/A	#N/A
FANCE	14	1:GERMLINE_SNV	1:GERMLINE_SNV;	#N/A	#N/A	#N/A	1:BIG_CNV;	2:BIG_CNV;LOH;	2:BIG_CNV;LOH;	2:BIG_CNV;LOH;	#N/A	#N/A	#N/A	1:BIG_CNV;	1:BIG_CNV;	#N/A	1:BIG_CNV;	8:SV;	6:FOCAL_CNV;SV;	#N/A	#N/A	#N/A	1:BIG_CNV;	#N/A	#N/A
FOXA1	14	#N/A	#N/A	4:BIG_CNV;SV;LOH;	2:SV;	#N/A	#N/A	#N/A	#N/A	#N/A	1:BIG_CNV;	#N/A	4:SV;	6:BIG_CNV;SV;LOH;	9:SV;LOH;	2:SV;	1:BIG_CNV;	20:SV;	52:FOCAL_CNV;SV;	2:BIG_CNV;LOH;	#N/A	#N/A	1:BIG_CNV;	1:FOCAL_CNV;	4:SV;
HIC1	14	2:BIG_CNVLOH	2:BIG_CNV;LOH;	#N/A	#N/A	#N/A	2:BIG_CNV;LOH;	#N/A	#N/A	#N/A	2:BIG_CNV;LOH;	2:BIG_CNV;LOH;	#N/A	2:BIG_CNV;LOH;	2:BIG_CNV;LOH;	#N/A	2:BIG_CNV;LOH;	2:SV;	4:SV;	2:BIG_CNV;LOH;	#N/A	#N/A	2:BIG_CNV;LOH;	2:BIG_CNV;LOH;	3:SV;
HOXA9	14	1:BIG_CNV	2:BIG_CNV;LOH;	1:BIG_CNV;	1:BIG_CNV;	#N/A	#N/A	1:BIG_CNV;	1:BIG_CNV;	1:BIG_CNV;	#N/A	2:BIG_CNV;LOH;	1:BIG_CNV;	#N/A	#N/A	1:BIG_CNV;	1:BIG_CNV;	4:SV;	#N/A	#N/A	#N/A	#N/A	#N/A	#N/A	#N/A
KIAA1549	14	1:BIG_CNV	2:BIG_CNV;LOH;	1:BIG_CNV;	1:BIG_CNV;	#N/A	#N/A	1:BIG_CNV;	1:BIG_CNV;	1:BIG_CNV;	#N/A	2:BIG_CNV;LOH;	1:BIG_CNV;	#N/A	#N/A	#N/A	1:BIG_CNV;	25:SV;LOH;	17:FOCAL_CNV;SV;	#N/A	#N/A	#N/A	#N/A	#N/A	#N/A
LMTK2	14	1:BIG_CNV	2:BIG_CNV;LOH;	1:BIG_CNV;	1:BIG_CNV;	#N/A	#N/A	1:BIG_CNV;	1:BIG_CNV;	1:BIG_CNV;	#N/A	2:BIG_CNV;LOH;	1:BIG_CNV;	#N/A	#N/A	#N/A	1:BIG_CNV;	3:SV;LOH;	4:FOCAL_CNV;SV;	#N/A	#N/A	#N/A	#N/A	#N/A	#N/A
MAP3K6	14	1:BIG_CNV	1:BIG_CNV;	#N/A	#N/A	#N/A	2:BIG_CNV;LOH;	2:BIG_CNV;LOH;	2:BIG_CNV;LOH;	#N/A	1:BIG_CNV;	1:BIG_CNV;	1:BIG_CNV;	#N/A	#N/A	#N/A	#N/A	2:SV;	2:SV;	2:BIG_CNV;LOH;	#N/A	#N/A	2:BIG_CNV;LOH;	#N/A	#N/A
MDS2	14	1:BIG_CNV	1:BIG_CNV;	#N/A	#N/A	#N/A	2:BIG_CNV;LOH;	2:BIG_CNV;LOH;	2:BIG_CNV;LOH;	#N/A	1:BIG_CNV;	1:BIG_CNV;	1:BIG_CNV;	#N/A	#N/A	#N/A	#N/A	8:SV;	6:SV;	2:BIG_CNV;LOH;	#N/A	#N/A	2:BIG_CNV;LOH;	#N/A	#N/A
MNX1	14	1:BIG_CNV	2:BIG_CNV;LOH;	1:BIG_CNV;	5:BIG_CNV;SV;	#N/A	#N/A	1:BIG_CNV;	1:BIG_CNV;	1:BIG_CNV;	#N/A	2:BIG_CNV;LOH;	5:BIG_CNV;SV;	#N/A	#N/A	#N/A	1:BIG_CNV;	95:SV;LOH;	108:SV;	#N/A	#N/A	#N/A	#N/A	6:SV;LOH;	#N/A
NFKBIE	14	#N/A	#N/A	1:BIG_CNV;	1:BIG_CNV;	#N/A	1:BIG_CNV;	2:BIG_CNV;LOH;	2:BIG_CNV;LOH;	2:BIG_CNV;LOH;	#N/A	#N/A	#N/A	1:BIG_CNV;	1:BIG_CNV;	#N/A	1:FOCAL_CNV;	10:SV;	10:SV;	#N/A	#N/A	#N/A	6:BIG_CNV;SV;	#N/A	#N/A
OLIG2	14	2:BIG_CNVLOH	2:BIG_CNV;LOH;	#N/A	2:BIG_CNV;LOH;	#N/A	6:BIG_CNV;SV;LOH;	2:BIG_CNV;LOH;	2:BIG_CNV;LOH;	#N/A	#N/A	#N/A	#N/A	1:BIG_CNV;	1:BIG_CNV;	#N/A	1:FOCAL_CNV;	34:SV;	27:SV;	2:BIG_CNV;LOH;	#N/A	#N/A	#N/A	#N/A	8:SV;
PAX7	14	1:BIG_CNV	1:BIG_CNV;	#N/A	#N/A	#N/A	2:BIG_CNV;LOH;	2:BIG_CNV;LOH;	2:BIG_CNV;LOH;	#N/A	1:BIG_CNV;	1:BIG_CNV;	5:BIG_CNV;SV;	#N/A	#N/A	#N/A	#N/A	41:SV;	46:FOCAL_CNV;SV;	2:BIG_CNV;LOH;	#N/A	#N/A	3:BIG_CNV;LOH;	#N/A	3:SV;
PCM1	14	#N/A	#N/A	2:BIG_CNV;LOH;	2:BIG_CNV;LOH;	#N/A	#N/A	2:BIG_CNV;LOH;	2:BIG_CNV;LOH;	3:BIG_CNV;LOH;	2:BIG_CNV;LOH;	2:BIG_CNV;LOH;	1:BIG_CNV;	#N/A	#N/A	1:BIG_CNV;	1:BIG_CNV;	6:SV;	#N/A	#N/A	#N/A	#N/A	2:BIG_CNV;LOH;	#N/A	#N/A
PELP1	14	2:BIG_CNVLOH	2:BIG_CNV;LOH;	#N/A	#N/A	#N/A	2:BIG_CNV;LOH;	#N/A	#N/A	#N/A	2:BIG_CNV;LOH;	2:BIG_CNV;LOH;	#N/A	2:BIG_CNV;LOH;	2:BIG_CNV;LOH;	#N/A	2:FOCAL_CNV;LOH;	15:SV;	10:FOCAL_CNV;SV;	2:BIG_CNV;LOH;	#N/A	#N/A	2:BIG_CNV;LOH;	2:BIG_CNV;LOH;	#N/A
PPFIBP1	14	1:BIG_CNV	2:BIG_CNV;LOH;	#N/A	#N/A	#N/A	1:BIG_CNV;	2:BIG_CNV;LOH;	2:BIG_CNV;LOH;	3:BIG_CNV;SV;	3:SV;	4:SV;	#N/A	#N/A	#N/A	#N/A	#N/A	8:SV;	29:SV;	#N/A	2:SV;	#N/A	3:SV;	#N/A	7:SV;
RELN	14	1:BIG_CNV	2:BIG_CNV;LOH;	1:BIG_CNV;	1:BIG_CNV;	#N/A	#N/A	1:BIG_CNV;	1:BIG_CNV;	1:BIG_CNV;	#N/A	2:BIG_CNV;LOH;	1:BIG_CNV;	#N/A	#N/A	#N/A	1:BIG_CNV;	10:SV;LOH;	27:SV;	#N/A	#N/A	#N/A	#N/A	#N/A	#N/A
RINT1	14	1:BIG_CNV	2:BIG_CNV;LOH;	2:GERMLINE_SNV;BIG_CNV;	2:GERMLINE_SNV;BIG_CNV;	#N/A	#N/A	1:BIG_CNV;	1:BIG_CNV;	1:BIG_CNV;	#N/A	2:BIG_CNV;LOH;	1:BIG_CNV;	#N/A	#N/A	#N/A	1:BIG_CNV;	3:SV;LOH;	1:SV;	#N/A	#N/A	#N/A	#N/A	#N/A	#N/A
RNF213	14	1:BIG_CNV	2:BIG_CNV;LOH;	#N/A	1:BIG_CNV;	#N/A	#N/A	#N/A	#N/A	#N/A	#N/A	2:BIG_CNV;LOH;	2:BIG_CNV;LOH;	1:BIG_CNV;	1:BIG_CNV;	2:SNV;LOH;	2:BIG_CNV;LOH;	8:SV;	15:SV;	#N/A	#N/A	#N/A	2:BIG_CNV;LOH;	#N/A	#N/A
RUNX1	14	2:BIG_CNVLOH	2:BIG_CNV;LOH;	#N/A	2:BIG_CNV;LOH;	#N/A	30:FOCAL_CNV;SV;LOH;	2:BIG_CNV;LOH;	2:BIG_CNV;LOH;	#N/A	#N/A	#N/A	#N/A	1:BIG_CNV;	1:BIG_CNV;	#N/A	3:FOCAL_CNV;BIG_CNV;	42:SV;	39:SV;	2:BIG_CNV;LOH;	#N/A	#N/A	#N/A	#N/A	8:SV;
RUNX2	14	#N/A	#N/A	1:BIG_CNV;	1:BIG_CNV;	#N/A	1:BIG_CNV;	2:BIG_CNV;LOH;	2:BIG_CNV;LOH;	2:BIG_CNV;LOH;	#N/A	#N/A	#N/A	1:BIG_CNV;	1:BIG_CNV;	#N/A	4:FOCAL_CNV;BIG_CNV;	32:FOCAL_CNV;SV;	10:SV;	#N/A	#N/A	#N/A	1:BIG_CNV;	2:INDEL;LOH;	6:SV;
SEPT9	14	1:BIG_CNV	2:BIG_CNV;LOH;	1:SNV;	2:SNV;BIG_CNV;	#N/A	#N/A	#N/A	#N/A	#N/A	#N/A	2:BIG_CNV;LOH;	2:BIG_CNV;LOH;	1:BIG_CNV;	10:FOCAL_CNV;BIG_CNV;SV;	#N/A	4:FOCAL_CNV;LOH;	63:SV;	64:FOCAL_CNV;SV;	#N/A	#N/A	#N/A	2:BIG_CNV;LOH;	4:SV;	6:SV;
SLX4	14	#N/A	#N/A	2:BIG_CNV;LOH;	1:BIG_CNV;	#N/A	2:BIG_CNV;LOH;	1:BIG_CNV;	#N/A	#N/A	1:BIG_CNV;	#N/A	#N/A	1:BIG_CNV;	1:BIG_CNV;	#N/A	1:BIG_CNV;	6:GERMLINE_SNV;SV;	11:GERMLINE_SNV;SV;	#N/A	#N/A	1:GERMLINE_SNV;	1:GERMLINE_SNV;	#N/A	#N/A
TCEA1	14	#N/A	#N/A	2:BIG_CNV;LOH;	2:BIG_CNV;LOH;	#N/A	#N/A	#N/A	#N/A	2:BIG_CNV;LOH;	2:BIG_CNV;LOH;	2:BIG_CNV;LOH;	2:BIG_CNV;LOH;	1:BIG_CNV;	1:BIG_CNV;	#N/A	1:BIG_CNV;	#N/A	4:SV;	#N/A	#N/A	2:BIG_CNV;LOH;	2:BIG_CNV;LOH;	1:BIG_CNV;	#N/A
TERT	14	4:SV	4:SV;	#N/A	#N/A	#N/A	1:BIG_CNV;	#N/A	#N/A	2:BIG_CNV;LOH;	2:BIG_CNV;LOH;	#N/A	4:SV;	1:BIG_CNV;	1:BIG_CNV;	1:SNV;	1:SNV;	110:SV;	136:FOCAL_CNV;SV;	#N/A	#N/A	#N/A	#N/A	#N/A	5:FOCAL_CNV;SV;
TFEB	14	#N/A	#N/A	1:BIG_CNV;	1:BIG_CNV;	#N/A	1:BIG_CNV;	2:BIG_CNV;LOH;	2:BIG_CNV;LOH;	2:BIG_CNV;LOH;	#N/A	#N/A	#N/A	1:BIG_CNV;	1:BIG_CNV;	#N/A	1:BIG_CNV;	13:FOCAL_CNV;SV;	10:BIG_CNV;SV;	#N/A	#N/A	#N/A	1:BIG_CNV;	#N/A	#N/A
TMSB4X	14	1:BIG_CNV	1:BIG_CNV;	2:BIG_CNV;LOH;	2:BIG_CNV;LOH;	#N/A	1:BIG_CNV;	#N/A	#N/A	#N/A	1:BIG_CNV;	#N/A	1:BIG_CNV;	1:BIG_CNV;	1:BIG_CNV;	#N/A	1:FOCAL_CNV;	#N/A	3:FOCAL_CNV;SV;	#N/A	#N/A	#N/A	1:BIG_CNV;	1:BIG_CNV;	#N/A
TRIM24	14	1:BIG_CNV	2:BIG_CNV;LOH;	1:BIG_CNV;	1:BIG_CNV;	#N/A	#N/A	1:BIG_CNV;	1:BIG_CNV;	1:BIG_CNV;	#N/A	2:BIG_CNV;LOH;	1:BIG_CNV;	#N/A	#N/A	#N/A	1:BIG_CNV;	65:SNV;FOCAL_CNV;SV;LOH;	32:FOCAL_CNV;SV;	#N/A	#N/A	#N/A	#N/A	#N/A	#N/A
TRRAP	14	1:BIG_CNV	2:BIG_CNV;LOH;	1:BIG_CNV;	1:BIG_CNV;	#N/A	#N/A	1:BIG_CNV;	1:BIG_CNV;	1:BIG_CNV;	#N/A	2:BIG_CNV;LOH;	1:BIG_CNV;	#N/A	#N/A	#N/A	1:BIG_CNV;	39:SV;LOH;	20:SV;	#N/A	#N/A	#N/A	#N/A	#N/A	6:SV;
USP6	14	2:BIG_CNVLOH	2:BIG_CNV;LOH;	#N/A	#N/A	#N/A	7:BIG_CNV;SV;LOH;	#N/A	#N/A	#N/A	2:BIG_CNV;LOH;	2:BIG_CNV;LOH;	#N/A	2:BIG_CNV;LOH;	2:BIG_CNV;LOH;	#N/A	2:BIG_CNV;LOH;	4:SV;	6:SV;	2:BIG_CNV;LOH;	#N/A	#N/A	2:BIG_CNV;LOH;	2:BIG_CNV;LOH;	#N/A
WHSC1	14	1:SNV	1:SNV;	#N/A	2:BIG_CNV;LOH;	#N/A	#N/A	1:BIG_CNV;	1:BIG_CNV;	#N/A	1:BIG_CNV;	#N/A	#N/A	#N/A	1:BIG_CNV;	#N/A	1:BIG_CNV;	2:SV;	8:SV;	1:BIG_CNV;	#N/A	#N/A	2:BIG_CNV;LOH;	#N/A	#N/A
CDK12	13	1:BIG_CNV	2:BIG_CNV;LOH;	#N/A	1:BIG_CNV;	#N/A	#N/A	#N/A	#N/A	#N/A	#N/A	2:BIG_CNV;LOH;	2:BIG_CNV;LOH;	1:BIG_CNV;	1:BIG_CNV;	#N/A	2:BIG_CNV;LOH;	12:SV;	1:FOCAL_CNV;	#N/A	#N/A	#N/A	2:BIG_CNV;LOH;	1:BIG_CNV;	#N/A
ERBB2	13	1:BIG_CNV	2:BIG_CNV;LOH;	#N/A	1:BIG_CNV;	#N/A	#N/A	#N/A	#N/A	#N/A	#N/A	2:BIG_CNV;LOH;	2:BIG_CNV;LOH;	1:BIG_CNV;	1:BIG_CNV;	#N/A	2:BIG_CNV;LOH;	2:SV;	5:FOCAL_CNV;SV;	#N/A	#N/A	#N/A	2:BIG_CNV;LOH;	1:BIG_CNV;	#N/A
GLI2	13	1:SNV	1:SNV;	#N/A	#N/A	#N/A	1:BIG_CNV;	2:BIG_CNV;LOH;	6:BIG_CNV;SV;LOH;	8:SV;	7:BIG_CNV;SV;	#N/A	#N/A	#N/A	#N/A	#N/A	#N/A	174:FOCAL_CNV;SV;	164:FOCAL_CNV;SV;	8:SV;	4:SV;	#N/A	#N/A	7:FOCAL_CNV;SV;	18:SV;
RARA	13	1:BIG_CNV	2:BIG_CNV;LOH;	#N/A	1:BIG_CNV;	#N/A	#N/A	#N/A	#N/A	#N/A	#N/A	2:BIG_CNV;LOH;	2:BIG_CNV;LOH;	1:BIG_CNV;	1:BIG_CNV;	#N/A	2:FOCAL_CNV;LOH;	2:SV;	9:FOCAL_CNV;SV;	#N/A	#N/A	#N/A	2:BIG_CNV;LOH;	1:BIG_CNV;	2:SV;
BRCA1	13	1:BIG_CNV	2:BIG_CNV;LOH;	#N/A	1:BIG_CNV;	#N/A	#N/A	#N/A	#N/A	#N/A	#N/A	2:BIG_CNV;LOH;	2:BIG_CNV;LOH;	1:BIG_CNV;	1:BIG_CNV;	#N/A	2:BIG_CNV;LOH;	7:SV;	13:SV;	#N/A	#N/A	#N/A	2:BIG_CNV;LOH;	#N/A	#N/A
BRD2	13	#N/A	#N/A	11:FOCAL_CNV;SV;	5:BIG_CNV;SV;	#N/A	1:BIG_CNV;	2:BIG_CNV;LOH;	2:BIG_CNV;LOH;	2:BIG_CNV;LOH;	#N/A	#N/A	#N/A	1:BIG_CNV;	1:BIG_CNV;	#N/A	1:BIG_CNV;	#N/A	18:SV;	#N/A	#N/A	#N/A	1:BIG_CNV;	#N/A	#N/A
CDK5	13	1:BIG_CNV	2:BIG_CNV;LOH;	1:BIG_CNV;	1:BIG_CNV;	#N/A	#N/A	1:BIG_CNV;	1:BIG_CNV;	1:BIG_CNV;	#N/A	2:BIG_CNV;LOH;	1:BIG_CNV;	#N/A	#N/A	#N/A	1:BIG_CNV;	#N/A	8:SV;	#N/A	#N/A	#N/A	#N/A	#N/A	1:SV;
FGF2	13	#N/A	#N/A	#N/A	1:BIG_CNV;	#N/A	#N/A	1:BIG_CNV;	1:BIG_CNV;	1:SV;	1:BIG_CNV;	#N/A	#N/A	#N/A	#N/A	2:SV;	4:SV;	26:SV;	15:SV;	4:SV;	#N/A	#N/A	2:BIG_CNV;LOH;	#N/A	4:SV;
FGFR3	13	#N/A	#N/A	#N/A	2:BIG_CNV;LOH;	#N/A	#N/A	1:BIG_CNV;	1:BIG_CNV;	#N/A	1:BIG_CNV;	#N/A	3:SV;	#N/A	2:BIG_CNV;	#N/A	1:BIG_CNV;	7:SV;	24:FOCAL_CNV;SV;	1:BIG_CNV;	#N/A	#N/A	2:BIG_CNV;LOH;	#N/A	#N/A
HDAC2	13	2:SV	#N/A	#N/A	#N/A	#N/A	1:BIG_CNV;	#N/A	#N/A	2:BIG_CNV;LOH;	3:SV;LOH;	#N/A	#N/A	1:BIG_CNV;	1:BIG_CNV;	#N/A	1:BIG_CNV;	11:SV;	28:SV;	#N/A	2:SV;	#N/A	1:BIG_CNV;	#N/A	#N/A
LCK	13	#N/A	#N/A	#N/A	#N/A	#N/A	2:BIG_CNV;LOH;	2:BIG_CNV;LOH;	2:BIG_CNV;LOH;	#N/A	1:BIG_CNV;	1:BIG_CNV;	1:BIG_CNV;	#N/A	2:SV;LOH;	#N/A	#N/A	43:SV;	52:SV;	2:BIG_CNV;LOH;	#N/A	#N/A	2:BIG_CNV;LOH;	#N/A	#N/A
NRG3	13	3:SV	#N/A	#N/A	#N/A	#N/A	9:SV;LOH;	#N/A	#N/A	4:SV;	#N/A	#N/A	#N/A	2:BIG_CNV;	7:BIG_CNV;SV;	#N/A	2:BIG_CNV;	125:SV;	87:SV;	2:BIG_CNV;LOH;	#N/A	2:SV;	3:BIG_CNV;SV;	#N/A	16:SV;
NTRK3	13	#N/A	#N/A	4:SV;LOH;	4:BIG_CNV;SV;	#N/A	#N/A	#N/A	#N/A	#N/A	2:BIG_CNV;LOH;	1:SNV;	1:SNV;	10:BIG_CNV;SV;LOH;	9:SV;LOH;	#N/A	#N/A	60:SV;	89:FOCAL_CNV;SV;	#N/A	#N/A	4:SV;LOH;	5:BIG_CNV;SV;LOH;	#N/A	8:SV;
PALB2	13	#N/A	#N/A	2:BIG_CNV;LOH;	1:BIG_CNV;	#N/A	2:BIG_CNV;LOH;	1:BIG_CNV;	#N/A	7:GERMLINE_SNV;BIG_CNV;SV;	6:GERMLINE_SNV;SV;	#N/A	#N/A	1:BIG_CNV;	1:BIG_CNV;	#N/A	1:BIG_CNV;	33:SV;	45:FOCAL_CNV;SV;	#N/A	#N/A	#N/A	#N/A	#N/A	9:SV;
PRKAR1A	13	1:BIG_CNV	2:BIG_CNV;LOH;	#N/A	1:BIG_CNV;	#N/A	#N/A	#N/A	#N/A	#N/A	#N/A	2:BIG_CNV;LOH;	2:BIG_CNV;LOH;	1:BIG_CNV;	1:BIG_CNV;	#N/A	3:FOCAL_CNV;BIG_CNV;LOH;	10:SV;	27:FOCAL_CNV;SV;	#N/A	#N/A	#N/A	2:BIG_CNV;LOH;	#N/A	#N/A
RPTOR	13	1:BIG_CNV	2:BIG_CNV;LOH;	#N/A	1:BIG_CNV;	#N/A	#N/A	#N/A	#N/A	#N/A	#N/A	2:BIG_CNV;LOH;	2:BIG_CNV;LOH;	1:BIG_CNV;	1:BIG_CNV;	#N/A	2:BIG_CNV;LOH;	11:SV;	14:SV;	#N/A	#N/A	#N/A	2:BIG_CNV;LOH;	#N/A	#N/A
VEGFA	13	#N/A	#N/A	1:BIG_CNV;	1:BIG_CNV;	#N/A	1:BIG_CNV;	2:BIG_CNV;LOH;	2:BIG_CNV;LOH;	2:BIG_CNV;LOH;	#N/A	#N/A	#N/A	1:BIG_CNV;	1:BIG_CNV;	#N/A	1:BIG_CNV;	25:FOCAL_CNV;SV;	#N/A	#N/A	#N/A	#N/A	1:BIG_CNV;	#N/A	#N/A
XRCC3	13	#N/A	#N/A	2:BIG_CNV;LOH;	1:BIG_CNV;	#N/A	4:SV;	2:SV;LOH;	3:SV;LOH;	#N/A	#N/A	#N/A	#N/A	2:BIG_CNV;LOH;	#N/A	#N/A	1:BIG_CNV;	11:SV;	39:SV;	2:BIG_CNV;LOH;	#N/A	#N/A	1:BIG_CNV;	#N/A	2:SV;
BCL10	13	#N/A	#N/A	4:SV;	4:SV;	#N/A	4:BIG_CNV;SV;LOH;	2:BIG_CNV;LOH;	2:BIG_CNV;LOH;	4:SV;	1:BIG_CNV;	#N/A	#N/A	#N/A	#N/A	#N/A	#N/A	39:SV;	48:SV;	2:BIG_CNV;LOH;	#N/A	#N/A	4:BIG_CNV;SV;LOH;	#N/A	#N/A
BLM	13	1:SNV	1:SNV;	#N/A	1:BIG_CNV;	#N/A	#N/A	#N/A	#N/A	#N/A	3:BIG_CNV;LOH;	#N/A	#N/A	2:BIG_CNV;LOH;	#N/A	#N/A	1:FOCAL_CNV;	17:FOCAL_CNV;SV;	26:SV;	1:GERMLINE_INDEL;	1:GERMLINE_INDEL;	#N/A	2:BIG_CNV;LOH;	5:SV;	4:SV;
BRIP1	13	1:BIG_CNV	2:BIG_CNV;LOH;	#N/A	1:BIG_CNV;	#N/A	#N/A	#N/A	#N/A	#N/A	#N/A	2:BIG_CNV;LOH;	2:BIG_CNV;LOH;	1:BIG_CNV;	1:BIG_CNV;	#N/A	2:BIG_CNV;LOH;	32:SV;	16:SV;	#N/A	#N/A	#N/A	2:BIG_CNV;LOH;	#N/A	#N/A
BRPF3	13	#N/A	#N/A	#N/A	#N/A	#N/A	1:BIG_CNV;	4:BIG_CNV;SV;LOH;	6:BIG_CNV;SV;LOH;	2:BIG_CNV;LOH;	#N/A	6:SV;	#N/A	1:BIG_CNV;	1:BIG_CNV;	#N/A	1:FOCAL_CNV;	6:SV;	6:FOCAL_CNV;SV;	#N/A	#N/A	#N/A	1:BIG_CNV;	#N/A	#N/A
CANT1	13	1:BIG_CNV	2:BIG_CNV;LOH;	#N/A	1:BIG_CNV;	#N/A	#N/A	#N/A	#N/A	#N/A	#N/A	2:BIG_CNV;LOH;	2:BIG_CNV;LOH;	1:BIG_CNV;	1:BIG_CNV;	#N/A	2:BIG_CNV;LOH;	18:SV;	13:SV;	#N/A	#N/A	#N/A	2:BIG_CNV;LOH;	#N/A	#N/A
CD79B	13	1:BIG_CNV	2:BIG_CNV;LOH;	#N/A	1:BIG_CNV;	#N/A	#N/A	#N/A	#N/A	#N/A	#N/A	2:BIG_CNV;LOH;	2:BIG_CNV;LOH;	1:BIG_CNV;	1:BIG_CNV;	#N/A	2:BIG_CNV;LOH;	8:SV;	8:SV;	#N/A	#N/A	#N/A	2:BIG_CNV;LOH;	#N/A	#N/A
COL3A1	13	3:SV	#N/A	#N/A	#N/A	#N/A	3:BIG_CNV;SV;	10:BIG_CNV;SV;LOH;	10:BIG_CNV;SV;LOH;	1:BIG_CNV;	1:BIG_CNV;	#N/A	#N/A	4:SV;	#N/A	3:SV;	3:SV;	22:SV;	37:SV;	#N/A	#N/A	#N/A	#N/A	#N/A	2:SV;
DDX5	13	1:BIG_CNV	2:BIG_CNV;LOH;	#N/A	1:BIG_CNV;	#N/A	#N/A	#N/A	#N/A	#N/A	#N/A	2:BIG_CNV;LOH;	2:BIG_CNV;LOH;	1:BIG_CNV;	1:BIG_CNV;	#N/A	2:FOCAL_CNV;LOH;	2:SV;	10:SV;	#N/A	#N/A	#N/A	2:BIG_CNV;LOH;	#N/A	#N/A
E2F3	13	#N/A	#N/A	#N/A	1:FOCAL_CNV;	#N/A	1:BIG_CNV;	2:BIG_CNV;LOH;	2:BIG_CNV;LOH;	2:BIG_CNV;LOH;	#N/A	#N/A	#N/A	1:BIG_CNV;	1:BIG_CNV;	#N/A	1:FOCAL_CNV;	42:FOCAL_CNV;SV;	52:FOCAL_CNV;SV;	#N/A	#N/A	#N/A	1:BIG_CNV;	#N/A	#N/A
ETV4	13	1:BIG_CNV	2:BIG_CNV;LOH;	#N/A	1:BIG_CNV;	#N/A	#N/A	#N/A	#N/A	#N/A	#N/A	2:BIG_CNV;LOH;	2:BIG_CNV;LOH;	1:BIG_CNV;	1:BIG_CNV;	#N/A	2:BIG_CNV;LOH;	13:FOCAL_CNV;SV;	14:FOCAL_CNV;SV;	#N/A	#N/A	#N/A	2:BIG_CNV;LOH;	#N/A	#N/A
FOXO3	13	#N/A	#N/A	1:BIG_CNV;	1:BIG_CNV;	#N/A	1:BIG_CNV;	#N/A	#N/A	2:BIG_CNV;LOH;	#N/A	#N/A	#N/A	3:FOCAL_CNV;BIG_CNV;	1:BIG_CNV;	#N/A	2:FOCAL_CNV;BIG_CNV;	22:SV;	16:SV;	3:SV;	#N/A	#N/A	1:BIG_CNV;	#N/A	#N/A
HLA-A	13	#N/A	#N/A	2:SV;	2:SV;	#N/A	1:BIG_CNV;	2:BIG_CNV;LOH;	2:BIG_CNV;LOH;	2:BIG_CNV;LOH;	#N/A	#N/A	#N/A	1:BIG_CNV;	1:BIG_CNV;	#N/A	1:FOCAL_CNV;	4:SV;	#N/A	#N/A	#N/A	#N/A	2:BIG_CNV;	#N/A	#N/A
HNRNPA2B1	13	1:BIG_CNV	2:BIG_CNV;LOH;	1:BIG_CNV;	1:BIG_CNV;	#N/A	#N/A	1:BIG_CNV;	1:BIG_CNV;	1:BIG_CNV;	#N/A	2:BIG_CNV;LOH;	1:BIG_CNV;	#N/A	#N/A	1:BIG_CNV;	1:BIG_CNV;	#N/A	#N/A	#N/A	#N/A	#N/A	#N/A	#N/A	#N/A
ID2	13	5:SV	4:SV;	#N/A	#N/A	#N/A	1:BIG_CNV;	16:SV;LOH;	14:SV;LOH;	1:BIG_CNV;	3:BIG_CNV;SV;	2:SV;	2:SV;	#N/A	#N/A	#N/A	#N/A	112:SV;	83:SV;	#N/A	#N/A	#N/A	#N/A	#N/A	6:SV;
ID3	13	1:BIG_CNV	1:BIG_CNV;	#N/A	#N/A	#N/A	2:BIG_CNV;LOH;	2:BIG_CNV;LOH;	2:BIG_CNV;LOH;	#N/A	1:BIG_CNV;	1:BIG_CNV;	1:BIG_CNV;	#N/A	#N/A	#N/A	#N/A	8:SV;	#N/A	2:BIG_CNV;LOH;	#N/A	#N/A	2:BIG_CNV;LOH;	#N/A	#N/A
KDM5A	13	1:BIG_CNV	2:BIG_CNV;LOH;	#N/A	#N/A	#N/A	1:BIG_CNV;	2:BIG_CNV;LOH;	2:BIG_CNV;LOH;	1:BIG_CNV;	1:BIG_CNV;	#N/A	#N/A	#N/A	2:SV;	#N/A	2:FOCAL_CNV;LOH;	17:SV;	41:SV;	#N/A	#N/A	#N/A	#N/A	#N/A	#N/A
LASP1	13	1:BIG_CNV	2:BIG_CNV;LOH;	#N/A	1:BIG_CNV;	#N/A	#N/A	#N/A	#N/A	#N/A	#N/A	2:BIG_CNV;LOH;	2:BIG_CNV;LOH;	1:BIG_CNV;	1:BIG_CNV;	#N/A	2:BIG_CNV;LOH;	4:SV;	8:BIG_CNV;SV;	#N/A	#N/A	#N/A	2:BIG_CNV;LOH;	1:BIG_CNV;	#N/A
MLH1	13	#N/A	#N/A	#N/A	#N/A	#N/A	#N/A	1:BIG_CNV;	1:BIG_CNV;	2:GERMLINE_SNV;BIG_CNV;	1:GERMLINE_SNV;	#N/A	#N/A	1:SV;	2:SV;	4:SV;LOH;	2:FOCAL_CNV;BIG_CNV;	37:SV;	26:SV;	2:BIG_CNV;LOH;	#N/A	#N/A	#N/A	#N/A	#N/A
MLLT10	13	#N/A	#N/A	1:BIG_CNV;	1:BIG_CNV;	#N/A	#N/A	#N/A	#N/A	2:SV;	2:SV;	3:SV;	#N/A	1:BIG_CNV;	1:BIG_CNV;	#N/A	3:SV;	58:SV;	36:SV;	#N/A	#N/A	#N/A	1:BIG_CNV;	#N/A	5:SV;
MSI2	13	1:BIG_CNV	2:BIG_CNV;LOH;	#N/A	1:BIG_CNV;	#N/A	#N/A	#N/A	#N/A	#N/A	#N/A	4:BIG_CNV;SV;LOH;	4:BIG_CNV;SV;LOH;	4:FOCAL_CNV;BIG_CNV;	9:FOCAL_CNV;BIG_CNV;SV;	#N/A	2:BIG_CNV;LOH;	10:SV;	19:FOCAL_CNV;SV;	#N/A	#N/A	#N/A	2:BIG_CNV;LOH;	#N/A	#N/A
MYB	13	#N/A	#N/A	1:BIG_CNV;	1:BIG_CNV;	#N/A	1:BIG_CNV;	#N/A	#N/A	2:BIG_CNV;LOH;	#N/A	#N/A	#N/A	1:BIG_CNV;	1:BIG_CNV;	#N/A	1:BIG_CNV;	13:SV;	13:SV;	#N/A	3:SV;	#N/A	1:BIG_CNV;	#N/A	#N/A
MYBL1	13	#N/A	#N/A	2:BIG_CNV;LOH;	2:BIG_CNV;LOH;	#N/A	#N/A	#N/A	#N/A	2:BIG_CNV;LOH;	2:BIG_CNV;LOH;	2:BIG_CNV;LOH;	2:BIG_CNV;LOH;	1:BIG_CNV;	1:BIG_CNV;	#N/A	#N/A	#N/A	4:SV;	#N/A	#N/A	2:BIG_CNV;LOH;	2:BIG_CNV;LOH;	1:BIG_CNV;	#N/A
PAFAH1B2	13	#N/A	2:SV;	#N/A	#N/A	#N/A	1:BIG_CNV;	1:BIG_CNV;	1:BIG_CNV;	1:BIG_CNV;	6:SV;	#N/A	#N/A	1:BIG_CNV;	1:FOCAL_CNV;	#N/A	#N/A	31:SV;	49:BIG_CNV;SV;	#N/A	1:SV;	#N/A	#N/A	#N/A	6:SV;
PHOX2B	13	#N/A	#N/A	#N/A	5:SV;LOH;	#N/A	#N/A	1:BIG_CNV;	1:BIG_CNV;	#N/A	1:BIG_CNV;	#N/A	#N/A	#N/A	1:BIG_CNV;	4:SV;	4:SV;	22:SV;	38:SV;	#N/A	1:SNV;	#N/A	2:BIG_CNV;LOH;	#N/A	4:SV;
PIGA	13	1:BIG_CNV	1:BIG_CNV;	2:BIG_CNV;LOH;	2:BIG_CNV;LOH;	#N/A	1:BIG_CNV;	#N/A	#N/A	#N/A	1:BIG_CNV;	#N/A	1:BIG_CNV;	1:BIG_CNV;	1:BIG_CNV;	#N/A	1:BIG_CNV;	#N/A	#N/A	#N/A	#N/A	#N/A	1:BIG_CNV;	1:BIG_CNV;	#N/A
PLAG1	13	#N/A	#N/A	2:BIG_CNV;LOH;	2:BIG_CNV;LOH;	#N/A	#N/A	#N/A	#N/A	2:BIG_CNV;LOH;	2:BIG_CNV;LOH;	2:BIG_CNV;LOH;	2:BIG_CNV;LOH;	1:BIG_CNV;	1:BIG_CNV;	#N/A	1:BIG_CNV;	#N/A	#N/A	#N/A	#N/A	2:BIG_CNV;LOH;	2:BIG_CNV;LOH;	1:BIG_CNV;	#N/A
PRDM1	13	#N/A	#N/A	1:BIG_CNV;	1:BIG_CNV;	#N/A	1:BIG_CNV;	#N/A	#N/A	2:BIG_CNV;LOH;	#N/A	#N/A	#N/A	1:BIG_CNV;	1:BIG_CNV;	3:SV;LOH;	4:BIG_CNV;SV;	70:SV;	45:FOCAL_CNV;SV;	#N/A	#N/A	#N/A	1:BIG_CNV;	7:SV;LOH;	6:SV;
PTPN2	13	#N/A	2:BIG_CNV;LOH;	1:BIG_CNV;	#N/A	#N/A	2:BIG_CNV;LOH;	2:BIG_CNV;LOH;	2:BIG_CNV;LOH;	#N/A	#N/A	2:BIG_CNV;LOH;	1:BIG_CNV;	#N/A	2:BIG_CNV;LOH;	#N/A	2:BIG_CNV;LOH;	#N/A	6:SV;	#N/A	#N/A	#N/A	2:BIG_CNV;LOH;	3:BIG_CNV;LOH;	4:SV;
RABEP1	13	2:BIG_CNVLOH	2:BIG_CNV;LOH;	#N/A	#N/A	#N/A	4:BIG_CNV;SV;LOH;	#N/A	#N/A	#N/A	2:BIG_CNV;LOH;	2:BIG_CNV;LOH;	#N/A	2:BIG_CNV;LOH;	2:BIG_CNV;LOH;	#N/A	2:BIG_CNV;LOH;	2:SV;	#N/A	2:BIG_CNV;LOH;	#N/A	#N/A	2:BIG_CNV;LOH;	2:BIG_CNV;LOH;	#N/A
RAD51D	13	1:BIG_CNV	2:BIG_CNV;LOH;	#N/A	1:BIG_CNV;	#N/A	#N/A	#N/A	#N/A	#N/A	#N/A	2:BIG_CNV;LOH;	2:BIG_CNV;LOH;	1:BIG_CNV;	1:BIG_CNV;	#N/A	2:BIG_CNV;LOH;	12:SV;	10:SV;	#N/A	#N/A	#N/A	2:BIG_CNV;LOH;	#N/A	2:SV;
RECQL	13	1:BIG_CNV	2:BIG_CNV;LOH;	#N/A	#N/A	#N/A	1:BIG_CNV;	2:BIG_CNV;LOH;	2:BIG_CNV;LOH;	1:BIG_CNV;	1:BIG_CNV;	#N/A	#N/A	#N/A	#N/A	#N/A	2:BIG_CNV;LOH;	6:SV;	#N/A	1:GERMLINE_SNV;	1:GERMLINE_SNV;	#N/A	#N/A	#N/A	3:SV;
RNF43	13	2:SNVBIG_CNV	3:SNV;BIG_CNV;LOH;	#N/A	1:BIG_CNV;	#N/A	#N/A	#N/A	#N/A	#N/A	#N/A	2:BIG_CNV;LOH;	2:BIG_CNV;LOH;	1:BIG_CNV;	3:BIG_CNV;SV;	#N/A	3:FOCAL_CNV;LOH;	8:SV;	6:SV;	#N/A	#N/A	#N/A	2:BIG_CNV;LOH;	#N/A	#N/A
RSPO3	13	#N/A	6:SV;	1:BIG_CNV;	1:BIG_CNV;	#N/A	1:BIG_CNV;	#N/A	#N/A	2:BIG_CNV;LOH;	#N/A	#N/A	#N/A	1:BIG_CNV;	1:BIG_CNV;	#N/A	1:BIG_CNV;	23:SV;	12:SV;	#N/A	#N/A	#N/A	1:BIG_CNV;	#N/A	#N/A
SDHB	13	1:BIG_CNV	1:BIG_CNV;	#N/A	#N/A	#N/A	2:BIG_CNV;LOH;	2:BIG_CNV;LOH;	2:BIG_CNV;LOH;	#N/A	1:BIG_CNV;	1:BIG_CNV;	1:BIG_CNV;	#N/A	#N/A	#N/A	#N/A	12:SV;	#N/A	2:BIG_CNV;LOH;	#N/A	#N/A	2:BIG_CNV;LOH;	#N/A	#N/A
SFPQ	13	3:SV	#N/A	#N/A	#N/A	#N/A	2:BIG_CNV;LOH;	2:BIG_CNV;LOH;	2:BIG_CNV;LOH;	#N/A	5:BIG_CNV;SV;	3:SV;	2:SV;	#N/A	#N/A	#N/A	#N/A	39:SV;	36:FOCAL_CNV;SV;	2:BIG_CNV;LOH;	#N/A	#N/A	2:BIG_CNV;LOH;	#N/A	7:SV;
SMARCE1	13	1:BIG_CNV	2:BIG_CNV;LOH;	#N/A	1:BIG_CNV;	#N/A	#N/A	#N/A	#N/A	#N/A	#N/A	2:BIG_CNV;LOH;	2:BIG_CNV;LOH;	1:BIG_CNV;	1:BIG_CNV;	#N/A	2:BIG_CNV;LOH;	16:SV;	1:FOCAL_CNV;	#N/A	#N/A	#N/A	2:BIG_CNV;LOH;	1:BIG_CNV;	#N/A
SNX29	13	#N/A	#N/A	2:BIG_CNV;LOH;	1:BIG_CNV;	#N/A	2:BIG_CNV;LOH;	1:BIG_CNV;	#N/A	#N/A	1:FOCAL_CNV;	#N/A	4:SV;	3:FOCAL_CNV;BIG_CNV;	5:FOCAL_CNV;BIG_CNV;	#N/A	1:BIG_CNV;	32:SV;	29:FOCAL_CNV;SV;	#N/A	#N/A	#N/A	#N/A	#N/A	#N/A
SRSF2	13	1:BIG_CNV	2:BIG_CNV;LOH;	#N/A	1:BIG_CNV;	#N/A	#N/A	#N/A	#N/A	#N/A	#N/A	2:BIG_CNV;LOH;	2:BIG_CNV;LOH;	1:BIG_CNV;	3:BIG_CNV;SV;	#N/A	2:BIG_CNV;LOH;	4:SV;	22:SV;	#N/A	#N/A	#N/A	2:BIG_CNV;LOH;	2:SV;	4:SV;
STAT3	13	1:BIG_CNV	2:BIG_CNV;LOH;	#N/A	1:BIG_CNV;	#N/A	#N/A	#N/A	#N/A	#N/A	#N/A	2:BIG_CNV;LOH;	2:BIG_CNV;LOH;	1:BIG_CNV;	1:BIG_CNV;	#N/A	2:FOCAL_CNV;LOH;	16:SV;	6:SV;	#N/A	#N/A	#N/A	2:BIG_CNV;LOH;	#N/A	8:SV;
TAF15	13	1:BIG_CNV	2:BIG_CNV;LOH;	#N/A	1:BIG_CNV;	#N/A	#N/A	#N/A	#N/A	#N/A	#N/A	2:BIG_CNV;LOH;	2:BIG_CNV;LOH;	1:BIG_CNV;	1:BIG_CNV;	#N/A	2:BIG_CNV;LOH;	12:SV;	14:SV;	#N/A	#N/A	#N/A	2:BIG_CNV;LOH;	#N/A	4:SV;
TBL1XR1	13	#N/A	#N/A	#N/A	#N/A	#N/A	2:BIG_CNV;LOH;	#N/A	2:BIG_CNV;LOH;	7:FOCAL_CNV;BIG_CNV;SV;	11:SV;	10:SV;	5:SV;	#N/A	6:SV;	#N/A	6:FOCAL_CNV;SV;	91:SV;	90:SV;	3:SV;	#N/A	#N/A	#N/A	1:FOCAL_CNV;	22:SV;
ZNF384	13	1:BIG_CNV	2:BIG_CNV;LOH;	#N/A	#N/A	#N/A	1:BIG_CNV;	2:BIG_CNV;LOH;	2:BIG_CNV;LOH;	1:BIG_CNV;	1:BIG_CNV;	#N/A	#N/A	1:BIG_CNV;	1:BIG_CNV;	#N/A	2:FOCAL_CNV;LOH;	2:SV;	#N/A	#N/A	#N/A	#N/A	#N/A	#N/A	#N/A
CDKN1A	12	#N/A	#N/A	#N/A	#N/A	#N/A	1:BIG_CNV;	2:BIG_CNV;LOH;	2:BIG_CNV;LOH;	2:BIG_CNV;LOH;	#N/A	#N/A	#N/A	1:BIG_CNV;	1:BIG_CNV;	#N/A	1:FOCAL_CNV;	12:SV;	14:SV;	#N/A	#N/A	#N/A	1:BIG_CNV;	#N/A	4:SV;
CDKN1B	12	1:BIG_CNV	2:BIG_CNV;LOH;	#N/A	#N/A	#N/A	1:BIG_CNV;	2:BIG_CNV;LOH;	2:BIG_CNV;LOH;	1:BIG_CNV;	1:BIG_CNV;	#N/A	#N/A	#N/A	#N/A	#N/A	2:FOCAL_CNV;LOH;	19:SV;	23:SV;	#N/A	#N/A	#N/A	#N/A	#N/A	8:SV;
ESR1	12	#N/A	#N/A	1:BIG_CNV;	1:BIG_CNV;	#N/A	4:BIG_CNV;SV;	#N/A	#N/A	2:BIG_CNV;LOH;	#N/A	#N/A	#N/A	1:BIG_CNV;	3:FOCAL_CNV;BIG_CNV;	#N/A	1:BIG_CNV;	60:FOCAL_CNV;SV;	52:FOCAL_CNV;SV;	#N/A	#N/A	#N/A	1:BIG_CNV;	#N/A	#N/A
FYN	12	#N/A	#N/A	1:BIG_CNV;	1:BIG_CNV;	#N/A	1:BIG_CNV;	#N/A	#N/A	2:BIG_CNV;LOH;	#N/A	#N/A	#N/A	1:BIG_CNV;	1:BIG_CNV;	#N/A	1:BIG_CNV;	31:SV;	34:FOCAL_CNV;SV;	#N/A	#N/A	#N/A	1:BIG_CNV;	#N/A	#N/A
GAK	12	#N/A	#N/A	#N/A	2:BIG_CNV;LOH;	#N/A	#N/A	1:BIG_CNV;	1:BIG_CNV;	#N/A	1:BIG_CNV;	#N/A	#N/A	#N/A	1:BIG_CNV;	#N/A	2:BIG_CNV;LOH;	6:SV;	1:BIG_CNV;	1:BIG_CNV;	#N/A	#N/A	2:BIG_CNV;LOH;	#N/A	#N/A
GNAQ	12	#N/A	#N/A	1:BIG_CNV;	#N/A	#N/A	#N/A	2:BIG_CNV;LOH;	2:BIG_CNV;LOH;	1:BIG_CNV;	#N/A	3:SV;	3:SV;	#N/A	#N/A	#N/A	1:FOCAL_CNV;	49:SV;	56:FOCAL_CNV;SV;	2:BIG_CNV;LOH;	#N/A	#N/A	#N/A	#N/A	4:SV;
NTRK2	12	8:SV	16:SV;	1:BIG_CNV;	#N/A	#N/A	#N/A	2:BIG_CNV;LOH;	2:BIG_CNV;LOH;	3:BIG_CNV;SV;	2:SV;	#N/A	#N/A	#N/A	#N/A	#N/A	#N/A	60:SV;	52:SV;	2:BIG_CNV;LOH;	#N/A	#N/A	#N/A	#N/A	10:SV;
PIK3CD	12	1:BIG_CNV	1:BIG_CNV;	#N/A	#N/A	#N/A	#N/A	2:BIG_CNV;LOH;	2:BIG_CNV;LOH;	#N/A	1:BIG_CNV;	1:BIG_CNV;	1:BIG_CNV;	#N/A	#N/A	#N/A	2:FOCAL_CNV;LOH;	6:SV;	10:SV;	#N/A	#N/A	#N/A	#N/A	#N/A	3:SV;
PLK1	12	#N/A	#N/A	2:BIG_CNV;LOH;	1:BIG_CNV;	#N/A	2:BIG_CNV;LOH;	1:BIG_CNV;	#N/A	1:BIG_CNV;	#N/A	#N/A	#N/A	1:BIG_CNV;	1:BIG_CNV;	#N/A	1:BIG_CNV;	24:SV;	1:FOCAL_CNV;	#N/A	#N/A	#N/A	#N/A	#N/A	#N/A
ROS1	12	#N/A	#N/A	12:FOCAL_CNV;SV;	9:FOCAL_CNV;SV;	#N/A	1:BIG_CNV;	#N/A	#N/A	2:BIG_CNV;LOH;	#N/A	#N/A	#N/A	1:BIG_CNV;	1:BIG_CNV;	#N/A	1:BIG_CNV;	7:SV;	11:FOCAL_CNV;SV;	#N/A	#N/A	#N/A	1:BIG_CNV;	#N/A	#N/A
TSSK3	12	#N/A	#N/A	#N/A	#N/A	#N/A	2:BIG_CNV;LOH;	2:BIG_CNV;LOH;	2:BIG_CNV;LOH;	#N/A	1:BIG_CNV;	1:BIG_CNV;	1:BIG_CNV;	#N/A	#N/A	#N/A	#N/A	2:SV;	2:SV;	2:BIG_CNV;LOH;	#N/A	#N/A	2:BIG_CNV;LOH;	#N/A	2:SV;
AFF1	12	4:SV;	4:SV;	#N/A	2:BIG_CNV;LOH;	#N/A	#N/A	1:BIG_CNV;	1:BIG_CNV;	#N/A	1:BIG_CNV;	#N/A	#N/A	#N/A	1:BIG_CNV;	#N/A	#N/A	8:SV;	7:SV;	#N/A	#N/A	#N/A	2:BIG_CNV;LOH;	#N/A	#N/A
ASPSCR1	12	1:BIG_CNV	2:BIG_CNV;LOH;	#N/A	1:BIG_CNV;	#N/A	#N/A	#N/A	#N/A	#N/A	#N/A	2:BIG_CNV;LOH;	2:BIG_CNV;LOH;	1:BIG_CNV;	1:BIG_CNV;	#N/A	2:BIG_CNV;LOH;	#N/A	1:BIG_CNV;	#N/A	#N/A	#N/A	2:BIG_CNV;LOH;	#N/A	#N/A
BCL11B	12	#N/A	1:SV;	2:BIG_CNV;LOH;	1:BIG_CNV;	#N/A	3:SV;	#N/A	#N/A	#N/A	#N/A	#N/A	#N/A	2:BIG_CNV;LOH;	#N/A	#N/A	1:BIG_CNV;	41:SV;	49:SV;	2:BIG_CNV;LOH;	#N/A	#N/A	1:BIG_CNV;	#N/A	10:SV;
CDH1	12	3:SV	#N/A	#N/A	1:BIG_CNV;	#N/A	2:BIG_CNV;LOH;	1:BIG_CNV;	#N/A	#N/A	#N/A	#N/A	#N/A	1:BIG_CNV;	#N/A	#N/A	2:BIG_CNV;LOH;	26:SV;	26:SV;	1:GERMLINE_INDEL;	1:GERMLINE_INDEL;	#N/A	#N/A	#N/A	16:SV;
CDK5RAP3	12	1:BIG_CNV	2:BIG_CNV;LOH;	#N/A	1:BIG_CNV;	#N/A	#N/A	#N/A	#N/A	#N/A	#N/A	2:BIG_CNV;LOH;	2:BIG_CNV;LOH;	1:BIG_CNV;	1:BIG_CNV;	#N/A	2:BIG_CNV;LOH;	#N/A	1:FOCAL_CNV;	#N/A	#N/A	#N/A	2:BIG_CNV;LOH;	#N/A	#N/A
CIITA	12	#N/A	#N/A	6:BIG_CNV;SV;LOH;	5:BIG_CNV;SV;	#N/A	2:FOCAL_CNV;LOH;	1:BIG_CNV;	#N/A	#N/A	1:FOCAL_CNV;	#N/A	#N/A	1:BIG_CNV;	1:BIG_CNV;	#N/A	1:BIG_CNV;	24:SV;	23:SV;	#N/A	#N/A	#N/A	#N/A	#N/A	7:SV;
CLTC	12	1:BIG_CNV	#N/A	#N/A	1:BIG_CNV;	#N/A	#N/A	#N/A	#N/A	#N/A	#N/A	2:BIG_CNV;LOH;	2:BIG_CNV;LOH;	1:BIG_CNV;	1:BIG_CNV;	#N/A	2:FOCAL_CNV;LOH;	18:SV;	10:SV;	#N/A	#N/A	#N/A	2:BIG_CNV;LOH;	#N/A	9:SV;
COL1A1	12	1:BIG_CNV	2:BIG_CNV;LOH;	#N/A	1:BIG_CNV;	#N/A	#N/A	#N/A	#N/A	#N/A	#N/A	2:BIG_CNV;LOH;	2:BIG_CNV;LOH;	1:BIG_CNV;	1:BIG_CNV;	#N/A	2:BIG_CNV;LOH;	18:SV;	#N/A	#N/A	#N/A	#N/A	2:BIG_CNV;LOH;	#N/A	#N/A
DAXX	12	#N/A	#N/A	#N/A	#N/A	#N/A	1:BIG_CNV;	8:BIG_CNV;SV;LOH;	8:BIG_CNV;SV;LOH;	2:BIG_CNV;LOH;	#N/A	#N/A	#N/A	1:BIG_CNV;	1:BIG_CNV;	#N/A	1:BIG_CNV;	4:SV;	1:FOCAL_CNV;	#N/A	#N/A	#N/A	1:BIG_CNV;	2:SV;LOH;	6:SV;
DDB2	12	#N/A	#N/A	#N/A	#N/A	#N/A	#N/A	1:BIG_CNV;	1:BIG_CNV;	1:BIG_CNV;	#N/A	1:GERMLINE_SNV;	1:GERMLINE_SNV;	1:BIG_CNV;	#N/A	#N/A	2:BIG_CNV;LOH;	10:SV;	12:SV;	#N/A	#N/A	#N/A	1:SV;	#N/A	#N/A
EML4	12	#N/A	#N/A	#N/A	#N/A	#N/A	1:FOCAL_CNV;	#N/A	#N/A	1:BIG_CNV;	1:FOCAL_CNV;	#N/A	3:SV;	#N/A	#N/A	#N/A	3:FOCAL_CNV;SV;	26:SV;	56:SV;	2:SV;	1:SV;	#N/A	3:SV;	2:SV;	#N/A
EZR	12	#N/A	#N/A	1:BIG_CNV;	1:BIG_CNV;	#N/A	1:BIG_CNV;	#N/A	#N/A	2:BIG_CNV;LOH;	#N/A	#N/A	#N/A	1:FOCAL_CNV;	1:BIG_CNV;	#N/A	1:BIG_CNV;	38:SV;	22:SV;	#N/A	#N/A	#N/A	1:BIG_CNV;	#N/A	#N/A
FANCF	12	#N/A	#N/A	#N/A	4:SV;	#N/A	3:BIG_CNV;SV;	1:BIG_CNV;	1:BIG_CNV;	#N/A	#N/A	#N/A	2:SV;	1:BIG_CNV;	#N/A	6:SV;LOH;	5:BIG_CNV;SV;LOH;	44:SV;	39:SV;	#N/A	#N/A	#N/A	#N/A	#N/A	#N/A
FAT1	12	#N/A	#N/A	1:SNV;	1:BIG_CNV;	#N/A	#N/A	1:BIG_CNV;	1:BIG_CNV;	#N/A	1:BIG_CNV;	#N/A	#N/A	#N/A	#N/A	6:FOCAL_CNV;SV;	9:BIG_CNV;SV;	59:SV;	69:SV;	#N/A	#N/A	#N/A	2:BIG_CNV;LOH;	2:INDEL;LOH;	4:SV;
FAT4	12	#N/A	#N/A	#N/A	1:BIG_CNV;	#N/A	#N/A	39:BIG_CNV;SV;	21:BIG_CNV;SV;	#N/A	1:BIG_CNV;	#N/A	#N/A	#N/A	#N/A	1:SV;	2:SV;	67:SV;	33:FOCAL_CNV;SV;	3:SV;	#N/A	#N/A	2:BIG_CNV;LOH;	#N/A	9:SV;
FGFR1OP	12	#N/A	#N/A	1:BIG_CNV;	1:BIG_CNV;	#N/A	1:BIG_CNV;	#N/A	#N/A	2:BIG_CNV;LOH;	#N/A	#N/A	#N/A	1:BIG_CNV;	1:BIG_CNV;	#N/A	1:BIG_CNV;	38:SV;	13:SV;	#N/A	#N/A	#N/A	1:BIG_CNV;	#N/A	#N/A
GOPC	12	#N/A	#N/A	10:SV;	8:SV;	#N/A	1:BIG_CNV;	#N/A	#N/A	2:BIG_CNV;LOH;	#N/A	#N/A	#N/A	1:BIG_CNV;	1:BIG_CNV;	#N/A	1:BIG_CNV;	11:SV;	42:SV;	#N/A	#N/A	#N/A	1:BIG_CNV;	#N/A	#N/A
HMGA1	12	#N/A	#N/A	#N/A	#N/A	#N/A	1:BIG_CNV;	2:BIG_CNV;LOH;	2:BIG_CNV;LOH;	2:BIG_CNV;LOH;	#N/A	#N/A	#N/A	1:BIG_CNV;	3:BIG_CNV;SV;	#N/A	1:FOCAL_CNV;	43:SV;	35:FOCAL_CNV;SV;	#N/A	#N/A	#N/A	1:BIG_CNV;	#N/A	4:SV;
IL21R	12	#N/A	#N/A	2:BIG_CNV;LOH;	1:BIG_CNV;	#N/A	2:BIG_CNV;LOH;	1:BIG_CNV;	#N/A	1:BIG_CNV;	#N/A	#N/A	#N/A	1:BIG_CNV;	1:BIG_CNV;	#N/A	1:FOCAL_CNV;	38:SV;	42:SV;	#N/A	#N/A	#N/A	#N/A	#N/A	4:SV;
IRF4	12	#N/A	#N/A	#N/A	#N/A	#N/A	1:BIG_CNV;	3:FOCAL_CNV;BIG_CNV;LOH;	3:FOCAL_CNV;BIG_CNV;LOH;	2:BIG_CNV;LOH;	#N/A	#N/A	#N/A	1:BIG_CNV;	1:BIG_CNV;	#N/A	1:BIG_CNV;	17:SV;	3:SV;	#N/A	#N/A	#N/A	1:BIG_CNV;	#N/A	#N/A
KAT6A	12	#N/A	#N/A	2:BIG_CNV;LOH;	2:BIG_CNV;LOH;	#N/A	#N/A	#N/A	#N/A	2:BIG_CNV;LOH;	2:BIG_CNV;LOH;	2:BIG_CNV;LOH;	1:BIG_CNV;	#N/A	#N/A	#N/A	2:BIG_CNV;LOH;	8:SV;	10:SV;	#N/A	#N/A	#N/A	2:BIG_CNV;LOH;	2:BIG_CNV;LOH;	#N/A
KAT6B	12	4:SV	#N/A	#N/A	#N/A	#N/A	#N/A	#N/A	#N/A	#N/A	#N/A	#N/A	#N/A	1:BIG_CNV;	1:BIG_CNV;	2:SV;	1:BIG_CNV;	160:SV;	64:SV;	2:BIG_CNV;LOH;	#N/A	4:SV;	5:BIG_CNV;SV;	#N/A	16:SV;
KCNH2	12	1:BIG_CNV	2:BIG_CNV;LOH;	1:BIG_CNV;	1:BIG_CNV;	#N/A	#N/A	1:BIG_CNV;	1:BIG_CNV;	1:BIG_CNV;	#N/A	2:BIG_CNV;LOH;	1:BIG_CNV;	#N/A	#N/A	#N/A	1:BIG_CNV;	#N/A	#N/A	#N/A	#N/A	#N/A	#N/A	#N/A	1:SV;
LATS1	12	#N/A	#N/A	1:BIG_CNV;	1:BIG_CNV;	#N/A	1:BIG_CNV;	#N/A	#N/A	2:BIG_CNV;LOH;	#N/A	#N/A	#N/A	1:BIG_CNV;	1:BIG_CNV;	#N/A	1:BIG_CNV;	16:SV;	5:SV;	#N/A	#N/A	#N/A	1:BIG_CNV;	#N/A	2:SV;
MAPK14	12	#N/A	#N/A	#N/A	#N/A	#N/A	1:BIG_CNV;	2:BIG_CNV;LOH;	2:BIG_CNV;LOH;	2:BIG_CNV;LOH;	#N/A	#N/A	#N/A	1:BIG_CNV;	1:BIG_CNV;	#N/A	1:FOCAL_CNV;	5:SV;	15:SV;	#N/A	#N/A	#N/A	1:BIG_CNV;	#N/A	#N/A
MLLT4	12	#N/A	#N/A	1:BIG_CNV;	1:BIG_CNV;	#N/A	1:BIG_CNV;	#N/A	#N/A	2:BIG_CNV;LOH;	#N/A	#N/A	#N/A	1:BIG_CNV;	1:BIG_CNV;	#N/A	1:BIG_CNV;	9:SV;	16:SV;	#N/A	#N/A	#N/A	1:BIG_CNV;	#N/A	#N/A
MLLT6	12	1:BIG_CNV	2:BIG_CNV;LOH;	#N/A	1:BIG_CNV;	#N/A	#N/A	#N/A	#N/A	#N/A	#N/A	2:BIG_CNV;LOH;	2:BIG_CNV;LOH;	1:BIG_CNV;	1:BIG_CNV;	#N/A	2:BIG_CNV;LOH;	#N/A	1:BIG_CNV;	#N/A	#N/A	#N/A	2:BIG_CNV;LOH;	1:BIG_CNV;	#N/A
MYCT1	12	#N/A	#N/A	1:BIG_CNV;	1:BIG_CNV;	#N/A	1:BIG_CNV;	#N/A	#N/A	2:BIG_CNV;LOH;	#N/A	#N/A	#N/A	1:BIG_CNV;	1:BIG_CNV;	#N/A	1:BIG_CNV;	5:SV;	11:SV;	#N/A	#N/A	#N/A	1:BIG_CNV;	#N/A	4:SV;
MYH11	12	#N/A	#N/A	2:BIG_CNV;LOH;	4:FOCAL_CNV;BIG_CNV;	#N/A	2:BIG_CNV;LOH;	1:BIG_CNV;	#N/A	#N/A	1:BIG_CNV;	#N/A	#N/A	1:BIG_CNV;	1:BIG_CNV;	#N/A	1:BIG_CNV;	4:SV;	11:BIG_CNV;SV;	#N/A	#N/A	#N/A	#N/A	#N/A	#N/A
NFE2L2	12	#N/A	#N/A	#N/A	#N/A	#N/A	#N/A	9:SV;LOH;	13:SV;LOH;	1:BIG_CNV;	1:BIG_CNV;	#N/A	#N/A	3:SV;	#N/A	1:SV;	1:FOCAL_CNV;	17:SV;	15:SV;	#N/A	#N/A	#N/A	1:BIG_CNV;	3:SV;	2:SV;
NFIB	12	#N/A	#N/A	1:BIG_CNV;	#N/A	#N/A	#N/A	2:BIG_CNV;LOH;	2:BIG_CNV;LOH;	1:BIG_CNV;	4:SV;	6:SV;	2:SV;	#N/A	#N/A	#N/A	#N/A	31:SV;	63:SV;	2:BIG_CNV;LOH;	#N/A	#N/A	#N/A	#N/A	10:SV;
POU5F1	12	#N/A	#N/A	1:BIG_CNV;	1:BIG_CNV;	#N/A	1:BIG_CNV;	2:BIG_CNV;LOH;	2:BIG_CNV;LOH;	2:BIG_CNV;LOH;	#N/A	#N/A	#N/A	1:BIG_CNV;	1:BIG_CNV;	#N/A	1:FOCAL_CNV;	#N/A	#N/A	#N/A	#N/A	#N/A	1:BIG_CNV;	#N/A	#N/A
PTPRK	12	#N/A	#N/A	1:BIG_CNV;	1:BIG_CNV;	#N/A	7:BIG_CNV;SV;	#N/A	#N/A	2:BIG_CNV;LOH;	#N/A	#N/A	#N/A	1:BIG_CNV;	1:BIG_CNV;	#N/A	1:BIG_CNV;	8:SV;	30:SV;	#N/A	#N/A	#N/A	1:BIG_CNV;	#N/A	#N/A
RHBDF2	12	1:BIG_CNV	2:BIG_CNV;LOH;	#N/A	1:BIG_CNV;	#N/A	#N/A	#N/A	#N/A	#N/A	#N/A	2:BIG_CNV;LOH;	2:BIG_CNV;LOH;	1:BIG_CNV;	1:BIG_CNV;	#N/A	2:BIG_CNV;LOH;	#N/A	6:SV;	#N/A	#N/A	#N/A	2:BIG_CNV;LOH;	#N/A	#N/A
RMI2	12	#N/A	#N/A	7:BIG_CNV;SV;LOH;	6:BIG_CNV;SV;	#N/A	2:BIG_CNV;LOH;	1:BIG_CNV;	#N/A	#N/A	1:FOCAL_CNV;	#N/A	#N/A	2:FOCAL_CNV;	1:BIG_CNV;	#N/A	1:BIG_CNV;	25:SV;	42:FOCAL_CNV;SV;	#N/A	#N/A	#N/A	#N/A	#N/A	5:SV;
SDHD	12	#N/A	4:SV;	#N/A	#N/A	#N/A	1:BIG_CNV;	1:BIG_CNV;	1:BIG_CNV;	1:BIG_CNV;	4:SV;	#N/A	#N/A	1:BIG_CNV;	#N/A	#N/A	#N/A	15:SV;	18:SV;	#N/A	1:BIG_CNV;	#N/A	#N/A	#N/A	#N/A
SF3B1	12	#N/A	3:SV;	#N/A	#N/A	#N/A	1:BIG_CNV;	9:SV;LOH;	5:SV;LOH;	1:BIG_CNV;	5:BIG_CNV;SV;	#N/A	#N/A	#N/A	7:SV;LOH;	#N/A	#N/A	29:SV;	48:SV;	#N/A	#N/A	#N/A	1:BIG_CNV;	#N/A	4:SV;
SFRP1	12	#N/A	#N/A	2:BIG_CNV;LOH;	2:BIG_CNV;LOH;	#N/A	#N/A	#N/A	#N/A	2:BIG_CNV;LOH;	2:BIG_CNV;LOH;	6:SV;LOH;	5:SV;	#N/A	#N/A	#N/A	2:BIG_CNV;LOH;	26:SV;	63:SV;	#N/A	#N/A	#N/A	2:BIG_CNV;LOH;	29:FOCAL_CNV;SV;LOH;	#N/A
STIL	12	#N/A	#N/A	#N/A	#N/A	#N/A	2:BIG_CNV;LOH;	2:BIG_CNV;LOH;	2:BIG_CNV;LOH;	#N/A	1:BIG_CNV;	#N/A	#N/A	#N/A	#N/A	#N/A	#N/A	84:SV;	64:FOCAL_CNV;SV;	10:BIG_CNV;SV;LOH;	2:SV;	2:SV;	8:BIG_CNV;SV;LOH;	#N/A	12:SV;
TCF12	12	#N/A	#N/A	#N/A	1:BIG_CNV;	#N/A	#N/A	#N/A	5:SV;	#N/A	2:BIG_CNV;LOH;	#N/A	#N/A	2:BIG_CNV;LOH;	2:BIG_CNV;LOH;	3:SV;	3:SV;	28:SV;	51:SV;	#N/A	#N/A	#N/A	2:BIG_CNV;LOH;	#N/A	10:SV;
TET2	12	#N/A	#N/A	8:SV;	1:BIG_CNV;	#N/A	#N/A	1:BIG_CNV;	1:BIG_CNV;	#N/A	2:BIG_CNV;	#N/A	#N/A	#N/A	#N/A	1:SNV;	2:SNV;FOCAL_CNV;	13:SV;	8:SV;	#N/A	#N/A	#N/A	2:BIG_CNV;LOH;	#N/A	#N/A
TGFBR2	12	#N/A	#N/A	#N/A	#N/A	#N/A	#N/A	1:BIG_CNV;	1:BIG_CNV;	2:BIG_CNV;SV;	#N/A	#N/A	2:SV;	#N/A	4:SV;	2:SNV;LOH;	3:SNV;BIG_CNV;	39:SV;	53:SV;	2:BIG_CNV;LOH;	#N/A	#N/A	#N/A	#N/A	4:SV;
THRAP3	12	3:SV	#N/A	#N/A	#N/A	#N/A	2:BIG_CNV;LOH;	2:BIG_CNV;LOH;	2:BIG_CNV;LOH;	#N/A	1:BIG_CNV;	#N/A	#N/A	#N/A	#N/A	#N/A	2:FOCAL_CNV;LOH;	8:SV;	4:SV;	2:BIG_CNV;LOH;	#N/A	#N/A	2:BIG_CNV;LOH;	#N/A	4:SV;
TNFAIP3	12	#N/A	#N/A	1:BIG_CNV;	1:BIG_CNV;	#N/A	1:BIG_CNV;	#N/A	#N/A	2:BIG_CNV;LOH;	#N/A	#N/A	#N/A	1:BIG_CNV;	1:BIG_CNV;	#N/A	2:FOCAL_CNV;	6:SV;	6:SV;	#N/A	#N/A	#N/A	1:BIG_CNV;	#N/A	#N/A
TNFRSF17	12	#N/A	#N/A	2:BIG_CNV;LOH;	1:BIG_CNV;	#N/A	2:BIG_CNV;LOH;	1:BIG_CNV;	#N/A	#N/A	1:FOCAL_CNV;	#N/A	#N/A	1:FOCAL_CNV;	1:BIG_CNV;	#N/A	1:BIG_CNV;	24:SV;	20:SV;	#N/A	#N/A	#N/A	#N/A	#N/A	#N/A
TRIM27	12	#N/A	#N/A	#N/A	#N/A	#N/A	1:BIG_CNV;	2:BIG_CNV;LOH;	2:BIG_CNV;LOH;	2:BIG_CNV;LOH;	#N/A	#N/A	#N/A	1:BIG_CNV;	1:BIG_CNV;	#N/A	1:BIG_CNV;	33:SV;	6:SV;	#N/A	#N/A	#N/A	1:BIG_CNV;	#N/A	4:SV;
TRIM37	12	1:BIG_CNV	2:BIG_CNV;LOH;	#N/A	1:BIG_CNV;	#N/A	#N/A	#N/A	#N/A	#N/A	#N/A	2:BIG_CNV;LOH;	2:BIG_CNV;LOH;	1:BIG_CNV;	1:BIG_CNV;	#N/A	2:BIG_CNV;LOH;	2:SV;	#N/A	#N/A	#N/A	#N/A	2:BIG_CNV;LOH;	#N/A	2:SV;
TSHR	12	1:SV	1:SV;	2:BIG_CNV;LOH;	1:BIG_CNV;	#N/A	#N/A	#N/A	#N/A	#N/A	#N/A	#N/A	#N/A	2:BIG_CNV;LOH;	#N/A	#N/A	1:BIG_CNV;	22:SV;	22:SV;	2:BIG_CNV;LOH;	#N/A	#N/A	1:BIG_CNV;	#N/A	5:SV;
ZBTB16	12	#N/A	2:SV;	#N/A	#N/A	#N/A	1:BIG_CNV;	1:BIG_CNV;	1:BIG_CNV;	1:BIG_CNV;	8:SV;	#N/A	#N/A	1:BIG_CNV;	#N/A	#N/A	#N/A	52:SV;	87:FOCAL_CNV;SV;	#N/A	3:BIG_CNV;SV;	#N/A	#N/A	#N/A	8:SV;
ERCC3	11	#N/A	#N/A	#N/A	#N/A	#N/A	1:BIG_CNV;	2:BIG_CNV;LOH;	4:BIG_CNV;SV;LOH;	4:SV;	5:BIG_CNV;SV;	#N/A	#N/A	#N/A	#N/A	#N/A	#N/A	84:FOCAL_CNV;SV;	78:SV;	6:SV;	3:SV;	#N/A	#N/A	2:SV;	6:SV;
FGFR1	11	#N/A	#N/A	2:BIG_CNV;LOH;	2:BIG_CNV;LOH;	#N/A	#N/A	#N/A	#N/A	2:BIG_CNV;LOH;	2:BIG_CNV;LOH;	#N/A	#N/A	3:SV;LOH;	3:SV;LOH;	#N/A	#N/A	18:FOCAL_CNV;SV;	14:SV;	#N/A	#N/A	#N/A	2:BIG_CNV;LOH;	2:BIG_CNV;LOH;	4:SV;
NRAS	11	#N/A	#N/A	#N/A	#N/A	#N/A	2:BIG_CNV;LOH;	2:BIG_CNV;LOH;	2:BIG_CNV;LOH;	#N/A	1:BIG_CNV;	1:SNV;	1:SNV;	#N/A	#N/A	#N/A	#N/A	3:SV;	3:SV;	#N/A	#N/A	#N/A	2:BIG_CNV;LOH;	1:SNV;	#N/A
AKT1	11	#N/A	#N/A	2:BIG_CNV;LOH;	1:BIG_CNV;	#N/A	3:SV;	#N/A	#N/A	#N/A	#N/A	#N/A	#N/A	2:BIG_CNV;LOH;	#N/A	#N/A	1:BIG_CNV;	6:SV;	25:BIG_CNV;SV;	2:BIG_CNV;LOH;	#N/A	#N/A	1:BIG_CNV;	#N/A	4:SV;
ATM	11	1:GERMLINE_SNV	1:GERMLINE_SNV;	#N/A	#N/A	#N/A	#N/A	1:BIG_CNV;	1:BIG_CNV;	1:BIG_CNV;	#N/A	#N/A	#N/A	1:BIG_CNV;	#N/A	#N/A	#N/A	1:SV;	6:SV;	#N/A	1:BIG_CNV;	#N/A	#N/A	#N/A	#N/A
ERBB4	11	#N/A	#N/A	#N/A	4:SV;	#N/A	1:BIG_CNV;	#N/A	#N/A	5:BIG_CNV;SV;	8:BIG_CNV;SV;	#N/A	#N/A	#N/A	6:SV;LOH;	4:SV;	#N/A	8:SV;	13:FOCAL_CNV;SV;	#N/A	#N/A	#N/A	11:FOCAL_CNV;BIG_CNV;SV;	#N/A	4:SV;
JAK1	11	#N/A	#N/A	#N/A	#N/A	#N/A	2:BIG_CNV;LOH;	2:BIG_CNV;LOH;	2:BIG_CNV;LOH;	#N/A	1:BIG_CNV;	#N/A	#N/A	#N/A	#N/A	1:SV;	2:SV;LOH;	31:SV;	54:SV;	2:BIG_CNV;LOH;	#N/A	#N/A	#N/A	#N/A	5:SV;
MRE11A	11	#N/A	#N/A	#N/A	#N/A	#N/A	3:BIG_CNV;SV;	1:BIG_CNV;	1:BIG_CNV;	1:BIG_CNV;	#N/A	#N/A	#N/A	1:BIG_CNV;	#N/A	#N/A	#N/A	3:SV;	15:SV;	1:GERMLINE_SNV;	1:GERMLINE_SNV;	#N/A	#N/A	#N/A	#N/A
MTOR	11	1:BIG_CNV	1:BIG_CNV;	#N/A	#N/A	#N/A	#N/A	2:BIG_CNV;LOH;	2:BIG_CNV;LOH;	#N/A	1:BIG_CNV;	1:BIG_CNV;	1:BIG_CNV;	#N/A	#N/A	#N/A	#N/A	21:SV;	15:SV;	#N/A	#N/A	#N/A	#N/A	#N/A	#N/A
NRG4	11	#N/A	#N/A	#N/A	1:BIG_CNV;	#N/A	#N/A	#N/A	#N/A	#N/A	2:BIG_CNV;LOH;	#N/A	3:SV;	2:BIG_CNV;LOH;	2:BIG_CNV;LOH;	#N/A	#N/A	20:BIG_CNV;SV;	38:SV;	4:SV;	#N/A	#N/A	2:BIG_CNV;LOH;	#N/A	#N/A
PLK3	11	#N/A	3:SV;	#N/A	#N/A	#N/A	2:BIG_CNV;LOH;	2:BIG_CNV;LOH;	2:BIG_CNV;LOH;	#N/A	1:BIG_CNV;	#N/A	#N/A	#N/A	#N/A	#N/A	#N/A	37:FOCAL_CNV;SV;	23:FOCAL_CNV;SV;	2:BIG_CNV;LOH;	#N/A	#N/A	2:BIG_CNV;LOH;	#N/A	3:SV;
PTPN11	11	1:BIG_CNV	2:BIG_CNV;LOH;	#N/A	#N/A	#N/A	1:BIG_CNV;	#N/A	#N/A	2:BIG_CNV;LOH;	1:BIG_CNV;	#N/A	#N/A	1:SNV;	2:SNV;LOH;	#N/A	#N/A	19:SV;	9:SV;	#N/A	#N/A	#N/A	#N/A	#N/A	10:SV;
PTPRJ	11	#N/A	#N/A	#N/A	#N/A	#N/A	2:SV;	1:BIG_CNV;	1:BIG_CNV;	2:BIG_CNV;	#N/A	#N/A	#N/A	1:BIG_CNV;	#N/A	3:SV;LOH;	4:BIG_CNV;SV;LOH;	43:FOCAL_CNV;SV;	43:BIG_CNV;SV;	#N/A	#N/A	#N/A	#N/A	#N/A	#N/A
RAD54L	11	#N/A	#N/A	#N/A	#N/A	#N/A	2:BIG_CNV;LOH;	2:BIG_CNV;LOH;	2:BIG_CNV;LOH;	#N/A	1:BIG_CNV;	4:SV;	#N/A	#N/A	#N/A	#N/A	#N/A	31:FOCAL_CNV;SV;	10:FOCAL_CNV;SV;	2:BIG_CNV;LOH;	#N/A	#N/A	2:BIG_CNV;LOH;	#N/A	#N/A
RASA1	11	#N/A	#N/A	#N/A	#N/A	#N/A	#N/A	2:BIG_CNV;LOH;	2:BIG_CNV;LOH;	#N/A	2:BIG_CNV;LOH;	5:SV;	#N/A	1:BIG_CNV;	1:BIG_CNV;	#N/A	#N/A	23:SV;	17:SV;	3:SV;	#N/A	#N/A	#N/A	#N/A	3:SV;
RET	11	#N/A	#N/A	#N/A	#N/A	#N/A	3:SV;LOH;	#N/A	#N/A	1:SV;	3:SV;	#N/A	#N/A	5:BIG_CNV;SV;	1:BIG_CNV;	#N/A	#N/A	46:SV;	50:SV;	#N/A	6:SV;	#N/A	1:BIG_CNV;	#N/A	5:SV;
TRAP1	11	#N/A	#N/A	2:BIG_CNV;LOH;	1:BIG_CNV;	#N/A	2:BIG_CNV;LOH;	1:BIG_CNV;	#N/A	#N/A	1:BIG_CNV;	#N/A	#N/A	1:BIG_CNV;	1:BIG_CNV;	#N/A	1:BIG_CNV;	#N/A	2:SV;	#N/A	#N/A	#N/A	#N/A	#N/A	#N/A
TSC2	11	#N/A	#N/A	2:BIG_CNV;LOH;	1:BIG_CNV;	#N/A	2:BIG_CNV;LOH;	1:BIG_CNV;	#N/A	#N/A	1:BIG_CNV;	#N/A	#N/A	#N/A	1:BIG_CNV;	#N/A	1:BIG_CNV;	6:SV;	4:SV;	#N/A	#N/A	#N/A	#N/A	#N/A	#N/A
ACSL3	11	#N/A	#N/A	1:SNV;	1:SNV;	#N/A	7:BIG_CNV;SV;	#N/A	#N/A	1:BIG_CNV;	1:BIG_CNV;	#N/A	#N/A	#N/A	#N/A	#N/A	#N/A	25:FOCAL_CNV;SV;	23:SV;	#N/A	#N/A	4:SV;	1:BIG_CNV;	#N/A	6:SV;
ARHGEF12	11	#N/A	#N/A	#N/A	#N/A	#N/A	1:BIG_CNV;	1:BIG_CNV;	1:BIG_CNV;	1:BIG_CNV;	#N/A	4:SV;	#N/A	1:BIG_CNV;	#N/A	7:FOCAL_CNV;SV;LOH;	#N/A	37:SV;	31:SV;	#N/A	#N/A	#N/A	#N/A	#N/A	8:SV;
AXIN1	11	#N/A	#N/A	2:BIG_CNV;LOH;	1:BIG_CNV;	#N/A	2:BIG_CNV;LOH;	2:BIG_CNV;	#N/A	#N/A	1:BIG_CNV;	#N/A	#N/A	#N/A	1:FOCAL_CNV;	#N/A	1:BIG_CNV;	14:SV;	26:SV;	#N/A	#N/A	#N/A	#N/A	#N/A	#N/A
BMPR1A	11	#N/A	#N/A	#N/A	#N/A	#N/A	6:SV;LOH;	#N/A	#N/A	3:SV;	#N/A	#N/A	#N/A	#N/A	1:SV;	#N/A	1:BIG_CNV;	63:SV;	49:SV;	2:BIG_CNV;LOH;	#N/A	1:SV;	2:BIG_CNV;SV;	#N/A	3:SV;
CACNA1D	11	7:SV	10:SV;	#N/A	#N/A	#N/A	#N/A	1:BIG_CNV;	1:BIG_CNV;	1:BIG_CNV;	#N/A	6:SV;	#N/A	#N/A	#N/A	#N/A	#N/A	3:SV;	5:SV;	2:BIG_CNV;LOH;	#N/A	#N/A	#N/A	#N/A	#N/A
CAMTA1	11	1:BIG_CNV	1:BIG_CNV;	#N/A	#N/A	#N/A	#N/A	2:BIG_CNV;LOH;	#N/A	1:FOCAL_CNV;	4:SV;	1:BIG_CNV;	1:BIG_CNV;	#N/A	#N/A	#N/A	#N/A	36:SV;	21:SV;	#N/A	#N/A	#N/A	#N/A	#N/A	#N/A
CSF3R	11	#N/A	#N/A	#N/A	#N/A	#N/A	2:BIG_CNV;LOH;	2:BIG_CNV;LOH;	2:BIG_CNV;LOH;	#N/A	1:BIG_CNV;	#N/A	#N/A	#N/A	#N/A	#N/A	2:FOCAL_CNV;LOH;	15:SV;	7:SV;	2:BIG_CNV;LOH;	#N/A	#N/A	2:BIG_CNV;LOH;	#N/A	3:SV;
DSP	11	#N/A	#N/A	#N/A	#N/A	#N/A	1:BIG_CNV;	2:BIG_CNV;LOH;	2:BIG_CNV;LOH;	2:BIG_CNV;LOH;	#N/A	#N/A	#N/A	1:BIG_CNV;	1:BIG_CNV;	#N/A	1:BIG_CNV;	#N/A	3:SV;	#N/A	#N/A	#N/A	1:BIG_CNV;	#N/A	#N/A
GPRC5A	11	1:BIG_CNV	2:BIG_CNV;LOH;	#N/A	#N/A	#N/A	1:BIG_CNV;	2:BIG_CNV;LOH;	2:BIG_CNV;LOH;	1:BIG_CNV;	1:FOCAL_CNV;	#N/A	#N/A	#N/A	#N/A	#N/A	2:BIG_CNV;LOH;	2:SV;	#N/A	#N/A	#N/A	#N/A	#N/A	#N/A	#N/A
H3F3B	11	1:BIG_CNV	2:BIG_CNV;LOH;	#N/A	1:BIG_CNV;	#N/A	#N/A	#N/A	#N/A	#N/A	#N/A	2:BIG_CNV;LOH;	2:BIG_CNV;LOH;	1:BIG_CNV;	1:BIG_CNV;	#N/A	2:BIG_CNV;LOH;	#N/A	#N/A	#N/A	#N/A	#N/A	2:BIG_CNV;LOH;	#N/A	1:SV;
HIF1A	11	2:SV	#N/A	2:BIG_CNV;LOH;	#N/A	#N/A	#N/A	#N/A	#N/A	#N/A	1:BIG_CNV;	#N/A	#N/A	2:BIG_CNV;LOH;	#N/A	#N/A	1:FOCAL_CNV;	23:SV;	13:SV;	2:BIG_CNV;LOH;	#N/A	#N/A	1:BIG_CNV;	#N/A	8:SV;
HNF1A	11	2:GERMLINE_INDELBIG_CNV	2:BIG_CNV;LOH;	#N/A	#N/A	#N/A	1:BIG_CNV;	#N/A	#N/A	4:BIG_CNV;SV;LOH;	3:BIG_CNV;SV;	1:GERMLINE_INDEL;	1:GERMLINE_INDEL;	#N/A	#N/A	#N/A	#N/A	12:SV;	29:GERMLINE_INDEL;SV;	#N/A	#N/A	#N/A	#N/A	#N/A	#N/A
IL2	11	#N/A	#N/A	#N/A	1:BIG_CNV;	#N/A	#N/A	1:BIG_CNV;	1:BIG_CNV;	2:SV;	1:BIG_CNV;	3:SV;	#N/A	#N/A	#N/A	#N/A	#N/A	1:SV;	3:SV;	#N/A	#N/A	#N/A	2:BIG_CNV;LOH;	#N/A	#N/A
IL6ST	11	#N/A	#N/A	#N/A	#N/A	#N/A	5:SV;LOH;	2:BIG_CNV;LOH;	2:BIG_CNV;LOH;	#N/A	2:BIG_CNV;LOH;	#N/A	#N/A	1:BIG_CNV;	1:BIG_CNV;	#N/A	#N/A	18:SV;	16:SV;	3:SV;	#N/A	#N/A	#N/A	#N/A	12:SV;
KIF1B	11	1:BIG_CNV	1:BIG_CNV;	#N/A	#N/A	#N/A	#N/A	2:BIG_CNV;LOH;	2:BIG_CNV;LOH;	#N/A	1:BIG_CNV;	1:BIG_CNV;	1:BIG_CNV;	#N/A	#N/A	#N/A	2:FOCAL_CNV;LOH;	#N/A	24:SV;	#N/A	#N/A	#N/A	#N/A	#N/A	#N/A
KIF5B	11	#N/A	#N/A	1:BIG_CNV;	1:BIG_CNV;	#N/A	#N/A	#N/A	#N/A	#N/A	#N/A	#N/A	5:SV;	1:BIG_CNV;	1:BIG_CNV;	#N/A	#N/A	14:SV;	23:SV;	4:SV;	#N/A	#N/A	1:BIG_CNV;	#N/A	#N/A
KTN1	11	#N/A	#N/A	3:SNV;BIG_CNV;LOH;	#N/A	#N/A	#N/A	#N/A	#N/A	#N/A	1:BIG_CNV;	#N/A	#N/A	2:BIG_CNV;LOH;	5:SV;LOH;	#N/A	5:BIG_CNV;SV;	60:SV;	34:FOCAL_CNV;SV;	2:BIG_CNV;LOH;	#N/A	#N/A	1:BIG_CNV;	#N/A	#N/A
LMO1	11	#N/A	#N/A	#N/A	#N/A	#N/A	1:BIG_CNV;	1:BIG_CNV;	1:BIG_CNV;	#N/A	#N/A	#N/A	#N/A	1:BIG_CNV;	#N/A	#N/A	2:BIG_CNV;LOH;	35:SV;	44:SV;	#N/A	#N/A	22:SV;	18:SV;	#N/A	#N/A
MAF	11	#N/A	#N/A	#N/A	1:BIG_CNV;	#N/A	2:BIG_CNV;LOH;	1:BIG_CNV;	#N/A	#N/A	4:BIG_CNV;SV;LOH;	#N/A	#N/A	2:BIG_CNV;	#N/A	#N/A	2:BIG_CNV;LOH;	78:SV;	92:FOCAL_CNV;SV;	2:SV;	#N/A	#N/A	#N/A	1:FOCAL_CNV;	#N/A
MAPK13	11	#N/A	#N/A	#N/A	#N/A	#N/A	1:BIG_CNV;	2:BIG_CNV;LOH;	2:BIG_CNV;LOH;	2:BIG_CNV;LOH;	#N/A	#N/A	#N/A	1:BIG_CNV;	1:BIG_CNV;	#N/A	2:FOCAL_CNV;	#N/A	8:SV;	#N/A	#N/A	#N/A	1:BIG_CNV;	#N/A	#N/A
MUTYH	11	#N/A	#N/A	#N/A	#N/A	#N/A	2:BIG_CNV;LOH;	2:BIG_CNV;LOH;	2:BIG_CNV;LOH;	#N/A	4:BIG_CNV;SV;	#N/A	#N/A	#N/A	#N/A	#N/A	#N/A	34:SV;	22:FOCAL_CNV;SV;	3:GERMLINE_SNV;BIG_CNV;LOH;	1:GERMLINE_SNV;	#N/A	2:BIG_CNV;LOH;	#N/A	3:SV;
MYCN	11	#N/A	#N/A	#N/A	#N/A	#N/A	1:BIG_CNV;	18:BIG_CNV;SV;LOH;	20:BIG_CNV;SV;LOH;	1:BIG_CNV;	1:BIG_CNV;	#N/A	#N/A	#N/A	#N/A	4:SV;	4:SV;	73:SV;	70:SV;	#N/A	#N/A	#N/A	#N/A	#N/A	4:SV;
NKX2-1	11	#N/A	#N/A	4:BIG_CNV;SV;LOH;	3:BIG_CNV;SV;	#N/A	#N/A	#N/A	#N/A	#N/A	1:BIG_CNV;	#N/A	#N/A	2:BIG_CNV;LOH;	#N/A	#N/A	1:BIG_CNV;	16:SV;	8:SV;	2:BIG_CNV;LOH;	#N/A	#N/A	1:BIG_CNV;	#N/A	#N/A
PRF1	11	#N/A	#N/A	#N/A	#N/A	1:GERMLINE_SNV;	3:SNV;GERMLINE_SNV;LOH;	#N/A	#N/A	#N/A	#N/A	#N/A	#N/A	1:BIG_CNV;	1:BIG_CNV;	#N/A	1:BIG_CNV;	29:SV;	36:SV;	2:BIG_CNV;LOH;	#N/A	#N/A	1:BIG_CNV;	#N/A	#N/A
RIMS1	11	#N/A	#N/A	#N/A	#N/A	#N/A	7:BIG_CNV;SV;	#N/A	#N/A	5:BIG_CNV;SV;LOH;	#N/A	11:SV;	#N/A	1:BIG_CNV;	1:BIG_CNV;	#N/A	1:BIG_CNV;	42:SV;	47:FOCAL_CNV;SV;	#N/A	#N/A	#N/A	1:BIG_CNV;	#N/A	6:SV;
RYBP	11	#N/A	#N/A	#N/A	#N/A	#N/A	#N/A	1:BIG_CNV;	1:BIG_CNV;	1:BIG_CNV;	1:FOCAL_CNV;	#N/A	#N/A	#N/A	#N/A	7:SV;LOH;	7:FOCAL_CNV;SV;	48:SV;	54:FOCAL_CNV;SV;	2:BIG_CNV;LOH;	#N/A	#N/A	#N/A	#N/A	6:SV;
SRSF3	11	#N/A	#N/A	#N/A	#N/A	#N/A	1:BIG_CNV;	2:BIG_CNV;LOH;	2:BIG_CNV;LOH;	2:BIG_CNV;LOH;	#N/A	#N/A	#N/A	1:BIG_CNV;	1:BIG_CNV;	#N/A	1:FOCAL_CNV;	15:SV;	#N/A	#N/A	#N/A	#N/A	1:BIG_CNV;	#N/A	#N/A
STAT5B	11	1:BIG_CNV	2:BIG_CNV;LOH;	#N/A	1:BIG_CNV;	#N/A	#N/A	#N/A	#N/A	#N/A	#N/A	2:BIG_CNV;LOH;	2:BIG_CNV;LOH;	1:BIG_CNV;	1:BIG_CNV;	#N/A	2:FOCAL_CNV;LOH;	#N/A	#N/A	#N/A	#N/A	#N/A	2:BIG_CNV;LOH;	#N/A	#N/A
TAOK2	11	#N/A	#N/A	2:BIG_CNV;LOH;	1:BIG_CNV;	#N/A	2:BIG_CNV;LOH;	1:BIG_CNV;	#N/A	1:BIG_CNV;	#N/A	#N/A	#N/A	#N/A	1:BIG_CNV;	#N/A	1:BIG_CNV;	3:SV;	12:FOCAL_CNV;SV;	#N/A	#N/A	#N/A	#N/A	#N/A	#N/A
TCF7L2	11	#N/A	#N/A	#N/A	#N/A	#N/A	#N/A	2:INDEL;LOH;	2:INDEL;LOH;	#N/A	1:SNV;	#N/A	#N/A	#N/A	#N/A	#N/A	1:BIG_CNV;	20:SV;	51:FOCAL_CNV;SV;	2:INDEL;LOH;	1:INDEL;	#N/A	1:BIG_CNV;	1:INDEL;	4:SV;
TFG	11	#N/A	#N/A	5:FOCAL_CNV;SV;	5:FOCAL_CNV;SV;	#N/A	2:BIG_CNV;LOH;	#N/A	2:BIG_CNV;LOH;	1:BIG_CNV;	#N/A	2:SV;	#N/A	#N/A	#N/A	#N/A	#N/A	30:SV;	20:SV;	1:BIG_CNV;	#N/A	#N/A	#N/A	#N/A	#N/A
TRAF7	11	#N/A	#N/A	2:BIG_CNV;LOH;	1:BIG_CNV;	#N/A	2:BIG_CNV;LOH;	1:BIG_CNV;	#N/A	#N/A	1:BIG_CNV;	#N/A	#N/A	#N/A	1:BIG_CNV;	#N/A	1:BIG_CNV;	3:SV;	2:SV;	#N/A	#N/A	#N/A	#N/A	#N/A	#N/A
WHSC1L1	11	#N/A	#N/A	2:BIG_CNV;LOH;	2:BIG_CNV;LOH;	#N/A	#N/A	#N/A	#N/A	2:BIG_CNV;LOH;	2:BIG_CNV;LOH;	#N/A	#N/A	5:SV;LOH;	5:SV;LOH;	#N/A	#N/A	4:SV;	4:SV;	#N/A	#N/A	#N/A	2:BIG_CNV;LOH;	2:BIG_CNV;LOH;	#N/A
XPC	11	#N/A	#N/A	#N/A	#N/A	#N/A	#N/A	1:BIG_CNV;	1:BIG_CNV;	1:BIG_CNV;	#N/A	1:GERMLINE_SNV;	1:GERMLINE_SNV;	#N/A	#N/A	#N/A	1:BIG_CNV;	13:SV;	42:SV;	2:BIG_CNV;LOH;	#N/A	#N/A	#N/A	#N/A	4:SV;
EPHA3	10	#N/A	2:SV;	#N/A	#N/A	#N/A	#N/A	2:BIG_CNV;	2:BIG_CNV;	11:FOCAL_CNV;BIG_CNV;SV;	#N/A	#N/A	#N/A	#N/A	#N/A	#N/A	3:SV;	68:FOCAL_CNV;SV;	70:FOCAL_CNV;SV;	7:BIG_CNV;SV;LOH;	#N/A	#N/A	#N/A	1:FOCAL_CNV;	9:SV;
IDO2	10	#N/A	#N/A	2:BIG_CNV;LOH;	2:BIG_CNV;LOH;	#N/A	#N/A	#N/A	#N/A	2:BIG_CNV;LOH;	2:BIG_CNV;LOH;	#N/A	#N/A	#N/A	#N/A	#N/A	3:FOCAL_CNV;BIG_CNV;LOH;	4:SV;	5:FOCAL_CNV;SV;	#N/A	#N/A	#N/A	2:BIG_CNV;LOH;	2:FOCAL_CNV;LOH;	#N/A
CDK9	10	#N/A	#N/A	1:BIG_CNV;	#N/A	#N/A	#N/A	2:BIG_CNV;LOH;	2:BIG_CNV;LOH;	1:BIG_CNV;	#N/A	3:SV;	3:SV;	#N/A	#N/A	#N/A	#N/A	41:SV;	62:SV;	#N/A	#N/A	#N/A	#N/A	#N/A	#N/A
CDKN2A	10	3:SV	#N/A	1:BIG_CNV;	#N/A	#N/A	#N/A	2:BIG_CNV;LOH;	2:BIG_CNV;LOH;	1:BIG_CNV;	#N/A	#N/A	#N/A	#N/A	#N/A	#N/A	#N/A	12:SV;	8:SV;	2:BIG_CNV;LOH;	#N/A	#N/A	#N/A	#N/A	#N/A
CTNNB1	10	#N/A	#N/A	#N/A	#N/A	#N/A	#N/A	1:BIG_CNV;	1:BIG_CNV;	1:BIG_CNV;	#N/A	#N/A	#N/A	#N/A	#N/A	3:SV;LOH;	1:SV;	39:SV;	36:SV;	2:BIG_CNV;LOH;	#N/A	#N/A	#N/A	#N/A	6:SV;
ERBB3	10	1:BIG_CNV	2:BIG_CNV;LOH;	#N/A	#N/A	#N/A	1:BIG_CNV;	#N/A	#N/A	#N/A	#N/A	#N/A	#N/A	#N/A	#N/A	#N/A	#N/A	8:SV;	5:SV;	1:SNV;	1:SNV;	#N/A	2:SV;	#N/A	#N/A
ERRFI1	10	1:BIG_CNV	1:BIG_CNV;	#N/A	#N/A	#N/A	#N/A	2:BIG_CNV;LOH;	#N/A	#N/A	2:SV;	1:BIG_CNV;	1:BIG_CNV;	#N/A	#N/A	#N/A	#N/A	31:SV;	33:SV;	#N/A	#N/A	#N/A	#N/A	#N/A	4:SV;
FGF1	10	#N/A	#N/A	#N/A	#N/A	#N/A	#N/A	2:BIG_CNV;LOH;	2:BIG_CNV;LOH;	#N/A	3:BIG_CNV;LOH;	4:SV;	#N/A	1:SNV;	#N/A	#N/A	#N/A	27:SV;	22:SV;	#N/A	#N/A	#N/A	3:SV;	#N/A	#N/A
HSP90AA1	10	#N/A	#N/A	2:BIG_CNV;LOH;	1:BIG_CNV;	#N/A	#N/A	#N/A	#N/A	2:SNV;LOH;	#N/A	#N/A	#N/A	2:BIG_CNV;LOH;	#N/A	#N/A	1:BIG_CNV;	3:SV;	#N/A	2:BIG_CNV;LOH;	#N/A	#N/A	1:BIG_CNV;	#N/A	3:SV;
IGF1R	10	#N/A	#N/A	#N/A	1:BIG_CNV;	#N/A	#N/A	#N/A	#N/A	#N/A	2:BIG_CNV;LOH;	#N/A	#N/A	2:BIG_CNV;LOH;	#N/A	3:SV;	4:FOCAL_CNV;BIG_CNV;	63:SV;	89:SV;	#N/A	#N/A	#N/A	2:BIG_CNV;LOH;	#N/A	3:SV;
KDR	10	#N/A	#N/A	#N/A	#N/A	#N/A	#N/A	1:BIG_CNV;	1:BIG_CNV;	#N/A	1:BIG_CNV;	#N/A	#N/A	#N/A	1:BIG_CNV;	#N/A	#N/A	22:SV;	13:SV;	1:SNV;	#N/A	#N/A	2:BIG_CNV;LOH;	#N/A	2:SV;
MAPK3	10	#N/A	#N/A	2:BIG_CNV;LOH;	1:BIG_CNV;	#N/A	2:BIG_CNV;LOH;	1:BIG_CNV;	#N/A	1:BIG_CNV;	#N/A	#N/A	#N/A	#N/A	1:BIG_CNV;	#N/A	1:BIG_CNV;	#N/A	19:FOCAL_CNV;SV;	#N/A	#N/A	#N/A	#N/A	#N/A	#N/A
MPL	10	#N/A	#N/A	#N/A	#N/A	#N/A	2:BIG_CNV;LOH;	2:BIG_CNV;LOH;	2:BIG_CNV;LOH;	#N/A	1:BIG_CNV;	#N/A	#N/A	#N/A	#N/A	#N/A	#N/A	4:FOCAL_CNV;SV;	23:FOCAL_CNV;SV;	2:BIG_CNV;LOH;	#N/A	#N/A	2:BIG_CNV;LOH;	#N/A	#N/A
NOTCH2	10	#N/A	#N/A	#N/A	#N/A	#N/A	5:BIG_CNV;SV;LOH;	3:BIG_CNV;LOH;	2:FOCAL_CNV;LOH;	#N/A	2:BIG_CNV;	3:SV;	#N/A	#N/A	#N/A	#N/A	#N/A	34:SV;	16:SV;	#N/A	#N/A	#N/A	2:SV;LOH;	#N/A	2:SV;
NUTM1	10	#N/A	#N/A	#N/A	1:BIG_CNV;	#N/A	#N/A	#N/A	#N/A	#N/A	2:BIG_CNV;LOH;	#N/A	#N/A	2:BIG_CNV;LOH;	2:BIG_CNV;LOH;	#N/A	1:FOCAL_CNV;	9:SV;	6:SV;	#N/A	#N/A	#N/A	2:BIG_CNV;LOH;	#N/A	#N/A
OSM	10	#N/A	#N/A	6:BIG_CNV;SV;LOH;	6:BIG_CNV;SV;LOH;	#N/A	2:BIG_CNV;LOH;	#N/A	#N/A	#N/A	#N/A	#N/A	#N/A	#N/A	3:SV;LOH;	#N/A	1:FOCAL_CNV;	16:SV;	10:SV;	2:BIG_CNV;LOH;	#N/A	#N/A	#N/A	#N/A	4:SV;
PIK3R1	10	#N/A	8:SV;	#N/A	#N/A	#N/A	#N/A	2:BIG_CNV;LOH;	2:BIG_CNV;LOH;	#N/A	2:BIG_CNV;LOH;	#N/A	#N/A	1:BIG_CNV;	1:BIG_CNV;	#N/A	#N/A	45:SV;	28:SV;	#N/A	#N/A	#N/A	#N/A	#N/A	8:SV;
PTCH2	10	#N/A	#N/A	#N/A	#N/A	#N/A	2:BIG_CNV;LOH;	2:BIG_CNV;LOH;	2:BIG_CNV;LOH;	#N/A	5:BIG_CNV;SV;	#N/A	#N/A	#N/A	#N/A	#N/A	#N/A	29:FOCAL_CNV;SV;	9:FOCAL_CNV;SV;	2:BIG_CNV;LOH;	#N/A	#N/A	2:BIG_CNV;LOH;	#N/A	4:SV;
PTEN	10	#N/A	#N/A	4:SV;	4:SV;	#N/A	4:SV;LOH;	#N/A	#N/A	#N/A	#N/A	#N/A	#N/A	#N/A	#N/A	#N/A	1:FOCAL_CNV;	22:SV;	30:SV;	2:BIG_CNV;LOH;	#N/A	#N/A	1:BIG_CNV;	#N/A	4:SV;
PTPRF	10	#N/A	#N/A	#N/A	#N/A	#N/A	2:BIG_CNV;LOH;	2:BIG_CNV;LOH;	2:BIG_CNV;LOH;	#N/A	1:BIG_CNV;	#N/A	#N/A	#N/A	#N/A	#N/A	#N/A	14:FOCAL_CNV;SV;	29:FOCAL_CNV;SV;	2:BIG_CNV;LOH;	#N/A	#N/A	2:BIG_CNV;LOH;	#N/A	#N/A
RAD18	10	#N/A	#N/A	#N/A	#N/A	#N/A	#N/A	1:BIG_CNV;	1:BIG_CNV;	1:BIG_CNV;	2:SV;	#N/A	#N/A	#N/A	#N/A	#N/A	1:BIG_CNV;	6:SV;	6:SV;	2:BIG_CNV;LOH;	#N/A	#N/A	#N/A	#N/A	2:SV;
RAF1	10	#N/A	#N/A	#N/A	2:SV;	#N/A	#N/A	1:BIG_CNV;	1:BIG_CNV;	1:BIG_CNV;	#N/A	#N/A	#N/A	#N/A	#N/A	#N/A	1:BIG_CNV;	28:SV;	38:SV;	2:BIG_CNV;LOH;	#N/A	#N/A	#N/A	#N/A	#N/A
SOCS1	10	#N/A	#N/A	2:BIG_CNV;LOH;	1:BIG_CNV;	#N/A	2:BIG_CNV;LOH;	1:BIG_CNV;	#N/A	#N/A	1:FOCAL_CNV;	#N/A	#N/A	1:BIG_CNV;	1:BIG_CNV;	#N/A	1:BIG_CNV;	#N/A	#N/A	#N/A	#N/A	#N/A	#N/A	#N/A	#N/A
SYK	10	#N/A	#N/A	1:BIG_CNV;	#N/A	#N/A	#N/A	2:BIG_CNV;LOH;	2:BIG_CNV;LOH;	1:BIG_CNV;	#N/A	#N/A	#N/A	#N/A	#N/A	#N/A	1:FOCAL_CNV;	51:SV;	55:SV;	2:BIG_CNV;LOH;	#N/A	#N/A	#N/A	#N/A	#N/A
TEK	10	#N/A	#N/A	1:BIG_CNV;	#N/A	#N/A	#N/A	2:BIG_CNV;LOH;	2:BIG_CNV;LOH;	1:BIG_CNV;	#N/A	#N/A	#N/A	#N/A	2:SV;LOH;	#N/A	#N/A	44:SV;	16:SV;	2:BIG_CNV;LOH;	#N/A	#N/A	#N/A	#N/A	7:SV;
XPO1	10	#N/A	#N/A	#N/A	#N/A	#N/A	1:BIG_CNV;	#N/A	#N/A	1:BIG_CNV;	8:SV;	#N/A	#N/A	#N/A	#N/A	1:SNV;	1:SNV;	44:SV;	36:SV;	4:SV;	#N/A	#N/A	#N/A	#N/A	#N/A
ARHGAP24	10	#N/A	#N/A	#N/A	2:BIG_CNV;LOH;	#N/A	#N/A	14:FOCAL_CNV;BIG_CNV;SV;	17:FOCAL_CNV;BIG_CNV;SV;	#N/A	1:BIG_CNV;	#N/A	#N/A	#N/A	1:BIG_CNV;	#N/A	#N/A	10:SV;	7:SV;	#N/A	#N/A	#N/A	2:BIG_CNV;LOH;	#N/A	#N/A
ATP1A1	10	#N/A	#N/A	#N/A	#N/A	#N/A	2:BIG_CNV;LOH;	2:BIG_CNV;LOH;	2:BIG_CNV;LOH;	#N/A	1:BIG_CNV;	#N/A	#N/A	#N/A	3:SV;LOH;	#N/A	#N/A	15:SV;	29:SV;	#N/A	#N/A	#N/A	2:BIG_CNV;LOH;	#N/A	#N/A
B2M	10	#N/A	#N/A	#N/A	1:BIG_CNV;	#N/A	#N/A	#N/A	#N/A	#N/A	2:BIG_CNV;LOH;	#N/A	#N/A	4:BIG_CNV;SV;LOH;	4:BIG_CNV;SV;LOH;	#N/A	1:FOCAL_CNV;	7:SV;	20:SV;	#N/A	#N/A	#N/A	2:BIG_CNV;LOH;	#N/A	#N/A
BARD1	10	#N/A	#N/A	#N/A	#N/A	#N/A	1:BIG_CNV;	#N/A	#N/A	1:BIG_CNV;	1:BIG_CNV;	#N/A	#N/A	1:GERMLINE_SNV;	2:GERMLINE_SNV;LOH;	#N/A	#N/A	37:SV;	25:FOCAL_CNV;SV;	#N/A	#N/A	#N/A	1:BIG_CNV;	#N/A	3:SV;
CBFA2T3	10	#N/A	#N/A	#N/A	1:BIG_CNV;	#N/A	2:BIG_CNV;LOH;	1:BIG_CNV;	1:FOCAL_CNV;	#N/A	2:BIG_CNV;LOH;	#N/A	#N/A	#N/A	#N/A	#N/A	2:BIG_CNV;LOH;	28:FOCAL_CNV;SV;	19:FOCAL_CNV;SV;	#N/A	#N/A	#N/A	#N/A	#N/A	#N/A
CBFB	10	3:SV	#N/A	#N/A	1:BIG_CNV;	#N/A	2:BIG_CNV;LOH;	1:BIG_CNV;	#N/A	#N/A	#N/A	#N/A	#N/A	1:BIG_CNV;	#N/A	#N/A	2:BIG_CNV;LOH;	24:SV;	18:SV;	#N/A	#N/A	#N/A	#N/A	#N/A	3:SV;
CBL	10	#N/A	#N/A	#N/A	#N/A	#N/A	1:BIG_CNV;	1:BIG_CNV;	1:BIG_CNV;	1:BIG_CNV;	#N/A	#N/A	#N/A	1:BIG_CNV;	#N/A	3:SV;LOH;	#N/A	4:SV;	19:FOCAL_CNV;SV;	#N/A	#N/A	#N/A	#N/A	#N/A	#N/A
CCDC6	10	#N/A	#N/A	#N/A	#N/A	#N/A	4:SV;LOH;	#N/A	#N/A	#N/A	#N/A	#N/A	#N/A	1:BIG_CNV;	1:BIG_CNV;	1:SV;	#N/A	7:SV;	8:SV;	4:BIG_CNV;SV;LOH;	#N/A	#N/A	1:BIG_CNV;	#N/A	5:SV;
CDKN2C	10	#N/A	#N/A	#N/A	#N/A	#N/A	2:BIG_CNV;LOH;	2:BIG_CNV;LOH;	2:BIG_CNV;LOH;	#N/A	1:BIG_CNV;	#N/A	#N/A	#N/A	#N/A	#N/A	#N/A	46:SV;	36:SV;	2:BIG_CNV;LOH;	#N/A	#N/A	2:BIG_CNV;LOH;	1:FOCAL_CNV;	#N/A
CREB3L1	10	#N/A	#N/A	#N/A	#N/A	#N/A	#N/A	1:BIG_CNV;	1:BIG_CNV;	1:BIG_CNV;	#N/A	#N/A	#N/A	1:BIG_CNV;	#N/A	#N/A	2:BIG_CNV;LOH;	8:SV;	18:SV;	#N/A	#N/A	#N/A	1:BIG_CNV;	#N/A	#N/A
DCHS1	10	#N/A	#N/A	#N/A	#N/A	#N/A	#N/A	1:BIG_CNV;	1:BIG_CNV;	#N/A	#N/A	#N/A	#N/A	1:BIG_CNV;	#N/A	#N/A	2:BIG_CNV;LOH;	16:SV;	32:SV;	#N/A	#N/A	2:SV;	1:SV;	#N/A	#N/A
DCHS2	10	#N/A	#N/A	#N/A	1:BIG_CNV;	#N/A	#N/A	#N/A	#N/A	#N/A	1:BIG_CNV;	#N/A	#N/A	2:BIG_CNV;LOH;	#N/A	#N/A	1:BIG_CNV;	3:SV;	15:FOCAL_CNV;SV;	1:FOCAL_CNV;	#N/A	#N/A	2:BIG_CNV;LOH;	#N/A	#N/A
DICER1	10	#N/A	#N/A	5:BIG_CNV;SV;LOH;	4:BIG_CNV;SV;	#N/A	#N/A	#N/A	#N/A	#N/A	#N/A	#N/A	#N/A	2:BIG_CNV;LOH;	#N/A	#N/A	1:BIG_CNV;	24:SV;	3:SV;	2:BIG_CNV;LOH;	#N/A	#N/A	1:BIG_CNV;	#N/A	4:SV;
EPS15	10	#N/A	#N/A	#N/A	#N/A	#N/A	2:BIG_CNV;LOH;	2:BIG_CNV;LOH;	2:BIG_CNV;LOH;	#N/A	1:BIG_CNV;	#N/A	#N/A	#N/A	#N/A	#N/A	#N/A	36:SV;	43:FOCAL_CNV;SV;	2:BIG_CNV;LOH;	#N/A	#N/A	2:BIG_CNV;LOH;	1:FOCAL_CNV;	#N/A
FAM175A	10	#N/A	#N/A	#N/A	2:BIG_CNV;LOH;	#N/A	#N/A	1:BIG_CNV;	1:BIG_CNV;	#N/A	1:BIG_CNV;	#N/A	#N/A	#N/A	1:BIG_CNV;	#N/A	#N/A	30:SV;	18:SV;	#N/A	#N/A	#N/A	2:BIG_CNV;LOH;	#N/A	4:SV;
FANCM	10	#N/A	#N/A	2:BIG_CNV;LOH;	#N/A	#N/A	#N/A	#N/A	#N/A	#N/A	1:BIG_CNV;	#N/A	#N/A	2:BIG_CNV;LOH;	#N/A	#N/A	1:BIG_CNV;	10:SV;	3:SV;	2:BIG_CNV;LOH;	#N/A	#N/A	1:BIG_CNV;	#N/A	#N/A
FBN1	10	#N/A	2:SV;	#N/A	2:SNV;BIG_CNV;	#N/A	#N/A	#N/A	#N/A	#N/A	2:BIG_CNV;LOH;	#N/A	#N/A	2:BIG_CNV;LOH;	2:BIG_CNV;LOH;	#N/A	#N/A	2:SV;	6:SV;	#N/A	#N/A	#N/A	2:BIG_CNV;LOH;	#N/A	#N/A
FIP1L1	10	#N/A	#N/A	#N/A	#N/A	#N/A	2:SV;	1:BIG_CNV;	1:BIG_CNV;	#N/A	1:BIG_CNV;	#N/A	#N/A	#N/A	1:BIG_CNV;	#N/A	#N/A	20:SV;	10:SV;	#N/A	#N/A	#N/A	2:BIG_CNV;LOH;	#N/A	6:SV;
FOXP1	10	#N/A	#N/A	#N/A	#N/A	#N/A	#N/A	1:BIG_CNV;	1:BIG_CNV;	1:BIG_CNV;	#N/A	#N/A	#N/A	#N/A	#N/A	5:SV;LOH;	4:SV;	47:SV;	55:SV;	2:BIG_CNV;LOH;	#N/A	#N/A	#N/A	#N/A	4:SV;
FUBP1	10	#N/A	#N/A	#N/A	#N/A	#N/A	2:BIG_CNV;LOH;	2:BIG_CNV;LOH;	2:BIG_CNV;LOH;	#N/A	1:BIG_CNV;	#N/A	#N/A	#N/A	#N/A	#N/A	#N/A	13:SV;	8:SV;	2:BIG_CNV;LOH;	#N/A	#N/A	2:BIG_CNV;LOH;	#N/A	#N/A
FUS	10	#N/A	#N/A	2:BIG_CNV;LOH;	1:BIG_CNV;	#N/A	2:BIG_CNV;LOH;	1:BIG_CNV;	#N/A	1:BIG_CNV;	#N/A	#N/A	#N/A	#N/A	1:BIG_CNV;	#N/A	1:BIG_CNV;	#N/A	12:FOCAL_CNV;SV;	#N/A	#N/A	#N/A	#N/A	#N/A	#N/A
GATA3	10	#N/A	#N/A	1:BIG_CNV;	1:BIG_CNV;	#N/A	#N/A	#N/A	#N/A	#N/A	#N/A	#N/A	#N/A	1:BIG_CNV;	1:BIG_CNV;	4:SV;	#N/A	144:SV;	164:SV;	#N/A	#N/A	#N/A	2:BIG_CNV;	#N/A	6:SV;
GMPS	10	#N/A	#N/A	#N/A	#N/A	#N/A	3:BIG_CNV;SV;LOH;	#N/A	2:BIG_CNV;LOH;	1:BIG_CNV;	#N/A	#N/A	3:SV;	2:SV;	2:SV;	#N/A	#N/A	45:SV;	47:SV;	#N/A	#N/A	#N/A	#N/A	#N/A	5:SV;
GOLGA5	10	#N/A	#N/A	2:BIG_CNV;LOH;	1:BIG_CNV;	#N/A	#N/A	#N/A	#N/A	#N/A	#N/A	#N/A	#N/A	2:BIG_CNV;LOH;	#N/A	#N/A	1:BIG_CNV;	9:SV;	8:SV;	2:BIG_CNV;LOH;	#N/A	#N/A	1:BIG_CNV;	#N/A	5:SV;
HERPUD1	10	#N/A	#N/A	2:SNV;BIG_CNV;	1:BIG_CNV;	#N/A	2:BIG_CNV;LOH;	1:BIG_CNV;	#N/A	2:BIG_CNV;LOH;	#N/A	#N/A	#N/A	#N/A	#N/A	#N/A	2:BIG_CNV;LOH;	6:SV;	10:SV;	#N/A	#N/A	#N/A	#N/A	#N/A	6:SV;
HIST1H3B	10	#N/A	#N/A	#N/A	#N/A	#N/A	1:BIG_CNV;	2:BIG_CNV;LOH;	2:BIG_CNV;LOH;	2:BIG_CNV;LOH;	#N/A	#N/A	#N/A	1:BIG_CNV;	1:BIG_CNV;	#N/A	1:BIG_CNV;	#N/A	#N/A	#N/A	#N/A	#N/A	1:BIG_CNV;	#N/A	#N/A
HIST1H4I	10	#N/A	#N/A	#N/A	#N/A	#N/A	1:BIG_CNV;	2:BIG_CNV;LOH;	2:BIG_CNV;LOH;	2:BIG_CNV;LOH;	#N/A	#N/A	#N/A	1:BIG_CNV;	1:BIG_CNV;	#N/A	1:BIG_CNV;	#N/A	#N/A	#N/A	#N/A	#N/A	1:BIG_CNV;	#N/A	#N/A
ITK	10	#N/A	2:SV;LOH;	#N/A	#N/A	#N/A	3:SV;LOH;	2:BIG_CNV;LOH;	2:BIG_CNV;LOH;	#N/A	2:BIG_CNV;LOH;	#N/A	#N/A	#N/A	#N/A	#N/A	1:FOCAL_CNV;	44:SV;	38:SV;	#N/A	#N/A	#N/A	#N/A	#N/A	4:SV;
KLF6	10	#N/A	#N/A	1:BIG_CNV;	1:BIG_CNV;	#N/A	#N/A	#N/A	#N/A	#N/A	#N/A	#N/A	#N/A	1:FOCAL_CNV;	1:BIG_CNV;	#N/A	2:FOCAL_CNV;	35:SV;	42:FOCAL_CNV;SV;	#N/A	#N/A	#N/A	1:BIG_CNV;	#N/A	4:SV;
MAML2	10	#N/A	#N/A	#N/A	#N/A	#N/A	#N/A	1:BIG_CNV;	1:BIG_CNV;	1:BIG_CNV;	#N/A	#N/A	#N/A	1:FOCAL_CNV;	#N/A	2:FOCAL_CNV;LOH;	2:FOCAL_CNV;LOH;	60:SV;	52:SV;	#N/A	#N/A	#N/A	#N/A	#N/A	8:SV;
MAP3K1	10	#N/A	#N/A	#N/A	#N/A	#N/A	4:SV;LOH;	2:BIG_CNV;LOH;	2:BIG_CNV;LOH;	#N/A	2:BIG_CNV;LOH;	#N/A	#N/A	1:BIG_CNV;	2:BIG_CNV;SV;	#N/A	#N/A	18:SV;	12:SV;	#N/A	#N/A	#N/A	#N/A	#N/A	6:SV;
MAPK10	10	#N/A	#N/A	#N/A	2:BIG_CNV;LOH;	#N/A	#N/A	11:BIG_CNV;SV;	16:BIG_CNV;SV;	#N/A	1:BIG_CNV;	#N/A	#N/A	#N/A	1:BIG_CNV;	#N/A	#N/A	22:SV;	12:FOCAL_CNV;SV;	#N/A	#N/A	#N/A	2:BIG_CNV;LOH;	#N/A	#N/A
MECOM	10	#N/A	#N/A	#N/A	4:SV;	#N/A	10:BIG_CNV;SV;LOH;	#N/A	2:BIG_CNV;LOH;	1:BIG_CNV;	2:SV;	#N/A	#N/A	#N/A	8:SV;	#N/A	#N/A	63:SV;	63:SV;	#N/A	#N/A	#N/A	#N/A	#N/A	8:SV;
MGA	10	#N/A	#N/A	#N/A	1:BIG_CNV;	#N/A	#N/A	#N/A	#N/A	#N/A	2:BIG_CNV;LOH;	#N/A	#N/A	2:BIG_CNV;LOH;	2:BIG_CNV;LOH;	#N/A	3:SV;	19:SV;	4:SV;	#N/A	#N/A	#N/A	2:BIG_CNV;LOH;	#N/A	#N/A
MLLT3	10	#N/A	#N/A	1:BIG_CNV;	#N/A	#N/A	#N/A	2:BIG_CNV;LOH;	2:BIG_CNV;LOH;	9:BIG_CNV;SV;	4:SV;	#N/A	#N/A	#N/A	#N/A	#N/A	#N/A	52:FOCAL_CNV;SV;	11:SV;	2:BIG_CNV;LOH;	#N/A	#N/A	#N/A	#N/A	#N/A
MTAP	10	3:SV	#N/A	1:BIG_CNV;	#N/A	#N/A	#N/A	2:BIG_CNV;LOH;	2:BIG_CNV;LOH;	1:BIG_CNV;	#N/A	#N/A	#N/A	#N/A	#N/A	#N/A	#N/A	14:SV;	3:SV;	2:BIG_CNV;LOH;	#N/A	#N/A	#N/A	#N/A	#N/A
MYCL	10	#N/A	#N/A	#N/A	#N/A	#N/A	2:BIG_CNV;LOH;	2:BIG_CNV;LOH;	2:BIG_CNV;LOH;	#N/A	1:BIG_CNV;	#N/A	#N/A	#N/A	#N/A	#N/A	#N/A	4:SV;	12:SV;	2:BIG_CNV;LOH;	#N/A	#N/A	2:BIG_CNV;LOH;	#N/A	#N/A
NFKBIA	10	#N/A	#N/A	2:BIG_CNV;LOH;	1:BIG_CNV;	#N/A	#N/A	#N/A	#N/A	#N/A	1:BIG_CNV;	#N/A	#N/A	2:BIG_CNV;LOH;	#N/A	#N/A	1:FOCAL_CNV;	#N/A	17:FOCAL_CNV;SV;	2:BIG_CNV;LOH;	#N/A	#N/A	1:BIG_CNV;	#N/A	#N/A
NIN	10	#N/A	#N/A	2:BIG_CNV;LOH;	#N/A	#N/A	#N/A	#N/A	#N/A	#N/A	1:BIG_CNV;	#N/A	#N/A	2:BIG_CNV;LOH;	#N/A	#N/A	1:BIG_CNV;	5:SV;	4:SV;	2:BIG_CNV;LOH;	#N/A	#N/A	1:BIG_CNV;	#N/A	#N/A
NSD1	10	#N/A	#N/A	#N/A	#N/A	#N/A	#N/A	2:BIG_CNV;LOH;	2:BIG_CNV;LOH;	#N/A	2:BIG_CNV;LOH;	#N/A	#N/A	#N/A	#N/A	#N/A	1:FOCAL_CNV;	12:SV;	8:SV;	#N/A	#N/A	1:GERMLINE_SNV;	1:GERMLINE_SNV;	#N/A	#N/A
NUMA1	10	#N/A	#N/A	#N/A	#N/A	#N/A	#N/A	1:BIG_CNV;	1:BIG_CNV;	1:BIG_CNV;	#N/A	#N/A	#N/A	1:BIG_CNV;	#N/A	4:SV;LOH;	4:SV;LOH;	27:SV;	29:FOCAL_CNV;SV;	#N/A	#N/A	#N/A	#N/A	#N/A	#N/A
PCSK9	10	#N/A	#N/A	#N/A	#N/A	#N/A	2:BIG_CNV;LOH;	2:BIG_CNV;LOH;	2:BIG_CNV;LOH;	#N/A	1:BIG_CNV;	#N/A	#N/A	#N/A	#N/A	#N/A	#N/A	5:SV;	3:SV;	2:BIG_CNV;LOH;	#N/A	#N/A	2:BIG_CNV;LOH;	#N/A	4:SV;
PICALM	10	#N/A	#N/A	#N/A	#N/A	#N/A	1:BIG_CNV;	1:BIG_CNV;	1:BIG_CNV;	1:BIG_CNV;	#N/A	#N/A	#N/A	1:BIG_CNV;	#N/A	#N/A	2:FOCAL_CNV;LOH;	11:SV;	14:SV;	#N/A	#N/A	#N/A	#N/A	#N/A	3:SV;
PML	10	#N/A	#N/A	#N/A	1:BIG_CNV;	#N/A	#N/A	#N/A	#N/A	#N/A	2:BIG_CNV;LOH;	3:SV;	#N/A	2:BIG_CNV;LOH;	2:BIG_CNV;LOH;	#N/A	#N/A	48:SV;	29:FOCAL_CNV;SV;	#N/A	#N/A	#N/A	2:BIG_CNV;LOH;	#N/A	#N/A
PPARG	10	#N/A	#N/A	#N/A	#N/A	#N/A	#N/A	1:BIG_CNV;	1:BIG_CNV;	1:BIG_CNV;	1:SNV;	#N/A	#N/A	#N/A	#N/A	#N/A	2:BIG_CNV;	6:SV;	6:SV;	2:BIG_CNV;LOH;	#N/A	#N/A	#N/A	#N/A	#N/A
PTPN3	10	#N/A	#N/A	1:BIG_CNV;	#N/A	#N/A	#N/A	2:BIG_CNV;LOH;	2:BIG_CNV;LOH;	1:BIG_CNV;	2:SV;	#N/A	#N/A	#N/A	#N/A	#N/A	#N/A	4:SV;	13:SV;	2:BIG_CNV;LOH;	#N/A	#N/A	#N/A	#N/A	#N/A
RANBP17	10	#N/A	#N/A	4:FOCAL_CNV;SV;	4:FOCAL_CNV;SV;	#N/A	#N/A	2:BIG_CNV;LOH;	2:BIG_CNV;LOH;	#N/A	2:BIG_CNV;LOH;	#N/A	#N/A	#N/A	1:FOCAL_CNV;	#N/A	#N/A	17:SV;	22:SV;	#N/A	#N/A	#N/A	#N/A	#N/A	3:SV;
RAP1GDS1	10	#N/A	#N/A	#N/A	1:BIG_CNV;	#N/A	#N/A	1:BIG_CNV;	1:BIG_CNV;	2:SV;	1:BIG_CNV;	#N/A	#N/A	#N/A	#N/A	#N/A	#N/A	36:SV;	57:FOCAL_CNV;SV;	#N/A	#N/A	#N/A	2:BIG_CNV;LOH;	#N/A	11:SV;
RHOH	10	#N/A	#N/A	#N/A	#N/A	#N/A	#N/A	1:BIG_CNV;	1:BIG_CNV;	#N/A	1:BIG_CNV;	#N/A	#N/A	#N/A	2:BIG_CNV;	#N/A	1:FOCAL_CNV;	41:FOCAL_CNV;SV;	21:SV;	#N/A	#N/A	#N/A	2:BIG_CNV;LOH;	#N/A	6:SV;
RICTOR	10	#N/A	#N/A	#N/A	#N/A	#N/A	1:BIG_CNV;	#N/A	#N/A	2:BIG_CNV;LOH;	2:BIG_CNV;LOH;	#N/A	#N/A	1:BIG_CNV;	1:BIG_CNV;	#N/A	#N/A	8:SV;	2:SV;	#N/A	#N/A	#N/A	1:SNV;	#N/A	#N/A
RRAS2	10	#N/A	#N/A	#N/A	#N/A	#N/A	2:BIG_CNV;SV;	1:BIG_CNV;	1:BIG_CNV;	#N/A	#N/A	#N/A	#N/A	1:BIG_CNV;	#N/A	#N/A	2:BIG_CNV;LOH;	5:SV;	31:SV;	2:SV;	#N/A	#N/A	#N/A	#N/A	#N/A
RYR3	10	#N/A	#N/A	#N/A	1:BIG_CNV;	#N/A	#N/A	#N/A	#N/A	#N/A	2:BIG_CNV;LOH;	#N/A	#N/A	2:BIG_CNV;LOH;	2:BIG_CNV;LOH;	#N/A	2:SV;	19:SV;	41:SV;	#N/A	#N/A	#N/A	2:BIG_CNV;LOH;	#N/A	4:SV;
SLC45A3	10	#N/A	#N/A	4:SV;	4:SV;	#N/A	#N/A	#N/A	#N/A	1:BIG_CNV;	#N/A	#N/A	#N/A	1:BIG_CNV;	2:BIG_CNV;LOH;	#N/A	#N/A	4:SV;	11:FOCAL_CNV;SV;	#N/A	#N/A	#N/A	1:BIG_CNV;	#N/A	#N/A
SOS2	10	#N/A	#N/A	2:BIG_CNV;LOH;	#N/A	#N/A	#N/A	#N/A	#N/A	#N/A	1:BIG_CNV;	#N/A	#N/A	2:BIG_CNV;LOH;	#N/A	#N/A	1:BIG_CNV;	5:SV;	7:SV;	2:BIG_CNV;LOH;	#N/A	#N/A	1:BIG_CNV;	3:FOCAL_CNV;SV;	#N/A
SRGAP3	10	#N/A	#N/A	#N/A	#N/A	#N/A	#N/A	1:BIG_CNV;	1:BIG_CNV;	1:BIG_CNV;	5:SV;	#N/A	#N/A	#N/A	#N/A	#N/A	1:BIG_CNV;	15:SV;	16:SV;	8:BIG_CNV;SV;LOH;	#N/A	#N/A	#N/A	#N/A	4:SV;
TAL1	10	#N/A	#N/A	#N/A	#N/A	#N/A	2:BIG_CNV;LOH;	2:BIG_CNV;LOH;	2:BIG_CNV;LOH;	#N/A	1:BIG_CNV;	#N/A	#N/A	#N/A	#N/A	#N/A	#N/A	6:SV;	10:FOCAL_CNV;SV;	2:BIG_CNV;LOH;	#N/A	#N/A	2:BIG_CNV;LOH;	#N/A	#N/A
TAL2	10	#N/A	#N/A	1:BIG_CNV;	#N/A	#N/A	#N/A	2:BIG_CNV;LOH;	2:BIG_CNV;LOH;	1:BIG_CNV;	#N/A	#N/A	#N/A	4:SV;	#N/A	#N/A	#N/A	38:SV;	16:SV;	2:BIG_CNV;LOH;	#N/A	#N/A	#N/A	#N/A	#N/A
TCL1A	10	#N/A	#N/A	2:BIG_CNV;LOH;	1:BIG_CNV;	#N/A	#N/A	#N/A	#N/A	#N/A	#N/A	#N/A	#N/A	3:BIG_CNV;LOH;	#N/A	#N/A	1:BIG_CNV;	16:SV;	41:SV;	2:BIG_CNV;LOH;	#N/A	#N/A	1:BIG_CNV;	#N/A	8:SV;
TEAD1	10	#N/A	#N/A	#N/A	#N/A	#N/A	1:BIG_CNV;	1:BIG_CNV;	1:BIG_CNV;	#N/A	#N/A	#N/A	#N/A	4:BIG_CNV;SV;	3:SV;	#N/A	2:BIG_CNV;LOH;	34:SV;	40:SV;	#N/A	#N/A	#N/A	#N/A	#N/A	13:SV;
TPM4	10	#N/A	#N/A	1:BIG_CNV;	1:BIG_CNV;	#N/A	1:BIG_CNV;	#N/A	#N/A	#N/A	3:SV;	#N/A	#N/A	#N/A	#N/A	3:SV;LOH;	#N/A	17:SV;	16:FOCAL_CNV;SV;	#N/A	#N/A	#N/A	1:BIG_CNV;	#N/A	6:SV;
TRIP11	10	#N/A	#N/A	2:BIG_CNV;LOH;	1:BIG_CNV;	#N/A	#N/A	#N/A	#N/A	#N/A	#N/A	#N/A	#N/A	2:BIG_CNV;LOH;	#N/A	#N/A	1:BIG_CNV;	25:SV;	29:SV;	2:BIG_CNV;LOH;	#N/A	#N/A	1:BIG_CNV;	#N/A	9:SV;
XPA	10	#N/A	#N/A	1:BIG_CNV;	#N/A	#N/A	#N/A	2:BIG_CNV;LOH;	2:BIG_CNV;LOH;	1:BIG_CNV;	#N/A	4:SV;	#N/A	#N/A	#N/A	#N/A	#N/A	#N/A	19:FOCAL_CNV;SV;	3:GERMLINE_SNV;BIG_CNV;LOH;	1:GERMLINE_SNV;	#N/A	#N/A	#N/A	#N/A
CDK1	9	#N/A	#N/A	#N/A	#N/A	#N/A	#N/A	#N/A	#N/A	#N/A	#N/A	#N/A	#N/A	1:BIG_CNV;	1:BIG_CNV;	#N/A	4:SV;	34:SV;	8:SV;	6:BIG_CNV;SV;LOH;	#N/A	#N/A	1:BIG_CNV;	6:SV;	10:SV;
CCND1	9	#N/A	#N/A	#N/A	#N/A	#N/A	#N/A	1:BIG_CNV;	1:BIG_CNV;	1:BIG_CNV;	#N/A	#N/A	#N/A	1:BIG_CNV;	#N/A	#N/A	#N/A	28:SV;	32:SV;	#N/A	#N/A	3:SV;	#N/A	#N/A	9:SV;
CCNE1	9	#N/A	#N/A	1:BIG_CNV;	1:BIG_CNV;	#N/A	1:BIG_CNV;	#N/A	#N/A	#N/A	#N/A	#N/A	2:SV;	#N/A	#N/A	#N/A	#N/A	58:SV;	41:SV;	#N/A	#N/A	#N/A	1:BIG_CNV;	#N/A	#N/A
CD274	9	#N/A	#N/A	1:BIG_CNV;	#N/A	#N/A	#N/A	2:BIG_CNV;LOH;	2:BIG_CNV;LOH;	1:BIG_CNV;	#N/A	#N/A	#N/A	#N/A	#N/A	#N/A	1:FOCAL_CNV;	6:SV;	#N/A	2:BIG_CNV;LOH;	#N/A	#N/A	#N/A	#N/A	#N/A
CDC73	9	#N/A	#N/A	8:SV;	#N/A	#N/A	#N/A	#N/A	#N/A	1:BIG_CNV;	10:SV;	#N/A	#N/A	#N/A	#N/A	#N/A	#N/A	61:FOCAL_CNV;SV;	84:SV;	#N/A	18:FOCAL_CNV;SV;	#N/A	61:FOCAL_CNV;BIG_CNV;SV;	#N/A	#N/A
CDKN2B	9	#N/A	#N/A	1:BIG_CNV;	#N/A	#N/A	#N/A	2:BIG_CNV;LOH;	2:BIG_CNV;LOH;	1:BIG_CNV;	#N/A	#N/A	#N/A	#N/A	#N/A	#N/A	#N/A	8:SV;	29:SV;	2:BIG_CNV;LOH;	#N/A	#N/A	#N/A	#N/A	#N/A
CTLA4	9	4:SV	#N/A	#N/A	4:SV;	#N/A	1:BIG_CNV;	#N/A	#N/A	1:BIG_CNV;	1:BIG_CNV;	#N/A	#N/A	#N/A	#N/A	#N/A	#N/A	#N/A	5:FOCAL_CNV;SV;	#N/A	#N/A	#N/A	1:BIG_CNV;	#N/A	#N/A
DDB1	9	#N/A	#N/A	5:SV;	#N/A	#N/A	#N/A	1:BIG_CNV;	1:BIG_CNV;	1:BIG_CNV;	#N/A	#N/A	#N/A	1:BIG_CNV;	#N/A	#N/A	#N/A	3:SV;	11:SV;	#N/A	#N/A	#N/A	#N/A	#N/A	#N/A
FANCA	9	#N/A	#N/A	#N/A	1:BIG_CNV;	#N/A	2:BIG_CNV;LOH;	1:BIG_CNV;	#N/A	#N/A	2:BIG_CNV;LOH;	#N/A	#N/A	#N/A	#N/A	#N/A	2:FOCAL_CNV;LOH;	20:SV;	29:FOCAL_CNV;SV;	#N/A	#N/A	#N/A	#N/A	#N/A	#N/A
FANCC	9	#N/A	#N/A	1:BIG_CNV;	#N/A	#N/A	#N/A	2:BIG_CNV;LOH;	2:BIG_CNV;LOH;	1:BIG_CNV;	#N/A	#N/A	#N/A	#N/A	#N/A	#N/A	#N/A	6:SV;	10:SV;	2:BIG_CNV;LOH;	#N/A	#N/A	#N/A	#N/A	4:SV;
FANCD2	9	#N/A	#N/A	#N/A	#N/A	#N/A	#N/A	1:BIG_CNV;	1:BIG_CNV;	1:BIG_CNV;	#N/A	#N/A	#N/A	#N/A	#N/A	#N/A	1:BIG_CNV;	17:SV;	6:SV;	2:BIG_CNV;LOH;	#N/A	#N/A	#N/A	#N/A	#N/A
FAS	9	#N/A	#N/A	3:SV;	3:SV;	#N/A	#N/A	#N/A	#N/A	#N/A	#N/A	#N/A	#N/A	#N/A	#N/A	#N/A	1:FOCAL_CNV;	9:SV;	16:SV;	2:BIG_CNV;LOH;	#N/A	#N/A	1:BIG_CNV;	#N/A	3:SV;
FGFR2	9	#N/A	#N/A	#N/A	#N/A	#N/A	4:SV;LOH;	#N/A	#N/A	#N/A	1:FOCAL_CNV;	#N/A	#N/A	#N/A	#N/A	#N/A	1:BIG_CNV;	38:SV;	114:FOCAL_CNV;SV;	#N/A	#N/A	4:SV;	1:BIG_CNV;	#N/A	4:SV;
FLI1	9	#N/A	#N/A	#N/A	#N/A	#N/A	#N/A	1:BIG_CNV;	1:BIG_CNV;	1:BIG_CNV;	#N/A	#N/A	#N/A	1:BIG_CNV;	#N/A	2:SNV;LOH;	2:SNV;LOH;	#N/A	18:SV;	#N/A	#N/A	#N/A	#N/A	#N/A	2:SV;
JAK2	9	#N/A	#N/A	1:BIG_CNV;	1:SNV;	#N/A	#N/A	2:BIG_CNV;LOH;	2:BIG_CNV;LOH;	1:BIG_CNV;	#N/A	#N/A	#N/A	#N/A	#N/A	#N/A	#N/A	8:SV;	#N/A	2:BIG_CNV;LOH;	#N/A	#N/A	#N/A	#N/A	#N/A
KIT	9	#N/A	#N/A	#N/A	#N/A	#N/A	#N/A	1:BIG_CNV;	1:BIG_CNV;	#N/A	1:BIG_CNV;	#N/A	#N/A	#N/A	1:BIG_CNV;	#N/A	#N/A	18:SV;	22:FOCAL_CNV;SV;	#N/A	#N/A	#N/A	2:BIG_CNV;LOH;	#N/A	#N/A
KMT2A	9	#N/A	#N/A	#N/A	#N/A	#N/A	1:BIG_CNV;	1:BIG_CNV;	1:BIG_CNV;	1:BIG_CNV;	#N/A	#N/A	#N/A	1:BIG_CNV;	#N/A	#N/A	#N/A	4:SV;	8:SV;	#N/A	#N/A	#N/A	#N/A	#N/A	#N/A
MAP2K1	9	#N/A	#N/A	#N/A	1:BIG_CNV;	#N/A	#N/A	#N/A	#N/A	#N/A	3:BIG_CNV;LOH;	#N/A	#N/A	2:BIG_CNV;LOH;	2:BIG_CNV;LOH;	#N/A	#N/A	24:FOCAL_CNV;SV;	24:FOCAL_CNV;SV;	#N/A	#N/A	#N/A	2:BIG_CNV;LOH;	#N/A	#N/A
MDM4	9	#N/A	#N/A	#N/A	#N/A	#N/A	#N/A	#N/A	#N/A	1:BIG_CNV;	8:SV;	#N/A	#N/A	1:BIG_CNV;	2:BIG_CNV;LOH;	#N/A	#N/A	24:SV;	33:FOCAL_CNV;SV;	#N/A	#N/A	#N/A	1:BIG_CNV;	#N/A	#N/A
MLH3	9	#N/A	#N/A	2:BIG_CNV;LOH;	1:BIG_CNV;	#N/A	#N/A	#N/A	#N/A	#N/A	#N/A	#N/A	#N/A	2:BIG_CNV;LOH;	#N/A	1:GERMLINE_SNV;	2:GERMLINE_SNV;FOCAL_CNV;	#N/A	#N/A	3:FOCAL_CNV;BIG_CNV;LOH;	#N/A	#N/A	2:BIG_CNV;	#N/A	#N/A
MLLT1	9	#N/A	#N/A	1:BIG_CNV;	1:BIG_CNV;	#N/A	1:BIG_CNV;	#N/A	#N/A	#N/A	#N/A	3:SV;	#N/A	#N/A	#N/A	#N/A	#N/A	13:SV;	19:SV;	#N/A	#N/A	#N/A	1:BIG_CNV;	#N/A	#N/A
PARP2	9	#N/A	#N/A	2:BIG_CNV;LOH;	#N/A	#N/A	#N/A	#N/A	#N/A	#N/A	1:BIG_CNV;	#N/A	#N/A	2:BIG_CNV;LOH;	#N/A	#N/A	1:BIG_CNV;	8:SV;	#N/A	2:BIG_CNV;LOH;	#N/A	#N/A	1:BIG_CNV;	#N/A	#N/A
PTCH1	9	#N/A	#N/A	1:BIG_CNV;	#N/A	#N/A	#N/A	2:BIG_CNV;LOH;	2:BIG_CNV;LOH;	1:BIG_CNV;	#N/A	#N/A	#N/A	#N/A	#N/A	#N/A	#N/A	17:SV;	43:SV;	2:BIG_CNV;LOH;	#N/A	#N/A	#N/A	#N/A	12:SV;
RAB35	9	1:BIG_CNV	2:BIG_CNV;LOH;	#N/A	#N/A	#N/A	1:BIG_CNV;	#N/A	#N/A	2:BIG_CNV;LOH;	1:BIG_CNV;	#N/A	#N/A	#N/A	#N/A	#N/A	#N/A	2:SV;	6:SV;	#N/A	#N/A	#N/A	#N/A	#N/A	#N/A
RAD51	9	#N/A	#N/A	#N/A	1:BIG_CNV;	#N/A	#N/A	#N/A	#N/A	#N/A	2:BIG_CNV;LOH;	#N/A	#N/A	2:BIG_CNV;LOH;	2:BIG_CNV;LOH;	#N/A	#N/A	8:SV;	8:SV;	#N/A	#N/A	#N/A	2:BIG_CNV;LOH;	#N/A	#N/A
RIT1	9	#N/A	#N/A	#N/A	3:SV;	#N/A	#N/A	#N/A	#N/A	1:BIG_CNV;	#N/A	#N/A	#N/A	#N/A	#N/A	#N/A	1:FOCAL_CNV;	10:SV;	9:FOCAL_CNV;SV;	3:SV;	#N/A	#N/A	1:BIG_CNV;	#N/A	#N/A
ROR1	9	#N/A	#N/A	#N/A	#N/A	#N/A	2:BIG_CNV;LOH;	2:BIG_CNV;LOH;	2:BIG_CNV;LOH;	#N/A	1:BIG_CNV;	#N/A	#N/A	#N/A	#N/A	#N/A	#N/A	9:SV;	28:FOCAL_CNV;SV;	2:BIG_CNV;LOH;	#N/A	#N/A	#N/A	#N/A	#N/A
VHL	9	#N/A	#N/A	#N/A	#N/A	#N/A	#N/A	1:BIG_CNV;	1:BIG_CNV;	1:BIG_CNV;	#N/A	#N/A	#N/A	#N/A	#N/A	#N/A	1:BIG_CNV;	7:SV;	14:SV;	2:BIG_CNV;LOH;	#N/A	#N/A	#N/A	#N/A	#N/A
WNK2	9	#N/A	#N/A	1:BIG_CNV;	#N/A	#N/A	#N/A	2:BIG_CNV;LOH;	2:BIG_CNV;LOH;	4:FOCAL_CNV;BIG_CNV;	#N/A	#N/A	#N/A	#N/A	#N/A	#N/A	#N/A	10:SV;	6:SV;	2:BIG_CNV;LOH;	#N/A	#N/A	#N/A	#N/A	#N/A
AFF4	9	#N/A	#N/A	#N/A	#N/A	#N/A	#N/A	2:BIG_CNV;LOH;	2:BIG_CNV;LOH;	#N/A	2:BIG_CNV;LOH;	8:SV;	4:SV;	#N/A	#N/A	#N/A	#N/A	46:SV;	30:SV;	#N/A	#N/A	#N/A	#N/A	#N/A	4:SV;
APOB	9	#N/A	#N/A	#N/A	#N/A	#N/A	1:BIG_CNV;	#N/A	#N/A	1:BIG_CNV;	2:SV;	4:SV;	#N/A	2:SV;	#N/A	#N/A	#N/A	53:SV;	60:FOCAL_CNV;SV;	#N/A	#N/A	#N/A	#N/A	7:SV;	#N/A
ARHGAP26	9	#N/A	#N/A	#N/A	#N/A	#N/A	#N/A	2:BIG_CNV;LOH;	2:BIG_CNV;LOH;	#N/A	3:BIG_CNV;LOH;	4:SV;	#N/A	#N/A	#N/A	#N/A	1:FOCAL_CNV;	56:SV;	63:FOCAL_CNV;SV;	#N/A	#N/A	#N/A	#N/A	#N/A	8:SV;
ARID2	9	8:BIG_CNVSV	9:FOCAL_CNV;BIG_CNV;SV;LOH;	#N/A	#N/A	#N/A	1:BIG_CNV;	#N/A	#N/A	#N/A	#N/A	#N/A	#N/A	#N/A	#N/A	5:SV;LOH;	#N/A	32:SV;	63:FOCAL_CNV;SV;	4:SV;	#N/A	#N/A	#N/A	#N/A	3:SV;
AXL	9	#N/A	#N/A	1:BIG_CNV;	1:BIG_CNV;	#N/A	1:BIG_CNV;	#N/A	#N/A	#N/A	#N/A	#N/A	#N/A	#N/A	#N/A	#N/A	1:FOCAL_CNV;	2:SV;	3:FOCAL_CNV;SV;	#N/A	#N/A	#N/A	1:BIG_CNV;	#N/A	#N/A
BAP1	9	#N/A	#N/A	#N/A	#N/A	#N/A	#N/A	1:BIG_CNV;	1:BIG_CNV;	1:BIG_CNV;	#N/A	#N/A	#N/A	#N/A	#N/A	#N/A	5:SV;	5:GERMLINE_SNV;SV;	1:GERMLINE_SNV;	2:BIG_CNV;LOH;	#N/A	#N/A	#N/A	#N/A	#N/A
BCL11A	9	4:SV	7:SV;	#N/A	#N/A	#N/A	1:BIG_CNV;	#N/A	#N/A	1:BIG_CNV;	#N/A	#N/A	#N/A	#N/A	#N/A	#N/A	1:FOCAL_CNV;	60:SV;	60:FOCAL_CNV;SV;	#N/A	#N/A	#N/A	#N/A	#N/A	10:SV;
BRPF1	9	#N/A	#N/A	#N/A	#N/A	#N/A	#N/A	1:BIG_CNV;	1:BIG_CNV;	1:BIG_CNV;	#N/A	#N/A	#N/A	#N/A	#N/A	#N/A	1:BIG_CNV;	9:SV;	7:SV;	2:BIG_CNV;LOH;	#N/A	#N/A	#N/A	#N/A	#N/A
BTG1	9	1:BIG_CNV	2:BIG_CNV;LOH;	#N/A	#N/A	#N/A	1:BIG_CNV;	#N/A	#N/A	#N/A	8:SV;	#N/A	#N/A	#N/A	#N/A	#N/A	2:FOCAL_CNV;LOH;	24:SV;	21:SV;	#N/A	#N/A	#N/A	#N/A	4:SV;	#N/A
CASC5	9	#N/A	#N/A	#N/A	1:BIG_CNV;	#N/A	#N/A	#N/A	#N/A	#N/A	2:BIG_CNV;LOH;	#N/A	#N/A	2:BIG_CNV;LOH;	2:BIG_CNV;LOH;	#N/A	#N/A	13:SV;	6:SV;	#N/A	#N/A	#N/A	2:BIG_CNV;LOH;	#N/A	#N/A
CASP8	9	#N/A	#N/A	#N/A	#N/A	#N/A	1:BIG_CNV;	#N/A	#N/A	1:BIG_CNV;	1:BIG_CNV;	#N/A	#N/A	#N/A	#N/A	#N/A	1:FOCAL_CNV;	11:FOCAL_CNV;SV;	8:SV;	#N/A	#N/A	#N/A	1:BIG_CNV;	3:FOCAL_CNV;SV;	#N/A
CBLB	9	#N/A	#N/A	#N/A	#N/A	#N/A	2:BIG_CNV;LOH;	#N/A	2:BIG_CNV;LOH;	20:SV;	#N/A	#N/A	#N/A	#N/A	#N/A	#N/A	#N/A	51:SV;	73:SV;	1:BIG_CNV;	#N/A	3:SV;	#N/A	#N/A	13:SV;
CHIC2	9	#N/A	#N/A	#N/A	#N/A	#N/A	#N/A	1:BIG_CNV;	1:BIG_CNV;	#N/A	1:BIG_CNV;	#N/A	#N/A	#N/A	1:BIG_CNV;	#N/A	#N/A	18:SV;	10:FOCAL_CNV;SV;	#N/A	#N/A	#N/A	2:BIG_CNV;LOH;	#N/A	9:SV;
CNOT3	9	#N/A	#N/A	1:BIG_CNV;	1:BIG_CNV;	#N/A	1:BIG_CNV;	#N/A	#N/A	#N/A	#N/A	#N/A	#N/A	#N/A	#N/A	#N/A	#N/A	4:SV;	4:SV;	#N/A	#N/A	1:SNV;	2:SNV;BIG_CNV;	#N/A	4:SV;
DDX10	9	#N/A	#N/A	#N/A	#N/A	#N/A	#N/A	1:BIG_CNV;	1:BIG_CNV;	1:BIG_CNV;	#N/A	#N/A	#N/A	1:BIG_CNV;	#N/A	#N/A	#N/A	36:SV;	28:SV;	#N/A	1:BIG_CNV;	#N/A	#N/A	#N/A	#N/A
DDX6	9	#N/A	#N/A	#N/A	#N/A	#N/A	1:BIG_CNV;	1:BIG_CNV;	1:BIG_CNV;	1:BIG_CNV;	#N/A	#N/A	#N/A	1:BIG_CNV;	#N/A	#N/A	#N/A	8:SV;	6:FOCAL_CNV;SV;	#N/A	#N/A	#N/A	#N/A	#N/A	#N/A
DNM2	9	#N/A	#N/A	1:BIG_CNV;	1:BIG_CNV;	#N/A	1:BIG_CNV;	#N/A	#N/A	#N/A	#N/A	#N/A	#N/A	#N/A	#N/A	#N/A	1:FOCAL_CNV;	4:SV;	5:FOCAL_CNV;SV;	#N/A	#N/A	#N/A	1:BIG_CNV;	#N/A	#N/A
EBF1	9	#N/A	5:SV;LOH;	#N/A	#N/A	#N/A	6:SV;LOH;	2:BIG_CNV;LOH;	2:BIG_CNV;LOH;	#N/A	2:BIG_CNV;LOH;	#N/A	#N/A	#N/A	#N/A	#N/A	#N/A	8:SV;	29:FOCAL_CNV;SV;	#N/A	#N/A	#N/A	#N/A	#N/A	#N/A
EGF	9	#N/A	#N/A	#N/A	1:BIG_CNV;	#N/A	#N/A	2:SNV;BIG_CNV;	2:SNV;BIG_CNV;	#N/A	1:BIG_CNV;	#N/A	#N/A	#N/A	#N/A	#N/A	#N/A	4:SV;	24:SV;	#N/A	#N/A	#N/A	2:BIG_CNV;LOH;	#N/A	4:SV;
EGLN2	9	#N/A	#N/A	1:BIG_CNV;	1:BIG_CNV;	#N/A	1:BIG_CNV;	#N/A	#N/A	#N/A	#N/A	#N/A	#N/A	#N/A	#N/A	#N/A	1:FOCAL_CNV;	6:SV;	1:FOCAL_CNV;	#N/A	#N/A	#N/A	1:BIG_CNV;	#N/A	#N/A
ELK2AP	9	#N/A	#N/A	2:BIG_CNV;LOH;	1:BIG_CNV;	#N/A	#N/A	#N/A	#N/A	#N/A	#N/A	#N/A	#N/A	2:BIG_CNV;LOH;	#N/A	#N/A	1:BIG_CNV;	#N/A	1:BIG_CNV;	2:BIG_CNV;LOH;	#N/A	#N/A	1:BIG_CNV;	#N/A	#N/A
ELK4	9	#N/A	#N/A	4:SV;	4:SV;	#N/A	#N/A	#N/A	#N/A	1:BIG_CNV;	#N/A	#N/A	#N/A	1:BIG_CNV;	2:BIG_CNV;LOH;	#N/A	#N/A	#N/A	11:SV;	#N/A	#N/A	#N/A	1:BIG_CNV;	#N/A	#N/A
ELL	9	#N/A	#N/A	1:BIG_CNV;	1:BIG_CNV;	#N/A	1:BIG_CNV;	#N/A	#N/A	#N/A	#N/A	#N/A	#N/A	#N/A	#N/A	#N/A	1:FOCAL_CNV;	10:SV;	11:SV;	#N/A	#N/A	#N/A	1:BIG_CNV;	#N/A	#N/A
ETS1	9	#N/A	#N/A	#N/A	#N/A	#N/A	#N/A	1:BIG_CNV;	1:BIG_CNV;	1:BIG_CNV;	#N/A	#N/A	#N/A	2:FOCAL_CNV;BIG_CNV;	1:FOCAL_CNV;	#N/A	#N/A	46:SV;	63:FOCAL_CNV;SV;	#N/A	#N/A	#N/A	#N/A	#N/A	9:SV;
EXT2	9	#N/A	#N/A	#N/A	#N/A	#N/A	#N/A	1:BIG_CNV;	1:BIG_CNV;	1:BIG_CNV;	#N/A	#N/A	#N/A	1:BIG_CNV;	#N/A	#N/A	2:BIG_CNV;LOH;	18:GERMLINE_SNV;SV;	29:GERMLINE_SNV;SV;	#N/A	#N/A	#N/A	#N/A	#N/A	#N/A
FAM46C	9	#N/A	#N/A	#N/A	#N/A	#N/A	4:BIG_CNV;SV;LOH;	2:BIG_CNV;LOH;	2:BIG_CNV;LOH;	#N/A	1:BIG_CNV;	#N/A	#N/A	#N/A	#N/A	#N/A	#N/A	6:SV;	38:FOCAL_CNV;SV;	#N/A	#N/A	#N/A	2:BIG_CNV;LOH;	#N/A	5:SV;
FAT2	9	#N/A	#N/A	#N/A	#N/A	#N/A	#N/A	2:BIG_CNV;LOH;	2:BIG_CNV;LOH;	#N/A	2:BIG_CNV;LOH;	#N/A	#N/A	1:SNV;	1:SNV;	#N/A	#N/A	29:SV;	21:SV;	#N/A	#N/A	#N/A	#N/A	#N/A	#N/A
FAT3	9	#N/A	#N/A	#N/A	#N/A	#N/A	7:BIG_CNV;SV;	1:BIG_CNV;	1:BIG_CNV;	1:BIG_CNV;	#N/A	#N/A	#N/A	2:BIG_CNV;	#N/A	#N/A	#N/A	46:SV;	59:FOCAL_CNV;SV;	#N/A	#N/A	#N/A	#N/A	1:FOCAL_CNV;	8:SV;
FNBP1	9	#N/A	#N/A	2:BIG_CNV;	#N/A	#N/A	4:SV;LOH;	2:BIG_CNV;LOH;	3:SNV;BIG_CNV;LOH;	1:BIG_CNV;	#N/A	#N/A	#N/A	#N/A	#N/A	#N/A	#N/A	57:SV;	50:SV;	#N/A	#N/A	#N/A	#N/A	#N/A	4:SV;
HMGN2P46	9	#N/A	#N/A	#N/A	1:BIG_CNV;	#N/A	#N/A	#N/A	#N/A	#N/A	2:BIG_CNV;LOH;	#N/A	#N/A	2:BIG_CNV;LOH;	2:BIG_CNV;LOH;	#N/A	#N/A	24:SV;	39:SV;	#N/A	#N/A	#N/A	2:BIG_CNV;LOH;	#N/A	#N/A
IL7R	9	#N/A	#N/A	#N/A	#N/A	#N/A	1:BIG_CNV;	#N/A	#N/A	2:BIG_CNV;LOH;	2:BIG_CNV;LOH;	#N/A	#N/A	1:BIG_CNV;	1:BIG_CNV;	#N/A	#N/A	17:SV;	14:SV;	#N/A	#N/A	#N/A	#N/A	#N/A	#N/A
JUN	9	#N/A	#N/A	#N/A	#N/A	#N/A	2:BIG_CNV;LOH;	2:BIG_CNV;LOH;	2:BIG_CNV;LOH;	#N/A	1:BIG_CNV;	#N/A	#N/A	#N/A	#N/A	#N/A	#N/A	76:SV;	37:SV;	2:BIG_CNV;LOH;	#N/A	#N/A	#N/A	#N/A	#N/A
KIAA0125	9	#N/A	#N/A	2:BIG_CNV;LOH;	1:BIG_CNV;	#N/A	#N/A	#N/A	#N/A	#N/A	#N/A	#N/A	#N/A	2:BIG_CNV;LOH;	#N/A	#N/A	1:BIG_CNV;	#N/A	1:BIG_CNV;	2:BIG_CNV;LOH;	#N/A	#N/A	1:BIG_CNV;	1:FOCAL_CNV;	#N/A
LIFR	9	#N/A	#N/A	#N/A	#N/A	#N/A	1:BIG_CNV;	#N/A	#N/A	2:BIG_CNV;LOH;	2:BIG_CNV;LOH;	#N/A	#N/A	1:BIG_CNV;	1:BIG_CNV;	#N/A	#N/A	28:SV;	20:SV;	#N/A	#N/A	#N/A	#N/A	#N/A	4:SV;
LPP	9	#N/A	#N/A	#N/A	#N/A	#N/A	2:BIG_CNV;LOH;	#N/A	2:BIG_CNV;LOH;	1:BIG_CNV;	#N/A	#N/A	#N/A	1:FOCAL_CNV;	#N/A	#N/A	1:FOCAL_CNV;	57:FOCAL_CNV;SV;	44:FOCAL_CNV;SV;	#N/A	#N/A	#N/A	#N/A	#N/A	#N/A
MALAT1	9	#N/A	#N/A	#N/A	#N/A	#N/A	#N/A	1:BIG_CNV;	1:BIG_CNV;	1:BIG_CNV;	#N/A	#N/A	#N/A	1:BIG_CNV;	#N/A	#N/A	2:FOCAL_CNV;LOH;	3:SV;	4:FOCAL_CNV;SV;	#N/A	#N/A	#N/A	#N/A	#N/A	#N/A
MAPK9	9	#N/A	#N/A	#N/A	#N/A	#N/A	#N/A	2:BIG_CNV;LOH;	2:BIG_CNV;LOH;	2:BIG_CNV;LOH;	2:BIG_CNV;LOH;	#N/A	#N/A	#N/A	#N/A	#N/A	#N/A	14:SV;	12:SV;	3:SV;	#N/A	#N/A	#N/A	#N/A	2:SV;
MAX	9	#N/A	#N/A	2:BIG_CNV;LOH;	#N/A	#N/A	#N/A	#N/A	#N/A	#N/A	#N/A	#N/A	#N/A	2:BIG_CNV;LOH;	#N/A	#N/A	1:BIG_CNV;	15:SV;	19:SV;	2:BIG_CNV;LOH;	#N/A	#N/A	1:BIG_CNV;	#N/A	8:SV;
MGMT	9	#N/A	#N/A	#N/A	#N/A	#N/A	#N/A	#N/A	#N/A	#N/A	4:SV;	#N/A	#N/A	1:BIG_CNV;	1:BIG_CNV;	#N/A	1:BIG_CNV;	107:FOCAL_CNV;SV;	108:FOCAL_CNV;SV;	#N/A	#N/A	#N/A	1:BIG_CNV;	3:FOCAL_CNV;	4:SV;
MUC1	9	1:INDEL	1:INDEL;	#N/A	#N/A	#N/A	#N/A	#N/A	#N/A	1:BIG_CNV;	#N/A	#N/A	3:SV;	#N/A	#N/A	#N/A	#N/A	3:SV;	1:BIG_CNV;	#N/A	#N/A	#N/A	1:BIG_CNV;	#N/A	#N/A
MYH9	9	#N/A	#N/A	3:SV;LOH;	3:SV;LOH;	#N/A	2:BIG_CNV;LOH;	#N/A	#N/A	#N/A	#N/A	#N/A	#N/A	#N/A	#N/A	#N/A	1:FOCAL_CNV;	28:SV;	29:SV;	2:BIG_CNV;LOH;	#N/A	#N/A	#N/A	#N/A	3:SV;
MYL2	9	1:BIG_CNV	2:BIG_CNV;LOH;	#N/A	#N/A	#N/A	1:BIG_CNV;	#N/A	#N/A	2:BIG_CNV;LOH;	1:BIG_CNV;	#N/A	#N/A	#N/A	#N/A	#N/A	#N/A	10:SV;	7:SV;	#N/A	#N/A	#N/A	#N/A	#N/A	2:SV;
MYO5A	9	#N/A	#N/A	#N/A	1:BIG_CNV;	#N/A	#N/A	#N/A	#N/A	#N/A	2:BIG_CNV;LOH;	#N/A	#N/A	2:BIG_CNV;LOH;	2:BIG_CNV;LOH;	#N/A	#N/A	5:SV;	7:SV;	#N/A	#N/A	#N/A	2:BIG_CNV;LOH;	#N/A	#N/A
NR4A3	9	#N/A	#N/A	1:BIG_CNV;	#N/A	#N/A	#N/A	2:BIG_CNV;LOH;	2:BIG_CNV;LOH;	1:BIG_CNV;	#N/A	#N/A	#N/A	#N/A	#N/A	#N/A	#N/A	32:SV;	6:SV;	2:BIG_CNV;LOH;	#N/A	#N/A	#N/A	#N/A	#N/A
NUP214	9	#N/A	#N/A	1:BIG_CNV;	#N/A	#N/A	5:SV;LOH;	2:BIG_CNV;LOH;	2:BIG_CNV;LOH;	1:BIG_CNV;	#N/A	#N/A	#N/A	#N/A	#N/A	#N/A	#N/A	23:SV;	17:SV;	#N/A	#N/A	#N/A	#N/A	#N/A	#N/A
NUP98	9	#N/A	#N/A	#N/A	#N/A	#N/A	#N/A	1:BIG_CNV;	1:BIG_CNV;	#N/A	#N/A	#N/A	#N/A	1:BIG_CNV;	1:FOCAL_CNV;	#N/A	2:BIG_CNV;LOH;	9:SV;	2:SV;	#N/A	#N/A	#N/A	#N/A	#N/A	#N/A
OMD	9	#N/A	#N/A	1:BIG_CNV;	#N/A	#N/A	#N/A	2:BIG_CNV;LOH;	2:BIG_CNV;LOH;	1:BIG_CNV;	#N/A	#N/A	#N/A	#N/A	#N/A	#N/A	#N/A	76:SV;	65:SV;	2:BIG_CNV;LOH;	#N/A	#N/A	#N/A	#N/A	#N/A
OSMR	9	#N/A	#N/A	#N/A	#N/A	#N/A	1:BIG_CNV;	#N/A	#N/A	2:BIG_CNV;LOH;	2:BIG_CNV;LOH;	#N/A	#N/A	1:BIG_CNV;	1:BIG_CNV;	#N/A	#N/A	11:SV;	8:SV;	#N/A	#N/A	#N/A	#N/A	#N/A	4:SV;
PALLD	9	#N/A	#N/A	#N/A	1:BIG_CNV;	#N/A	#N/A	#N/A	#N/A	#N/A	1:BIG_CNV;	#N/A	#N/A	2:BIG_CNV;LOH;	#N/A	#N/A	2:FOCAL_CNV;BIG_CNV;	6:SV;	9:SV;	#N/A	#N/A	#N/A	2:BIG_CNV;LOH;	#N/A	#N/A
PAX5	9	#N/A	#N/A	1:BIG_CNV;	#N/A	#N/A	#N/A	2:BIG_CNV;LOH;	2:BIG_CNV;LOH;	1:BIG_CNV;	#N/A	#N/A	#N/A	#N/A	#N/A	#N/A	#N/A	30:SV;	42:FOCAL_CNV;SV;	2:BIG_CNV;LOH;	#N/A	#N/A	#N/A	#N/A	#N/A
PAX8	9	#N/A	#N/A	#N/A	#N/A	#N/A	1:BIG_CNV;	12:BIG_CNV;SV;LOH;	17:BIG_CNV;SV;LOH;	#N/A	1:BIG_CNV;	8:SV;	#N/A	#N/A	#N/A	#N/A	#N/A	21:FOCAL_CNV;SV;	3:SV;	#N/A	#N/A	#N/A	#N/A	#N/A	#N/A
PCSK7	9	#N/A	#N/A	#N/A	#N/A	#N/A	1:BIG_CNV;	1:BIG_CNV;	4:BIG_CNV;	1:BIG_CNV;	#N/A	#N/A	#N/A	1:BIG_CNV;	#N/A	#N/A	#N/A	5:SV;	9:BIG_CNV;SV;	#N/A	#N/A	#N/A	#N/A	#N/A	#N/A
PKP2	9	1:BIG_CNV	2:BIG_CNV;LOH;	4:SV;	#N/A	#N/A	1:BIG_CNV;	#N/A	#N/A	1:BIG_CNV;	#N/A	#N/A	#N/A	#N/A	#N/A	#N/A	#N/A	4:SV;	4:SV;	#N/A	#N/A	#N/A	#N/A	#N/A	#N/A
POU2AF1	9	#N/A	#N/A	#N/A	#N/A	#N/A	#N/A	1:BIG_CNV;	1:BIG_CNV;	1:BIG_CNV;	#N/A	#N/A	#N/A	1:BIG_CNV;	#N/A	#N/A	#N/A	9:SV;	11:SV;	#N/A	1:BIG_CNV;	#N/A	#N/A	#N/A	#N/A
PSIP1	9	#N/A	#N/A	1:BIG_CNV;	#N/A	#N/A	#N/A	2:BIG_CNV;LOH;	2:BIG_CNV;LOH;	1:BIG_CNV;	#N/A	#N/A	#N/A	#N/A	#N/A	#N/A	#N/A	12:SV;	25:SV;	2:BIG_CNV;LOH;	#N/A	#N/A	#N/A	#N/A	#N/A
PTPRB	9	1:BIG_CNV	2:BIG_CNV;LOH;	#N/A	#N/A	#N/A	1:BIG_CNV;	#N/A	#N/A	#N/A	#N/A	#N/A	#N/A	#N/A	#N/A	5:SV;LOH;	5:SV;LOH;	20:SV;	12:SV;	#N/A	#N/A	#N/A	#N/A	#N/A	4:SV;
RBM15	9	#N/A	#N/A	#N/A	#N/A	#N/A	2:BIG_CNV;LOH;	2:BIG_CNV;LOH;	2:BIG_CNV;LOH;	#N/A	1:BIG_CNV;	#N/A	#N/A	#N/A	#N/A	#N/A	#N/A	8:SV;	22:SV;	#N/A	#N/A	#N/A	5:BIG_CNV;SV;LOH;	4:FOCAL_CNV;SV;	#N/A
SCN5A	9	#N/A	#N/A	#N/A	#N/A	#N/A	#N/A	1:BIG_CNV;	1:BIG_CNV;	1:BIG_CNV;	#N/A	#N/A	#N/A	#N/A	#N/A	#N/A	1:FOCAL_CNV;	9:SV;	#N/A	3:SNV;BIG_CNV;LOH;	1:SNV;	#N/A	#N/A	#N/A	#N/A
SDHA	9	#N/A	#N/A	#N/A	#N/A	#N/A	1:BIG_CNV;	#N/A	#N/A	2:BIG_CNV;LOH;	2:BIG_CNV;LOH;	#N/A	#N/A	1:FOCAL_CNV;	1:FOCAL_CNV;	#N/A	#N/A	7:SV;	17:FOCAL_CNV;SV;	#N/A	#N/A	#N/A	#N/A	1:FOCAL_CNV;	#N/A
SH2B3	9	1:BIG_CNV	2:BIG_CNV;LOH;	#N/A	#N/A	#N/A	1:BIG_CNV;	#N/A	#N/A	2:BIG_CNV;LOH;	1:BIG_CNV;	#N/A	#N/A	#N/A	#N/A	#N/A	#N/A	18:SV;	19:SV;	#N/A	#N/A	#N/A	#N/A	#N/A	6:SV;
SLC34A2	9	#N/A	#N/A	#N/A	#N/A	#N/A	#N/A	1:BIG_CNV;	1:BIG_CNV;	#N/A	1:BIG_CNV;	#N/A	#N/A	#N/A	1:BIG_CNV;	#N/A	#N/A	28:SV;	24:SV;	#N/A	#N/A	#N/A	2:BIG_CNV;LOH;	#N/A	#N/A
SMAD1	9	#N/A	#N/A	2:SV;	3:BIG_CNV;SV;	#N/A	4:SV;	#N/A	#N/A	#N/A	1:BIG_CNV;	#N/A	#N/A	#N/A	#N/A	#N/A	#N/A	10:SV;	8:SV;	#N/A	#N/A	#N/A	2:BIG_CNV;LOH;	#N/A	12:SV;
SMAD3	9	#N/A	#N/A	#N/A	1:BIG_CNV;	#N/A	#N/A	#N/A	#N/A	#N/A	6:BIG_CNV;SV;LOH;	#N/A	#N/A	2:BIG_CNV;LOH;	2:BIG_CNV;LOH;	#N/A	#N/A	16:SV;	13:FOCAL_CNV;SV;	#N/A	#N/A	#N/A	2:BIG_CNV;LOH;	#N/A	#N/A
SPTA1	9	#N/A	#N/A	#N/A	#N/A	#N/A	#N/A	#N/A	#N/A	1:BIG_CNV;	#N/A	#N/A	3:SV;	#N/A	#N/A	1:SNV;	1:SNV;	3:SV;	6:SV;	#N/A	#N/A	#N/A	1:FOCAL_CNV;	#N/A	#N/A
TCL6	9	#N/A	#N/A	2:BIG_CNV;LOH;	1:BIG_CNV;	#N/A	#N/A	#N/A	#N/A	#N/A	#N/A	#N/A	#N/A	3:BIG_CNV;LOH;	#N/A	#N/A	2:BIG_CNV;	6:SV;	#N/A	2:BIG_CNV;LOH;	#N/A	#N/A	1:BIG_CNV;	#N/A	#N/A
TGFBR1	9	#N/A	#N/A	1:BIG_CNV;	#N/A	#N/A	#N/A	2:BIG_CNV;LOH;	2:BIG_CNV;LOH;	1:BIG_CNV;	#N/A	#N/A	#N/A	#N/A	#N/A	#N/A	#N/A	43:SV;	20:SV;	2:BIG_CNV;LOH;	#N/A	#N/A	#N/A	#N/A	#N/A
TLX3	9	#N/A	#N/A	2:SV;	2:SV;	#N/A	#N/A	2:BIG_CNV;LOH;	2:BIG_CNV;LOH;	#N/A	2:BIG_CNV;LOH;	#N/A	#N/A	#N/A	#N/A	#N/A	#N/A	8:SV;	8:SV;	#N/A	#N/A	#N/A	#N/A	#N/A	#N/A
TPM1	9	#N/A	#N/A	#N/A	1:BIG_CNV;	#N/A	#N/A	#N/A	#N/A	#N/A	2:BIG_CNV;LOH;	#N/A	#N/A	2:BIG_CNV;LOH;	2:BIG_CNV;LOH;	#N/A	#N/A	24:SV;	19:FOCAL_CNV;SV;	#N/A	#N/A	#N/A	2:BIG_CNV;LOH;	#N/A	4:SV;
TRIM33	9	#N/A	#N/A	#N/A	#N/A	#N/A	2:BIG_CNV;LOH;	2:BIG_CNV;LOH;	2:BIG_CNV;LOH;	#N/A	1:BIG_CNV;	#N/A	#N/A	#N/A	#N/A	#N/A	#N/A	21:SV;	22:SV;	#N/A	#N/A	#N/A	2:BIG_CNV;LOH;	#N/A	#N/A
VAV1	9	#N/A	#N/A	1:BIG_CNV;	1:BIG_CNV;	#N/A	1:BIG_CNV;	#N/A	#N/A	#N/A	#N/A	#N/A	#N/A	#N/A	#N/A	#N/A	1:FOCAL_CNV;	2:SV;	8:SV;	#N/A	#N/A	#N/A	1:BIG_CNV;	#N/A	#N/A
WT1	9	#N/A	#N/A	#N/A	#N/A	#N/A	2:SV;	1:BIG_CNV;	1:BIG_CNV;	#N/A	#N/A	#N/A	#N/A	1:BIG_CNV;	#N/A	#N/A	2:BIG_CNV;LOH;	34:SV;	44:SV;	#N/A	#N/A	#N/A	#N/A	#N/A	#N/A
ZCCHC8	9	1:BIG_CNV	2:BIG_CNV;LOH;	#N/A	#N/A	#N/A	1:BIG_CNV;	#N/A	#N/A	2:BIG_CNV;LOH;	1:BIG_CNV;	#N/A	#N/A	#N/A	#N/A	#N/A	#N/A	12:SV;	2:SV;	#N/A	#N/A	#N/A	#N/A	#N/A	#N/A
ERCC2	8	#N/A	#N/A	1:BIG_CNV;	1:BIG_CNV;	#N/A	1:BIG_CNV;	#N/A	#N/A	#N/A	#N/A	#N/A	#N/A	#N/A	#N/A	#N/A	#N/A	3:SV;	12:FOCAL_CNV;SV;	#N/A	#N/A	#N/A	1:BIG_CNV;	1:GERMLINE_SNV;	1:GERMLINE_SNV;
GNA11	8	#N/A	#N/A	1:BIG_CNV;	1:FOCAL_CNV;	#N/A	1:BIG_CNV;	#N/A	#N/A	#N/A	#N/A	#N/A	#N/A	#N/A	#N/A	#N/A	#N/A	4:SV;	5:SV;	#N/A	#N/A	#N/A	1:BIG_CNV;	1:SNV;	#N/A
UBE2N	8	1:BIG_CNV	2:BIG_CNV;LOH;	#N/A	#N/A	#N/A	1:BIG_CNV;	#N/A	#N/A	#N/A	3:SV;	#N/A	#N/A	#N/A	#N/A	#N/A	#N/A	18:SV;	13:SV;	#N/A	#N/A	#N/A	#N/A	3:SV;	#N/A
ABL1	8	#N/A	#N/A	1:BIG_CNV;	#N/A	#N/A	#N/A	2:BIG_CNV;LOH;	2:BIG_CNV;LOH;	4:BIG_CNV;	#N/A	#N/A	#N/A	#N/A	#N/A	#N/A	#N/A	8:SV;	11:SV;	#N/A	#N/A	#N/A	#N/A	#N/A	#N/A
AKT2	8	#N/A	#N/A	1:BIG_CNV;	1:BIG_CNV;	#N/A	1:BIG_CNV;	#N/A	#N/A	#N/A	#N/A	#N/A	#N/A	#N/A	#N/A	#N/A	#N/A	17:SV;	3:SV;	#N/A	#N/A	#N/A	1:BIG_CNV;	#N/A	#N/A
BRD3	8	#N/A	#N/A	1:BIG_CNV;	#N/A	#N/A	#N/A	2:BIG_CNV;LOH;	2:BIG_CNV;LOH;	1:BIG_CNV;	#N/A	#N/A	#N/A	#N/A	#N/A	#N/A	#N/A	16:SV;	18:FOCAL_CNV;SV;	#N/A	#N/A	#N/A	#N/A	#N/A	4:SV;
BRD4	8	#N/A	#N/A	1:BIG_CNV;	1:BIG_CNV;	#N/A	1:BIG_CNV;	#N/A	#N/A	#N/A	#N/A	#N/A	#N/A	#N/A	#N/A	#N/A	#N/A	9:SV;	9:FOCAL_CNV;BIG_CNV;SV;	#N/A	#N/A	#N/A	1:BIG_CNV;	#N/A	#N/A
CHEK1	8	#N/A	#N/A	#N/A	#N/A	#N/A	#N/A	1:BIG_CNV;	1:BIG_CNV;	1:BIG_CNV;	#N/A	#N/A	#N/A	1:BIG_CNV;	#N/A	#N/A	#N/A	8:SV;	12:SV;	#N/A	#N/A	#N/A	#N/A	#N/A	#N/A
DDR2	8	#N/A	#N/A	#N/A	#N/A	#N/A	9:SV;LOH;	#N/A	#N/A	1:BIG_CNV;	#N/A	#N/A	#N/A	#N/A	#N/A	#N/A	#N/A	55:SV;	43:SV;	#N/A	2:SV;	#N/A	1:BIG_CNV;	#N/A	6:SV;
EWSR1	8	#N/A	#N/A	2:BIG_CNV;LOH;	2:BIG_CNV;LOH;	#N/A	2:BIG_CNV;LOH;	#N/A	#N/A	#N/A	#N/A	#N/A	#N/A	#N/A	#N/A	#N/A	#N/A	15:SV;	8:SV;	2:BIG_CNV;LOH;	#N/A	#N/A	#N/A	#N/A	#N/A
FGF3	8	#N/A	#N/A	#N/A	#N/A	#N/A	#N/A	1:BIG_CNV;	1:BIG_CNV;	1:BIG_CNV;	#N/A	#N/A	#N/A	1:BIG_CNV;	#N/A	#N/A	#N/A	8:SV;	15:FOCAL_CNV;SV;	#N/A	#N/A	#N/A	#N/A	#N/A	#N/A
FGF4	8	#N/A	#N/A	#N/A	#N/A	#N/A	#N/A	1:BIG_CNV;	1:BIG_CNV;	1:BIG_CNV;	#N/A	#N/A	#N/A	1:BIG_CNV;	#N/A	#N/A	#N/A	3:SV;	4:SV;	#N/A	#N/A	#N/A	#N/A	#N/A	#N/A
FLT4	8	#N/A	#N/A	#N/A	#N/A	#N/A	#N/A	2:BIG_CNV;LOH;	2:BIG_CNV;LOH;	2:BIG_CNV;LOH;	2:BIG_CNV;LOH;	#N/A	#N/A	#N/A	#N/A	#N/A	#N/A	16:SV;	13:FOCAL_CNV;SV;	#N/A	#N/A	#N/A	#N/A	#N/A	1:SV;
FOXL2	8	#N/A	#N/A	#N/A	#N/A	#N/A	2:BIG_CNV;LOH;	#N/A	2:BIG_CNV;LOH;	1:BIG_CNV;	2:SV;	#N/A	#N/A	#N/A	#N/A	#N/A	#N/A	34:SV;	36:SV;	#N/A	#N/A	#N/A	#N/A	#N/A	1:SV;
HSP90B1	8	1:BIG_CNV	2:BIG_CNV;LOH;	#N/A	#N/A	#N/A	1:BIG_CNV;	#N/A	#N/A	#N/A	#N/A	#N/A	3:SV;	#N/A	#N/A	#N/A	#N/A	18:SV;	26:SV;	#N/A	#N/A	#N/A	#N/A	#N/A	#N/A
IDH1	8	#N/A	#N/A	#N/A	#N/A	#N/A	1:BIG_CNV;	#N/A	#N/A	1:BIG_CNV;	1:BIG_CNV;	#N/A	#N/A	#N/A	#N/A	#N/A	#N/A	33:SV;	23:SV;	#N/A	#N/A	#N/A	1:BIG_CNV;	#N/A	4:SV;
IDH2	8	#N/A	#N/A	#N/A	1:BIG_CNV;	#N/A	#N/A	#N/A	#N/A	#N/A	2:BIG_CNV;LOH;	#N/A	#N/A	2:BIG_CNV;LOH;	#N/A	#N/A	#N/A	12:SV;	5:SV;	#N/A	#N/A	#N/A	2:BIG_CNV;LOH;	#N/A	3:SV;
JAK3	8	#N/A	#N/A	1:BIG_CNV;	1:BIG_CNV;	#N/A	1:BIG_CNV;	#N/A	#N/A	#N/A	#N/A	#N/A	#N/A	#N/A	#N/A	#N/A	#N/A	16:SV;	30:SV;	#N/A	#N/A	#N/A	1:BIG_CNV;	#N/A	#N/A
KIF7	8	#N/A	#N/A	#N/A	1:BIG_CNV;	#N/A	#N/A	#N/A	#N/A	#N/A	2:BIG_CNV;LOH;	#N/A	#N/A	2:BIG_CNV;LOH;	#N/A	#N/A	#N/A	15:FOCAL_CNV;SV;	13:SV;	#N/A	#N/A	#N/A	2:BIG_CNV;LOH;	#N/A	#N/A
KMT2B	8	#N/A	#N/A	1:BIG_CNV;	1:BIG_CNV;	#N/A	1:BIG_CNV;	#N/A	#N/A	#N/A	#N/A	#N/A	#N/A	#N/A	#N/A	#N/A	#N/A	3:SV;	9:FOCAL_CNV;SV;	#N/A	#N/A	#N/A	1:BIG_CNV;	#N/A	3:SV;
LIG1	8	#N/A	#N/A	1:BIG_CNV;	1:BIG_CNV;	#N/A	1:BIG_CNV;	#N/A	#N/A	#N/A	#N/A	#N/A	#N/A	#N/A	#N/A	#N/A	#N/A	20:SV;	22:SV;	#N/A	#N/A	#N/A	1:BIG_CNV;	#N/A	#N/A
LMTK3	8	#N/A	#N/A	1:BIG_CNV;	1:BIG_CNV;	#N/A	1:BIG_CNV;	#N/A	#N/A	#N/A	#N/A	#N/A	#N/A	#N/A	#N/A	#N/A	#N/A	4:SV;	6:FOCAL_CNV;SV;	#N/A	#N/A	#N/A	1:BIG_CNV;	#N/A	#N/A
MAPK1	8	#N/A	#N/A	2:BIG_CNV;LOH;	2:BIG_CNV;LOH;	#N/A	2:BIG_CNV;LOH;	#N/A	#N/A	#N/A	#N/A	#N/A	#N/A	#N/A	#N/A	#N/A	1:FOCAL_CNV;	5:SV;	#N/A	2:BIG_CNV;LOH;	#N/A	#N/A	#N/A	#N/A	#N/A
MITF	8	#N/A	#N/A	#N/A	#N/A	#N/A	#N/A	1:BIG_CNV;	1:BIG_CNV;	1:BIG_CNV;	#N/A	#N/A	#N/A	#N/A	#N/A	#N/A	#N/A	92:SV;	64:SV;	2:BIG_CNV;LOH;	#N/A	#N/A	#N/A	#N/A	3:SV;
MST1R	8	#N/A	#N/A	#N/A	#N/A	#N/A	#N/A	1:BIG_CNV;	1:BIG_CNV;	1:BIG_CNV;	#N/A	#N/A	#N/A	#N/A	#N/A	#N/A	#N/A	11:SV;	6:SV;	2:BIG_CNV;LOH;	#N/A	#N/A	#N/A	#N/A	4:SV;
MYD88	8	#N/A	#N/A	#N/A	#N/A	#N/A	#N/A	1:BIG_CNV;	1:BIG_CNV;	1:BIG_CNV;	#N/A	#N/A	#N/A	#N/A	#N/A	#N/A	#N/A	9:SV;	14:SV;	2:BIG_CNV;LOH;	#N/A	#N/A	#N/A	#N/A	#N/A
NF2	8	#N/A	#N/A	3:GERMLINE_SNV;BIG_CNV;LOH;	3:GERMLINE_SNV;BIG_CNV;LOH;	#N/A	2:BIG_CNV;LOH;	#N/A	#N/A	#N/A	#N/A	#N/A	#N/A	#N/A	#N/A	#N/A	#N/A	27:SV;	16:SV;	2:BIG_CNV;LOH;	#N/A	#N/A	#N/A	#N/A	#N/A
NOTCH1	8	#N/A	#N/A	1:BIG_CNV;	#N/A	#N/A	#N/A	2:BIG_CNV;LOH;	2:BIG_CNV;LOH;	2:SNV;BIG_CNV;	#N/A	#N/A	#N/A	#N/A	#N/A	#N/A	#N/A	5:SV;	22:FOCAL_CNV;SV;	#N/A	#N/A	#N/A	#N/A	#N/A	#N/A
NRG2	8	#N/A	#N/A	#N/A	#N/A	#N/A	4:SV;LOH;	2:BIG_CNV;LOH;	2:BIG_CNV;LOH;	#N/A	2:BIG_CNV;LOH;	#N/A	#N/A	#N/A	#N/A	#N/A	#N/A	53:SV;	59:FOCAL_CNV;SV;	#N/A	#N/A	#N/A	#N/A	#N/A	7:SV;
PARP3	8	#N/A	#N/A	#N/A	#N/A	#N/A	#N/A	1:BIG_CNV;	1:BIG_CNV;	1:BIG_CNV;	#N/A	#N/A	#N/A	#N/A	#N/A	#N/A	#N/A	4:SV;	11:SV;	2:BIG_CNV;LOH;	#N/A	#N/A	#N/A	#N/A	#N/A
PAX3	8	#N/A	#N/A	#N/A	#N/A	#N/A	5:BIG_CNV;SV;	#N/A	#N/A	1:BIG_CNV;	1:BIG_CNV;	#N/A	#N/A	#N/A	#N/A	#N/A	#N/A	24:SV;	27:FOCAL_CNV;SV;	#N/A	#N/A	#N/A	1:BIG_CNV;	#N/A	8:SV;
PDCD1	8	#N/A	#N/A	#N/A	#N/A	#N/A	1:BIG_CNV;	#N/A	#N/A	1:BIG_CNV;	1:BIG_CNV;	#N/A	#N/A	#N/A	#N/A	#N/A	#N/A	17:SV;	1:FOCAL_CNV;	#N/A	#N/A	#N/A	1:BIG_CNV;	#N/A	#N/A
PDCD1LG2	8	#N/A	#N/A	1:BIG_CNV;	#N/A	#N/A	#N/A	2:BIG_CNV;LOH;	2:BIG_CNV;LOH;	1:BIG_CNV;	#N/A	#N/A	#N/A	#N/A	#N/A	#N/A	1:FOCAL_CNV;	#N/A	#N/A	2:BIG_CNV;LOH;	#N/A	#N/A	#N/A	#N/A	#N/A
PDGFRA	8	#N/A	#N/A	#N/A	#N/A	#N/A	#N/A	1:BIG_CNV;	1:BIG_CNV;	#N/A	1:BIG_CNV;	#N/A	#N/A	#N/A	1:BIG_CNV;	#N/A	#N/A	#N/A	13:FOCAL_CNV;SV;	#N/A	#N/A	#N/A	2:BIG_CNV;LOH;	#N/A	2:SV;
PIK3CA	8	#N/A	#N/A	#N/A	#N/A	#N/A	2:BIG_CNV;LOH;	#N/A	2:BIG_CNV;LOH;	1:BIG_CNV;	#N/A	#N/A	#N/A	#N/A	#N/A	#N/A	#N/A	10:SV;	#N/A	1:SNV;	1:SNV;	#N/A	#N/A	#N/A	2:SV;
SETD2	8	#N/A	#N/A	#N/A	#N/A	#N/A	#N/A	1:BIG_CNV;	1:BIG_CNV;	1:BIG_CNV;	#N/A	#N/A	#N/A	#N/A	#N/A	#N/A	#N/A	3:SV;	9:SV;	2:BIG_CNV;LOH;	#N/A	#N/A	#N/A	#N/A	4:SV;
SMARCA4	8	#N/A	#N/A	1:BIG_CNV;	1:BIG_CNV;	#N/A	7:BIG_CNV;SV;	#N/A	#N/A	#N/A	#N/A	#N/A	#N/A	#N/A	#N/A	#N/A	#N/A	12:SV;	11:FOCAL_CNV;SV;	#N/A	#N/A	#N/A	1:BIG_CNV;	#N/A	#N/A
SSRP1	8	#N/A	#N/A	#N/A	#N/A	#N/A	#N/A	1:BIG_CNV;	1:BIG_CNV;	1:BIG_CNV;	#N/A	#N/A	#N/A	1:BIG_CNV;	#N/A	#N/A	#N/A	4:SV;	6:SV;	#N/A	#N/A	#N/A	#N/A	#N/A	#N/A
STK36	8	#N/A	#N/A	#N/A	#N/A	#N/A	1:BIG_CNV;	#N/A	#N/A	1:BIG_CNV;	1:BIG_CNV;	#N/A	#N/A	#N/A	#N/A	#N/A	1:FOCAL_CNV;	#N/A	7:BIG_CNV;SV;	#N/A	#N/A	#N/A	1:BIG_CNV;	#N/A	#N/A
SUFU	8	#N/A	#N/A	#N/A	#N/A	#N/A	#N/A	#N/A	#N/A	#N/A	#N/A	#N/A	#N/A	#N/A	#N/A	#N/A	1:FOCAL_CNV;	12:SV;	31:SV;	2:BIG_CNV;LOH;	#N/A	1:SV;	2:BIG_CNV;SV;	#N/A	#N/A
VEGFB	8	#N/A	#N/A	#N/A	#N/A	#N/A	#N/A	1:BIG_CNV;	1:BIG_CNV;	1:BIG_CNV;	#N/A	#N/A	#N/A	1:BIG_CNV;	#N/A	#N/A	2:FOCAL_CNV;LOH;	#N/A	1:FOCAL_CNV;	#N/A	#N/A	#N/A	#N/A	#N/A	#N/A
XRCC1	8	#N/A	#N/A	1:BIG_CNV;	1:BIG_CNV;	#N/A	1:BIG_CNV;	#N/A	#N/A	#N/A	#N/A	#N/A	#N/A	#N/A	#N/A	#N/A	#N/A	8:SV;	8:SV;	#N/A	#N/A	#N/A	1:BIG_CNV;	#N/A	5:SV;
ABI1	8	#N/A	#N/A	1:BIG_CNV;	1:BIG_CNV;	#N/A	#N/A	#N/A	#N/A	#N/A	#N/A	#N/A	#N/A	1:BIG_CNV;	1:BIG_CNV;	#N/A	#N/A	#N/A	10:SV;	#N/A	#N/A	#N/A	1:BIG_CNV;	4:FOCAL_CNV;SV;	#N/A
ACSL6	8	#N/A	#N/A	#N/A	#N/A	#N/A	#N/A	2:BIG_CNV;LOH;	2:BIG_CNV;LOH;	5:SV;LOH;	6:BIG_CNV;SV;LOH;	#N/A	#N/A	#N/A	#N/A	#N/A	#N/A	4:SV;	8:SV;	#N/A	#N/A	#N/A	#N/A	#N/A	#N/A
ACTA2	8	#N/A	#N/A	2:SV;	2:SV;	#N/A	#N/A	#N/A	#N/A	#N/A	#N/A	#N/A	#N/A	#N/A	#N/A	#N/A	1:FOCAL_CNV;	#N/A	2:SV;	2:BIG_CNV;LOH;	#N/A	#N/A	1:BIG_CNV;	#N/A	#N/A
ACTC1	8	#N/A	#N/A	#N/A	1:BIG_CNV;	#N/A	#N/A	#N/A	#N/A	#N/A	2:BIG_CNV;LOH;	#N/A	#N/A	2:BIG_CNV;LOH;	2:BIG_CNV;LOH;	#N/A	#N/A	#N/A	2:SV;	#N/A	#N/A	#N/A	2:BIG_CNV;LOH;	#N/A	#N/A
ALDH2	8	1:BIG_CNV	2:BIG_CNV;LOH;	#N/A	#N/A	#N/A	1:BIG_CNV;	#N/A	#N/A	2:BIG_CNV;LOH;	1:BIG_CNV;	#N/A	#N/A	#N/A	#N/A	#N/A	#N/A	#N/A	7:FOCAL_CNV;SV;	#N/A	#N/A	#N/A	#N/A	#N/A	#N/A
ATIC	8	#N/A	#N/A	#N/A	#N/A	#N/A	1:BIG_CNV;	#N/A	#N/A	1:BIG_CNV;	1:BIG_CNV;	#N/A	#N/A	#N/A	#N/A	#N/A	#N/A	18:SV;	17:SV;	#N/A	#N/A	#N/A	1:BIG_CNV;	#N/A	#N/A
BCL3	8	#N/A	#N/A	1:BIG_CNV;	1:BIG_CNV;	#N/A	1:BIG_CNV;	#N/A	#N/A	#N/A	#N/A	#N/A	#N/A	#N/A	#N/A	#N/A	#N/A	14:SV;	10:FOCAL_CNV;SV;	#N/A	#N/A	#N/A	1:BIG_CNV;	#N/A	#N/A
BCL6	8	#N/A	#N/A	#N/A	#N/A	#N/A	2:BIG_CNV;LOH;	#N/A	2:BIG_CNV;LOH;	1:BIG_CNV;	#N/A	#N/A	#N/A	#N/A	#N/A	#N/A	2:FOCAL_CNV;	44:SV;	17:SV;	#N/A	#N/A	#N/A	#N/A	#N/A	3:SV;
BCL7A	8	1:BIG_CNV	2:BIG_CNV;LOH;	#N/A	#N/A	#N/A	1:BIG_CNV;	#N/A	#N/A	2:BIG_CNV;LOH;	1:BIG_CNV;	#N/A	#N/A	#N/A	#N/A	#N/A	#N/A	6:SV;	#N/A	#N/A	#N/A	#N/A	#N/A	#N/A	#N/A
BCR	8	#N/A	#N/A	2:BIG_CNV;LOH;	2:BIG_CNV;LOH;	#N/A	2:BIG_CNV;LOH;	#N/A	#N/A	#N/A	#N/A	#N/A	#N/A	#N/A	#N/A	#N/A	#N/A	23:SV;	10:SV;	2:BIG_CNV;LOH;	#N/A	#N/A	#N/A	#N/A	5:SV;
BUB1B	8	#N/A	#N/A	#N/A	1:BIG_CNV;	#N/A	#N/A	#N/A	#N/A	#N/A	2:BIG_CNV;LOH;	#N/A	#N/A	2:BIG_CNV;LOH;	2:BIG_CNV;LOH;	#N/A	#N/A	9:SV;	#N/A	#N/A	#N/A	#N/A	2:BIG_CNV;LOH;	#N/A	#N/A
CARS	8	#N/A	#N/A	#N/A	#N/A	#N/A	#N/A	1:BIG_CNV;	1:BIG_CNV;	#N/A	#N/A	#N/A	#N/A	2:BIG_CNV;	#N/A	#N/A	2:BIG_CNV;LOH;	12:SV;	5:FOCAL_CNV;SV;	#N/A	#N/A	#N/A	#N/A	#N/A	#N/A
CBLC	8	#N/A	#N/A	2:SNV;BIG_CNV;	2:SNV;BIG_CNV;	#N/A	1:BIG_CNV;	#N/A	#N/A	#N/A	#N/A	#N/A	#N/A	#N/A	#N/A	#N/A	#N/A	8:SV;	9:FOCAL_CNV;SV;	#N/A	#N/A	#N/A	1:BIG_CNV;	#N/A	#N/A
CCNB1IP1	8	#N/A	#N/A	2:BIG_CNV;LOH;	#N/A	#N/A	#N/A	#N/A	#N/A	#N/A	1:BIG_CNV;	#N/A	#N/A	2:BIG_CNV;LOH;	#N/A	#N/A	1:BIG_CNV;	#N/A	#N/A	2:BIG_CNV;LOH;	#N/A	#N/A	1:BIG_CNV;	#N/A	3:SV;
CD5	8	#N/A	#N/A	#N/A	#N/A	#N/A	#N/A	1:BIG_CNV;	1:BIG_CNV;	1:BIG_CNV;	#N/A	#N/A	#N/A	1:BIG_CNV;	#N/A	#N/A	#N/A	2:SV;	4:SV;	#N/A	#N/A	#N/A	#N/A	#N/A	#N/A
CD79A	8	#N/A	#N/A	1:BIG_CNV;	1:BIG_CNV;	#N/A	1:BIG_CNV;	#N/A	#N/A	#N/A	#N/A	#N/A	#N/A	#N/A	#N/A	#N/A	#N/A	8:SV;	13:SV;	#N/A	#N/A	#N/A	1:BIG_CNV;	#N/A	2:SV;
CDKN1C	8	#N/A	#N/A	#N/A	#N/A	#N/A	#N/A	1:BIG_CNV;	1:BIG_CNV;	#N/A	#N/A	#N/A	#N/A	1:FOCAL_CNV;	#N/A	#N/A	2:BIG_CNV;LOH;	10:SV;	15:SV;	#N/A	#N/A	#N/A	#N/A	1:INDEL;	1:INDEL;
CEBPA	8	#N/A	#N/A	1:BIG_CNV;	1:BIG_CNV;	#N/A	1:BIG_CNV;	#N/A	#N/A	#N/A	#N/A	#N/A	#N/A	#N/A	#N/A	#N/A	#N/A	26:SV;	64:SV;	#N/A	#N/A	#N/A	1:BIG_CNV;	#N/A	8:SV;
CEP57	8	#N/A	#N/A	#N/A	#N/A	#N/A	#N/A	1:BIG_CNV;	1:BIG_CNV;	1:BIG_CNV;	#N/A	#N/A	#N/A	1:FOCAL_CNV;	#N/A	#N/A	#N/A	2:SV;	5:SV;	#N/A	#N/A	#N/A	#N/A	1:GERMLINE_SNV;	1:GERMLINE_SNV;
CEP89	8	#N/A	#N/A	7:BIG_CNV;SV;	1:BIG_CNV;	#N/A	1:BIG_CNV;	#N/A	#N/A	#N/A	#N/A	#N/A	#N/A	#N/A	#N/A	#N/A	#N/A	37:SV;	14:SV;	#N/A	#N/A	#N/A	1:BIG_CNV;	#N/A	#N/A
CIC	8	#N/A	#N/A	1:BIG_CNV;	1:BIG_CNV;	#N/A	1:BIG_CNV;	#N/A	#N/A	#N/A	#N/A	#N/A	#N/A	#N/A	#N/A	#N/A	#N/A	8:SV;	7:FOCAL_CNV;SV;	#N/A	#N/A	#N/A	1:BIG_CNV;	#N/A	#N/A
CLIP1	8	1:BIG_CNV	2:BIG_CNV;LOH;	#N/A	#N/A	#N/A	1:BIG_CNV;	#N/A	#N/A	2:BIG_CNV;LOH;	1:BIG_CNV;	#N/A	#N/A	#N/A	#N/A	#N/A	#N/A	6:SV;	#N/A	#N/A	#N/A	#N/A	#N/A	#N/A	#N/A
CLP1	8	#N/A	#N/A	#N/A	#N/A	#N/A	#N/A	1:BIG_CNV;	1:BIG_CNV;	1:BIG_CNV;	#N/A	#N/A	#N/A	1:BIG_CNV;	#N/A	#N/A	#N/A	9:SV;	4:SV;	#N/A	#N/A	#N/A	#N/A	#N/A	#N/A
CLTCL1	8	#N/A	#N/A	2:BIG_CNV;LOH;	2:BIG_CNV;LOH;	#N/A	2:BIG_CNV;LOH;	#N/A	#N/A	#N/A	#N/A	#N/A	#N/A	#N/A	#N/A	#N/A	#N/A	19:SV;	2:SV;	2:BIG_CNV;LOH;	#N/A	#N/A	#N/A	#N/A	#N/A
CNTRL	8	#N/A	#N/A	1:BIG_CNV;	#N/A	#N/A	#N/A	2:BIG_CNV;LOH;	2:BIG_CNV;LOH;	1:BIG_CNV;	#N/A	#N/A	#N/A	#N/A	#N/A	#N/A	#N/A	12:SV;	10:SV;	#N/A	#N/A	#N/A	#N/A	#N/A	#N/A
CREB1	8	#N/A	#N/A	#N/A	#N/A	#N/A	1:BIG_CNV;	#N/A	#N/A	1:BIG_CNV;	1:BIG_CNV;	#N/A	#N/A	#N/A	#N/A	#N/A	#N/A	44:SV;	33:SV;	#N/A	#N/A	#N/A	1:BIG_CNV;	#N/A	#N/A
CRTC1	8	#N/A	#N/A	1:BIG_CNV;	1:BIG_CNV;	#N/A	1:BIG_CNV;	#N/A	#N/A	#N/A	#N/A	#N/A	#N/A	#N/A	#N/A	#N/A	#N/A	3:SV;	7:SV;	#N/A	#N/A	#N/A	1:BIG_CNV;	#N/A	#N/A
D2HGDH	8	#N/A	#N/A	#N/A	#N/A	#N/A	1:BIG_CNV;	#N/A	#N/A	1:BIG_CNV;	1:BIG_CNV;	#N/A	#N/A	#N/A	#N/A	#N/A	#N/A	2:SV;	1:FOCAL_CNV;	#N/A	#N/A	#N/A	1:BIG_CNV;	#N/A	#N/A
DIS3L2	8	#N/A	#N/A	#N/A	#N/A	#N/A	#N/A	#N/A	#N/A	2:FOCAL_CNV;BIG_CNV;	4:BIG_CNV;	#N/A	#N/A	#N/A	#N/A	3:SV;	#N/A	10:SV;	12:SV;	#N/A	#N/A	#N/A	1:BIG_CNV;	#N/A	#N/A
EGFL7	8	#N/A	#N/A	1:BIG_CNV;	#N/A	#N/A	#N/A	2:BIG_CNV;LOH;	2:BIG_CNV;LOH;	1:BIG_CNV;	#N/A	#N/A	#N/A	#N/A	#N/A	#N/A	#N/A	2:SV;	4:FOCAL_CNV;SV;	#N/A	#N/A	#N/A	#N/A	#N/A	#N/A
EPCAM	8	#N/A	#N/A	1:GERMLINE_INDEL;	1:GERMLINE_INDEL;	#N/A	1:BIG_CNV;	#N/A	#N/A	1:BIG_CNV;	#N/A	#N/A	#N/A	#N/A	#N/A	#N/A	#N/A	2:SV;	9:SV;	#N/A	#N/A	#N/A	#N/A	#N/A	#N/A
FANCI	8	#N/A	#N/A	#N/A	1:BIG_CNV;	#N/A	#N/A	#N/A	#N/A	#N/A	2:BIG_CNV;LOH;	#N/A	#N/A	2:BIG_CNV;LOH;	#N/A	#N/A	#N/A	16:SV;	29:SV;	#N/A	#N/A	#N/A	2:BIG_CNV;LOH;	#N/A	#N/A
FANCL	8	4:SV	7:SV;	#N/A	#N/A	#N/A	1:BIG_CNV;	#N/A	#N/A	1:BIG_CNV;	#N/A	#N/A	#N/A	#N/A	#N/A	#N/A	#N/A	81:SV;	59:SV;	#N/A	#N/A	#N/A	#N/A	#N/A	12:SV;
FBXO11	8	#N/A	#N/A	#N/A	#N/A	#N/A	1:BIG_CNV;	19:SV;LOH;	16:SV;LOH;	1:BIG_CNV;	#N/A	#N/A	#N/A	#N/A	#N/A	#N/A	#N/A	18:SV;	20:SV;	#N/A	#N/A	#N/A	#N/A	#N/A	6:SV;
GATA2	8	#N/A	#N/A	#N/A	#N/A	#N/A	2:BIG_CNV;LOH;	#N/A	2:BIG_CNV;LOH;	2:SNV;BIG_CNV;	1:SNV;	#N/A	#N/A	#N/A	#N/A	#N/A	#N/A	11:SV;	24:SV;	#N/A	#N/A	#N/A	#N/A	#N/A	#N/A
GPHN	8	#N/A	#N/A	2:BIG_CNV;LOH;	#N/A	#N/A	#N/A	#N/A	#N/A	#N/A	#N/A	#N/A	#N/A	2:BIG_CNV;LOH;	#N/A	#N/A	1:BIG_CNV;	#N/A	22:SV;	2:BIG_CNV;LOH;	#N/A	#N/A	1:BIG_CNV;	#N/A	#N/A
GSTT1	8	#N/A	#N/A	2:BIG_CNV;LOH;	2:BIG_CNV;LOH;	#N/A	2:BIG_CNV;LOH;	#N/A	#N/A	#N/A	#N/A	#N/A	#N/A	#N/A	#N/A	#N/A	#N/A	18:SV;	6:SV;	2:BIG_CNV;LOH;	#N/A	#N/A	#N/A	#N/A	#N/A
HORMAD2	8	#N/A	#N/A	2:BIG_CNV;LOH;	2:BIG_CNV;LOH;	#N/A	2:BIG_CNV;LOH;	#N/A	#N/A	#N/A	#N/A	#N/A	#N/A	#N/A	#N/A	#N/A	1:FOCAL_CNV;	#N/A	4:SV;	2:BIG_CNV;LOH;	#N/A	#N/A	#N/A	#N/A	#N/A
KCNQ1	8	#N/A	#N/A	#N/A	#N/A	#N/A	#N/A	1:BIG_CNV;	1:BIG_CNV;	#N/A	#N/A	#N/A	#N/A	1:FOCAL_CNV;	#N/A	#N/A	2:BIG_CNV;LOH;	2:SV;	6:SV;	#N/A	#N/A	#N/A	#N/A	#N/A	#N/A
KLK2	8	#N/A	#N/A	1:BIG_CNV;	1:BIG_CNV;	#N/A	1:BIG_CNV;	#N/A	#N/A	#N/A	#N/A	#N/A	#N/A	#N/A	#N/A	#N/A	#N/A	8:SV;	12:SV;	#N/A	#N/A	#N/A	1:BIG_CNV;	#N/A	#N/A
LDLR	8	#N/A	#N/A	1:BIG_CNV;	1:BIG_CNV;	#N/A	4:BIG_CNV;SV;	#N/A	#N/A	#N/A	#N/A	#N/A	#N/A	#N/A	#N/A	#N/A	#N/A	2:SV;	6:FOCAL_CNV;SV;	#N/A	#N/A	#N/A	1:BIG_CNV;	#N/A	#N/A
LMO2	8	#N/A	#N/A	#N/A	#N/A	#N/A	#N/A	1:BIG_CNV;	1:BIG_CNV;	#N/A	#N/A	#N/A	#N/A	1:BIG_CNV;	#N/A	#N/A	2:BIG_CNV;LOH;	17:SV;	31:FOCAL_CNV;SV;	#N/A	#N/A	#N/A	#N/A	#N/A	#N/A
LSM14A	8	#N/A	#N/A	2:BIG_CNV;	2:BIG_CNV;	#N/A	1:BIG_CNV;	#N/A	#N/A	#N/A	#N/A	#N/A	#N/A	#N/A	#N/A	#N/A	#N/A	10:SV;	56:SV;	#N/A	#N/A	#N/A	1:BIG_CNV;	#N/A	9:SV;
LYL1	8	#N/A	#N/A	1:BIG_CNV;	1:BIG_CNV;	#N/A	1:BIG_CNV;	#N/A	#N/A	#N/A	#N/A	#N/A	#N/A	#N/A	#N/A	#N/A	#N/A	2:SV;	24:FOCAL_CNV;SV;	#N/A	#N/A	#N/A	1:BIG_CNV;	#N/A	#N/A
MLF1	8	#N/A	#N/A	#N/A	#N/A	#N/A	2:BIG_CNV;LOH;	#N/A	6:BIG_CNV;SV;LOH;	1:BIG_CNV;	#N/A	#N/A	#N/A	#N/A	#N/A	#N/A	#N/A	21:SV;	27:SV;	5:SV;	#N/A	#N/A	#N/A	1:FOCAL_CNV;	#N/A
MSH2	8	#N/A	#N/A	#N/A	#N/A	#N/A	1:BIG_CNV;	#N/A	#N/A	4:FOCAL_CNV;BIG_CNV;	#N/A	#N/A	#N/A	#N/A	#N/A	#N/A	#N/A	13:SV;	17:SV;	#N/A	#N/A	1:GERMLINE_SNV;	1:GERMLINE_SNV;	#N/A	#N/A
MYBPC3	8	#N/A	#N/A	#N/A	#N/A	#N/A	#N/A	1:BIG_CNV;	1:BIG_CNV;	1:BIG_CNV;	#N/A	#N/A	#N/A	1:BIG_CNV;	#N/A	#N/A	2:BIG_CNV;LOH;	2:SV;	#N/A	#N/A	#N/A	#N/A	#N/A	#N/A	#N/A
MYEOV	8	#N/A	#N/A	#N/A	#N/A	#N/A	#N/A	1:BIG_CNV;	1:BIG_CNV;	1:BIG_CNV;	#N/A	#N/A	#N/A	1:BIG_CNV;	#N/A	#N/A	#N/A	15:SV;	8:SV;	#N/A	#N/A	#N/A	#N/A	#N/A	4:SV;
MYH7	8	#N/A	#N/A	2:BIG_CNV;LOH;	#N/A	#N/A	#N/A	#N/A	#N/A	#N/A	1:BIG_CNV;	#N/A	#N/A	2:BIG_CNV;LOH;	#N/A	#N/A	1:FOCAL_CNV;	#N/A	#N/A	2:BIG_CNV;LOH;	#N/A	#N/A	1:BIG_CNV;	1:SNV;	#N/A
NAB2	8	1:BIG_CNV	2:BIG_CNV;LOH;	#N/A	5:SV;	#N/A	1:BIG_CNV;	#N/A	#N/A	#N/A	#N/A	#N/A	#N/A	#N/A	#N/A	#N/A	#N/A	15:FOCAL_CNV;SV;	13:FOCAL_CNV;SV;	#N/A	#N/A	#N/A	#N/A	#N/A	2:SV;
NDRG2	8	#N/A	#N/A	2:BIG_CNV;LOH;	#N/A	#N/A	#N/A	#N/A	#N/A	#N/A	1:BIG_CNV;	#N/A	#N/A	2:BIG_CNV;LOH;	#N/A	#N/A	1:BIG_CNV;	#N/A	#N/A	2:BIG_CNV;LOH;	#N/A	#N/A	1:BIG_CNV;	#N/A	#N/A
NT5C2	8	#N/A	#N/A	#N/A	#N/A	#N/A	#N/A	#N/A	#N/A	#N/A	#N/A	#N/A	#N/A	#N/A	#N/A	#N/A	1:FOCAL_CNV;	8:SV;	30:FOCAL_CNV;SV;	2:BIG_CNV;LOH;	#N/A	2:SV;	6:BIG_CNV;SV;	#N/A	#N/A
PATZ1	8	#N/A	#N/A	2:BIG_CNV;LOH;	2:BIG_CNV;LOH;	#N/A	2:BIG_CNV;LOH;	#N/A	#N/A	#N/A	#N/A	#N/A	#N/A	#N/A	#N/A	#N/A	#N/A	10:SV;	22:SV;	4:BIG_CNV;SV;LOH;	#N/A	#N/A	#N/A	#N/A	#N/A
PBRM1	8	#N/A	#N/A	#N/A	#N/A	#N/A	#N/A	1:BIG_CNV;	1:BIG_CNV;	1:BIG_CNV;	#N/A	#N/A	#N/A	#N/A	#N/A	#N/A	#N/A	4:SV;	10:SV;	2:BIG_CNV;LOH;	#N/A	#N/A	#N/A	#N/A	#N/A
PBX1	8	#N/A	#N/A	#N/A	#N/A	#N/A	7:SV;LOH;	#N/A	#N/A	1:BIG_CNV;	#N/A	#N/A	#N/A	#N/A	#N/A	#N/A	#N/A	62:SV;	58:FOCAL_CNV;SV;	#N/A	5:SV;	#N/A	1:BIG_CNV;	#N/A	8:SV;
POLD1	8	#N/A	#N/A	1:BIG_CNV;	1:BIG_CNV;	#N/A	1:BIG_CNV;	#N/A	#N/A	#N/A	#N/A	#N/A	#N/A	#N/A	#N/A	#N/A	#N/A	18:SV;	7:FOCAL_CNV;SV;	#N/A	#N/A	#N/A	1:BIG_CNV;	#N/A	#N/A
POLE	8	5:FOCAL_CNVSV	6:FOCAL_CNV;SV;LOH;	#N/A	#N/A	#N/A	1:BIG_CNV;	#N/A	#N/A	#N/A	1:BIG_CNV;	#N/A	#N/A	#N/A	#N/A	#N/A	#N/A	2:SV;	1:BIG_CNV;	#N/A	#N/A	#N/A	#N/A	1:BIG_CNV;	#N/A
PPP2R1A	8	#N/A	#N/A	1:BIG_CNV;	1:BIG_CNV;	#N/A	1:BIG_CNV;	#N/A	#N/A	#N/A	#N/A	#N/A	#N/A	#N/A	#N/A	#N/A	#N/A	18:SV;	17:SV;	#N/A	#N/A	#N/A	1:BIG_CNV;	#N/A	#N/A
RALGDS	8	#N/A	#N/A	1:BIG_CNV;	#N/A	#N/A	#N/A	2:BIG_CNV;LOH;	2:BIG_CNV;LOH;	1:BIG_CNV;	#N/A	#N/A	#N/A	#N/A	#N/A	#N/A	#N/A	29:SV;	23:SV;	#N/A	#N/A	#N/A	#N/A	#N/A	2:SV;
RHOA	8	#N/A	#N/A	#N/A	#N/A	#N/A	#N/A	1:BIG_CNV;	1:BIG_CNV;	1:BIG_CNV;	#N/A	#N/A	#N/A	#N/A	#N/A	#N/A	#N/A	8:SV;	10:SV;	2:BIG_CNV;LOH;	#N/A	#N/A	#N/A	#N/A	#N/A
RPL22	8	1:BIG_CNV	1:BIG_CNV;	#N/A	#N/A	#N/A	#N/A	2:BIG_CNV;LOH;	#N/A	#N/A	#N/A	1:BIG_CNV;	1:BIG_CNV;	#N/A	#N/A	#N/A	#N/A	#N/A	8:SV;	#N/A	#N/A	#N/A	#N/A	#N/A	#N/A
RPL5	8	#N/A	#N/A	#N/A	#N/A	#N/A	2:BIG_CNV;LOH;	2:BIG_CNV;LOH;	2:BIG_CNV;LOH;	#N/A	1:BIG_CNV;	#N/A	#N/A	#N/A	#N/A	#N/A	#N/A	10:SV;	#N/A	#N/A	#N/A	#N/A	2:BIG_CNV;LOH;	#N/A	2:SV;
SEPT5	8	#N/A	#N/A	2:BIG_CNV;LOH;	2:BIG_CNV;LOH;	#N/A	2:BIG_CNV;LOH;	#N/A	#N/A	#N/A	#N/A	#N/A	#N/A	#N/A	#N/A	#N/A	#N/A	32:SV;	4:SV;	2:BIG_CNV;LOH;	#N/A	#N/A	#N/A	1:FOCAL_CNV;	#N/A
SH3GL1	8	#N/A	#N/A	1:BIG_CNV;	1:BIG_CNV;	#N/A	1:BIG_CNV;	#N/A	#N/A	#N/A	#N/A	#N/A	#N/A	#N/A	#N/A	#N/A	#N/A	14:SV;	6:SV;	#N/A	#N/A	#N/A	1:BIG_CNV;	#N/A	#N/A
SOX2	8	#N/A	#N/A	#N/A	#N/A	#N/A	2:BIG_CNV;LOH;	#N/A	2:BIG_CNV;LOH;	1:BIG_CNV;	#N/A	#N/A	#N/A	#N/A	#N/A	15:SV;LOH;	#N/A	52:SV;	40:FOCAL_CNV;SV;	#N/A	#N/A	#N/A	#N/A	#N/A	2:SV;
STL	8	#N/A	#N/A	#N/A	#N/A	#N/A	1:BIG_CNV;	#N/A	#N/A	2:BIG_CNV;LOH;	#N/A	#N/A	#N/A	1:BIG_CNV;	1:BIG_CNV;	#N/A	1:BIG_CNV;	#N/A	#N/A	#N/A	#N/A	#N/A	1:BIG_CNV;	#N/A	#N/A
TBR1	8	#N/A	#N/A	#N/A	#N/A	#N/A	1:BIG_CNV;	2:BIG_CNV;LOH;	2:BIG_CNV;LOH;	1:BIG_CNV;	#N/A	#N/A	#N/A	#N/A	#N/A	#N/A	#N/A	5:SV;	#N/A	#N/A	#N/A	#N/A	1:BIG_CNV;	#N/A	#N/A
TCF3	8	#N/A	#N/A	1:BIG_CNV;	1:BIG_CNV;	#N/A	1:BIG_CNV;	#N/A	#N/A	#N/A	#N/A	#N/A	#N/A	#N/A	#N/A	#N/A	#N/A	4:SV;	2:SV;	#N/A	#N/A	#N/A	1:BIG_CNV;	#N/A	#N/A
TET1	8	#N/A	#N/A	#N/A	#N/A	#N/A	#N/A	#N/A	#N/A	#N/A	#N/A	#N/A	#N/A	1:FOCAL_CNV;	1:BIG_CNV;	#N/A	#N/A	9:SV;	5:SV;	2:BIG_CNV;LOH;	#N/A	#N/A	1:BIG_CNV;	1:FOCAL_CNV;	#N/A
TNNT2	8	#N/A	#N/A	#N/A	#N/A	#N/A	#N/A	#N/A	#N/A	1:BIG_CNV;	#N/A	#N/A	#N/A	1:BIG_CNV;	2:BIG_CNV;LOH;	#N/A	#N/A	2:SV;	9:FOCAL_CNV;SV;	#N/A	#N/A	#N/A	1:BIG_CNV;	#N/A	#N/A
AKT3	7	#N/A	#N/A	#N/A	#N/A	#N/A	#N/A	#N/A	#N/A	4:FOCAL_CNV;BIG_CNV;	#N/A	1:SV;	#N/A	#N/A	#N/A	#N/A	#N/A	36:SV;	52:SV;	2:SV;	#N/A	#N/A	#N/A	#N/A	10:SV;
ATR	7	#N/A	#N/A	#N/A	#N/A	#N/A	2:BIG_CNV;LOH;	#N/A	2:BIG_CNV;LOH;	1:BIG_CNV;	#N/A	#N/A	#N/A	#N/A	#N/A	#N/A	#N/A	14:SV;	4:SV;	#N/A	#N/A	#N/A	#N/A	#N/A	2:SV;
CDK2	7	1:BIG_CNV	2:BIG_CNV;LOH;	#N/A	#N/A	#N/A	1:BIG_CNV;	#N/A	#N/A	#N/A	#N/A	#N/A	#N/A	#N/A	#N/A	#N/A	#N/A	2:SV;	2:SV;	#N/A	#N/A	#N/A	#N/A	#N/A	#N/A
CLDN18	7	#N/A	#N/A	#N/A	#N/A	#N/A	2:BIG_CNV;LOH;	#N/A	2:BIG_CNV;LOH;	1:BIG_CNV;	#N/A	#N/A	#N/A	#N/A	#N/A	#N/A	#N/A	2:SV;	13:FOCAL_CNV;SV;	#N/A	#N/A	#N/A	#N/A	#N/A	#N/A
CSF1R	7	#N/A	#N/A	#N/A	#N/A	#N/A	#N/A	2:BIG_CNV;LOH;	2:BIG_CNV;LOH;	#N/A	2:BIG_CNV;LOH;	#N/A	#N/A	#N/A	#N/A	#N/A	#N/A	6:SV;	18:FOCAL_CNV;SV;	#N/A	#N/A	#N/A	#N/A	#N/A	#N/A
ERCC1	7	#N/A	#N/A	1:BIG_CNV;	1:BIG_CNV;	#N/A	1:BIG_CNV;	#N/A	#N/A	#N/A	#N/A	#N/A	#N/A	#N/A	#N/A	#N/A	#N/A	#N/A	11:FOCAL_CNV;SV;	#N/A	#N/A	#N/A	1:BIG_CNV;	#N/A	#N/A
ERCC6	7	#N/A	#N/A	#N/A	#N/A	#N/A	#N/A	#N/A	#N/A	#N/A	#N/A	#N/A	#N/A	1:BIG_CNV;	1:BIG_CNV;	#N/A	#N/A	17:SV;	27:SV;	#N/A	#N/A	#N/A	1:BIG_CNV;	#N/A	3:SV;
FASLG	7	#N/A	#N/A	#N/A	#N/A	#N/A	#N/A	#N/A	5:SV;LOH;	1:BIG_CNV;	#N/A	#N/A	#N/A	#N/A	#N/A	#N/A	#N/A	11:SV;	15:SV;	#N/A	#N/A	#N/A	1:BIG_CNV;	#N/A	6:SV;
FGFR4	7	#N/A	#N/A	#N/A	#N/A	#N/A	#N/A	2:BIG_CNV;LOH;	2:BIG_CNV;LOH;	#N/A	2:BIG_CNV;LOH;	#N/A	#N/A	#N/A	#N/A	#N/A	#N/A	18:FOCAL_CNV;SV;	5:SV;	#N/A	#N/A	#N/A	#N/A	#N/A	#N/A
HRAS	7	#N/A	#N/A	#N/A	#N/A	#N/A	#N/A	1:BIG_CNV;	1:BIG_CNV;	#N/A	#N/A	#N/A	#N/A	#N/A	#N/A	#N/A	2:BIG_CNV;LOH;	3:SV;	1:FOCAL_CNV;	#N/A	#N/A	#N/A	#N/A	#N/A	#N/A
MAP2K2	7	#N/A	#N/A	1:BIG_CNV;	1:BIG_CNV;	#N/A	1:BIG_CNV;	#N/A	#N/A	#N/A	#N/A	#N/A	#N/A	#N/A	#N/A	#N/A	#N/A	5:SV;	#N/A	#N/A	#N/A	#N/A	1:BIG_CNV;	#N/A	#N/A
MCL1	7	#N/A	#N/A	#N/A	#N/A	#N/A	#N/A	#N/A	#N/A	1:BIG_CNV;	#N/A	#N/A	#N/A	#N/A	#N/A	#N/A	1:FOCAL_CNV;	7:FOCAL_CNV;SV;	10:FOCAL_CNV;SV;	#N/A	#N/A	#N/A	1:BIG_CNV;	#N/A	#N/A
MDM2	7	1:BIG_CNV	2:BIG_CNV;LOH;	#N/A	#N/A	#N/A	1:BIG_CNV;	#N/A	#N/A	#N/A	#N/A	#N/A	#N/A	#N/A	#N/A	#N/A	#N/A	10:SV;	7:SV;	#N/A	#N/A	#N/A	#N/A	#N/A	#N/A
PARP1	7	#N/A	#N/A	#N/A	#N/A	#N/A	#N/A	#N/A	#N/A	1:BIG_CNV;	#N/A	#N/A	#N/A	#N/A	#N/A	#N/A	#N/A	13:SV;	2:SV;	#N/A	#N/A	8:SV;	4:BIG_CNV;SV;	#N/A	6:SV;
PNKP	7	#N/A	#N/A	1:BIG_CNV;	1:BIG_CNV;	#N/A	1:BIG_CNV;	#N/A	#N/A	#N/A	#N/A	#N/A	#N/A	#N/A	#N/A	#N/A	#N/A	#N/A	1:FOCAL_CNV;	#N/A	#N/A	#N/A	1:BIG_CNV;	#N/A	#N/A
RAP1B	7	1:BIG_CNV	2:BIG_CNV;LOH;	#N/A	#N/A	#N/A	1:BIG_CNV;	#N/A	#N/A	#N/A	#N/A	#N/A	#N/A	#N/A	#N/A	#N/A	#N/A	5:SV;	24:SV;	#N/A	#N/A	#N/A	#N/A	#N/A	#N/A
RNF2	7	#N/A	#N/A	#N/A	#N/A	#N/A	#N/A	#N/A	#N/A	1:BIG_CNV;	#N/A	#N/A	#N/A	2:SV;	#N/A	#N/A	#N/A	39:SV;	22:SV;	#N/A	#N/A	#N/A	1:BIG_CNV;	#N/A	3:SV;
SMARCB1	7	#N/A	#N/A	2:BIG_CNV;LOH;	2:BIG_CNV;LOH;	#N/A	2:BIG_CNV;LOH;	#N/A	#N/A	#N/A	#N/A	#N/A	#N/A	#N/A	#N/A	#N/A	#N/A	#N/A	8:SV;	2:BIG_CNV;LOH;	#N/A	#N/A	#N/A	#N/A	3:SV;
STK11	7	#N/A	#N/A	1:BIG_CNV;	1:BIG_CNV;	#N/A	1:BIG_CNV;	#N/A	#N/A	#N/A	#N/A	#N/A	#N/A	#N/A	#N/A	#N/A	#N/A	5:SV;	#N/A	#N/A	#N/A	#N/A	1:BIG_CNV;	#N/A	#N/A
TSC1	7	#N/A	#N/A	1:BIG_CNV;	#N/A	#N/A	#N/A	2:BIG_CNV;LOH;	2:BIG_CNV;LOH;	1:BIG_CNV;	#N/A	#N/A	#N/A	#N/A	#N/A	#N/A	#N/A	6:SV;	#N/A	#N/A	#N/A	#N/A	#N/A	#N/A	#N/A
XAB2	7	#N/A	#N/A	1:BIG_CNV;	1:BIG_CNV;	#N/A	1:BIG_CNV;	#N/A	#N/A	#N/A	#N/A	#N/A	#N/A	#N/A	#N/A	#N/A	1:FOCAL_CNV;	#N/A	#N/A	#N/A	#N/A	#N/A	1:BIG_CNV;	#N/A	#N/A
ACVR1	7	#N/A	#N/A	#N/A	#N/A	#N/A	2:BIG_CNV;	#N/A	#N/A	1:BIG_CNV;	#N/A	#N/A	#N/A	#N/A	#N/A	#N/A	#N/A	26:SV;	6:SV;	#N/A	#N/A	#N/A	1:BIG_CNV;	#N/A	10:SV;
ARHGEF26	7	#N/A	#N/A	#N/A	#N/A	#N/A	2:BIG_CNV;LOH;	#N/A	2:BIG_CNV;LOH;	1:BIG_CNV;	#N/A	#N/A	#N/A	#N/A	#N/A	#N/A	#N/A	8:SV;	5:SV;	#N/A	#N/A	#N/A	#N/A	#N/A	2:SV;
ATF1	7	1:BIG_CNV	2:BIG_CNV;LOH;	#N/A	#N/A	#N/A	1:BIG_CNV;	#N/A	#N/A	#N/A	#N/A	#N/A	#N/A	#N/A	#N/A	#N/A	#N/A	34:SV;	30:SV;	#N/A	#N/A	#N/A	#N/A	#N/A	5:SV;
AURKC	7	#N/A	#N/A	1:BIG_CNV;	1:BIG_CNV;	#N/A	1:BIG_CNV;	#N/A	#N/A	#N/A	#N/A	#N/A	#N/A	#N/A	#N/A	#N/A	#N/A	#N/A	9:SV;	#N/A	#N/A	#N/A	1:BIG_CNV;	#N/A	#N/A
BIRC3	7	#N/A	#N/A	#N/A	#N/A	#N/A	#N/A	1:BIG_CNV;	1:BIG_CNV;	1:BIG_CNV;	#N/A	#N/A	#N/A	1:BIG_CNV;	#N/A	#N/A	#N/A	4:SV;	#N/A	#N/A	#N/A	#N/A	#N/A	#N/A	#N/A
CACNA1S	7	#N/A	#N/A	#N/A	#N/A	#N/A	#N/A	#N/A	#N/A	1:BIG_CNV;	#N/A	#N/A	#N/A	1:BIG_CNV;	2:BIG_CNV;LOH;	#N/A	#N/A	#N/A	2:SV;	#N/A	#N/A	#N/A	1:BIG_CNV;	#N/A	#N/A
CALR	7	#N/A	#N/A	1:BIG_CNV;	1:BIG_CNV;	#N/A	1:BIG_CNV;	#N/A	#N/A	#N/A	#N/A	#N/A	#N/A	#N/A	#N/A	#N/A	#N/A	#N/A	15:FOCAL_CNV;SV;	#N/A	#N/A	#N/A	1:BIG_CNV;	#N/A	#N/A
CD74	7	#N/A	#N/A	#N/A	#N/A	#N/A	#N/A	2:BIG_CNV;LOH;	2:BIG_CNV;LOH;	#N/A	2:BIG_CNV;LOH;	#N/A	#N/A	#N/A	#N/A	#N/A	#N/A	30:SV;	31:SV;	#N/A	#N/A	#N/A	#N/A	#N/A	3:SV;
CDKN2D	7	#N/A	#N/A	1:BIG_CNV;	1:BIG_CNV;	#N/A	1:BIG_CNV;	#N/A	#N/A	#N/A	#N/A	#N/A	#N/A	#N/A	#N/A	#N/A	#N/A	#N/A	1:FOCAL_CNV;	#N/A	#N/A	#N/A	1:BIG_CNV;	#N/A	#N/A
CHN1	7	#N/A	#N/A	#N/A	#N/A	#N/A	#N/A	#N/A	#N/A	1:BIG_CNV;	1:BIG_CNV;	#N/A	#N/A	#N/A	#N/A	#N/A	#N/A	23:SV;	15:SV;	#N/A	#N/A	#N/A	1:BIG_CNV;	#N/A	#N/A
CNBP	7	#N/A	#N/A	#N/A	#N/A	#N/A	2:BIG_CNV;LOH;	#N/A	2:BIG_CNV;LOH;	1:BIG_CNV;	#N/A	#N/A	#N/A	#N/A	#N/A	#N/A	#N/A	14:SV;	33:FOCAL_CNV;SV;	#N/A	#N/A	#N/A	#N/A	#N/A	#N/A
CRTC3	7	#N/A	#N/A	#N/A	1:BIG_CNV;	#N/A	#N/A	#N/A	#N/A	#N/A	2:BIG_CNV;LOH;	#N/A	#N/A	2:BIG_CNV;LOH;	#N/A	#N/A	#N/A	#N/A	11:FOCAL_CNV;SV;	#N/A	#N/A	#N/A	2:BIG_CNV;LOH;	4:SV;	4:SV;
EIF4A2	7	#N/A	#N/A	#N/A	#N/A	#N/A	2:BIG_CNV;LOH;	#N/A	2:BIG_CNV;LOH;	1:FOCAL_CNV;	#N/A	#N/A	#N/A	#N/A	#N/A	#N/A	#N/A	14:SV;	2:SV;	#N/A	#N/A	#N/A	#N/A	#N/A	#N/A
ETV5	7	#N/A	#N/A	#N/A	#N/A	#N/A	2:BIG_CNV;LOH;	#N/A	2:BIG_CNV;LOH;	1:BIG_CNV;	#N/A	#N/A	#N/A	#N/A	#N/A	#N/A	#N/A	5:SV;	3:SV;	#N/A	#N/A	#N/A	#N/A	#N/A	#N/A
FANCG	7	#N/A	#N/A	1:BIG_CNV;	#N/A	#N/A	#N/A	2:BIG_CNV;LOH;	2:BIG_CNV;LOH;	1:BIG_CNV;	#N/A	#N/A	#N/A	#N/A	#N/A	#N/A	#N/A	#N/A	#N/A	2:BIG_CNV;LOH;	#N/A	#N/A	#N/A	#N/A	#N/A
FEV	7	#N/A	#N/A	#N/A	#N/A	#N/A	1:BIG_CNV;	#N/A	#N/A	1:BIG_CNV;	1:BIG_CNV;	#N/A	#N/A	#N/A	#N/A	#N/A	#N/A	6:SV;	#N/A	#N/A	#N/A	#N/A	1:BIG_CNV;	#N/A	3:SV;
GABRA6	7	#N/A	#N/A	#N/A	#N/A	#N/A	#N/A	2:BIG_CNV;LOH;	2:BIG_CNV;LOH;	#N/A	2:BIG_CNV;LOH;	#N/A	#N/A	#N/A	#N/A	#N/A	#N/A	#N/A	4:SV;	4:SV;	#N/A	#N/A	#N/A	#N/A	#N/A
GSTM1	7	#N/A	#N/A	#N/A	#N/A	#N/A	2:BIG_CNV;LOH;	2:BIG_CNV;LOH;	2:BIG_CNV;LOH;	#N/A	1:BIG_CNV;	#N/A	#N/A	#N/A	#N/A	#N/A	#N/A	#N/A	#N/A	#N/A	#N/A	#N/A	2:BIG_CNV;LOH;	#N/A	#N/A
H3F3A	7	#N/A	#N/A	#N/A	#N/A	#N/A	#N/A	#N/A	#N/A	2:BIG_CNV;	#N/A	#N/A	#N/A	#N/A	#N/A	#N/A	1:FOCAL_CNV;	15:SV;	#N/A	#N/A	#N/A	4:SV;	3:BIG_CNV;SV;	#N/A	4:SV;
HMGA2	7	1:BIG_CNV	2:BIG_CNV;LOH;	#N/A	#N/A	#N/A	1:BIG_CNV;	#N/A	#N/A	#N/A	#N/A	#N/A	#N/A	#N/A	#N/A	#N/A	#N/A	11:SV;	27:SV;	#N/A	#N/A	#N/A	#N/A	#N/A	#N/A
HOXC13	7	1:BIG_CNV	2:BIG_CNV;LOH;	#N/A	#N/A	#N/A	1:BIG_CNV;	#N/A	#N/A	#N/A	#N/A	#N/A	#N/A	#N/A	#N/A	#N/A	#N/A	3:SV;	13:BIG_CNV;SV;	#N/A	#N/A	#N/A	#N/A	#N/A	#N/A
HOXD13	7	#N/A	#N/A	#N/A	#N/A	#N/A	#N/A	#N/A	#N/A	1:BIG_CNV;	1:BIG_CNV;	#N/A	#N/A	#N/A	#N/A	#N/A	#N/A	12:SV;	15:SV;	#N/A	#N/A	#N/A	1:BIG_CNV;	#N/A	#N/A
HPS1	7	#N/A	#N/A	#N/A	#N/A	#N/A	#N/A	#N/A	#N/A	#N/A	#N/A	#N/A	#N/A	#N/A	#N/A	#N/A	1:BIG_CNV;	7:SV;	3:INDEL;SV;	2:BIG_CNV;LOH;	#N/A	#N/A	1:BIG_CNV;	#N/A	#N/A
IL6R	7	#N/A	#N/A	#N/A	#N/A	#N/A	#N/A	#N/A	#N/A	1:BIG_CNV;	#N/A	#N/A	#N/A	#N/A	#N/A	#N/A	1:FOCAL_CNV;	12:SV;	12:SV;	#N/A	#N/A	#N/A	1:BIG_CNV;	#N/A	#N/A
KCNJ5	7	#N/A	#N/A	#N/A	#N/A	#N/A	#N/A	1:BIG_CNV;	1:BIG_CNV;	1:BIG_CNV;	#N/A	#N/A	#N/A	1:BIG_CNV;	#N/A	#N/A	#N/A	#N/A	8:SV;	#N/A	#N/A	#N/A	#N/A	#N/A	2:SV;
KEAP1	7	#N/A	#N/A	1:BIG_CNV;	1:BIG_CNV;	#N/A	1:BIG_CNV;	#N/A	#N/A	#N/A	#N/A	#N/A	#N/A	#N/A	#N/A	#N/A	#N/A	#N/A	7:FOCAL_CNV;SV;	#N/A	#N/A	#N/A	1:BIG_CNV;	#N/A	#N/A
KIAA1598	7	#N/A	#N/A	#N/A	#N/A	#N/A	#N/A	#N/A	#N/A	#N/A	#N/A	#N/A	#N/A	#N/A	4:SV;	#N/A	1:BIG_CNV;	71:SV;	22:SV;	#N/A	#N/A	#N/A	1:BIG_CNV;	#N/A	4:SV;
KITLG	7	1:BIG_CNV	2:BIG_CNV;LOH;	#N/A	#N/A	#N/A	1:BIG_CNV;	#N/A	#N/A	#N/A	#N/A	#N/A	#N/A	#N/A	#N/A	#N/A	#N/A	8:SV;	9:FOCAL_CNV;SV;	#N/A	#N/A	#N/A	#N/A	#N/A	#N/A
KLB	7	#N/A	#N/A	#N/A	#N/A	#N/A	#N/A	1:BIG_CNV;	1:BIG_CNV;	#N/A	1:BIG_CNV;	#N/A	#N/A	#N/A	1:BIG_CNV;	#N/A	#N/A	#N/A	#N/A	#N/A	#N/A	#N/A	2:BIG_CNV;LOH;	#N/A	#N/A
LDB1	7	#N/A	#N/A	#N/A	#N/A	#N/A	#N/A	#N/A	#N/A	#N/A	#N/A	#N/A	#N/A	#N/A	#N/A	#N/A	1:BIG_CNV;	7:SV;	5:BIG_CNV;SV;	2:BIG_CNV;LOH;	#N/A	#N/A	1:BIG_CNV;	2:SV;	#N/A
LRIG3	7	2:BIG_CNV	5:BIG_CNV;SV;LOH;	#N/A	#N/A	#N/A	1:BIG_CNV;	#N/A	#N/A	#N/A	#N/A	#N/A	#N/A	#N/A	#N/A	#N/A	#N/A	50:SV;	62:SV;	#N/A	#N/A	#N/A	#N/A	#N/A	4:SV;
LZTR1	7	#N/A	#N/A	2:BIG_CNV;LOH;	2:BIG_CNV;LOH;	#N/A	2:BIG_CNV;LOH;	#N/A	#N/A	#N/A	#N/A	#N/A	#N/A	#N/A	#N/A	#N/A	#N/A	2:SV;	#N/A	2:BIG_CNV;LOH;	#N/A	#N/A	#N/A	#N/A	#N/A
MAPK6	7	#N/A	#N/A	#N/A	1:BIG_CNV;	#N/A	#N/A	#N/A	#N/A	#N/A	2:BIG_CNV;LOH;	#N/A	#N/A	2:BIG_CNV;LOH;	2:BIG_CNV;LOH;	#N/A	#N/A	#N/A	#N/A	#N/A	#N/A	#N/A	2:BIG_CNV;LOH;	#N/A	8:SV;
MAPK8	7	#N/A	#N/A	#N/A	#N/A	#N/A	#N/A	#N/A	#N/A	#N/A	#N/A	#N/A	#N/A	1:BIG_CNV;	1:BIG_CNV;	#N/A	#N/A	29:SV;	44:SV;	#N/A	#N/A	#N/A	1:BIG_CNV;	#N/A	10:SV;
MMS19	7	#N/A	#N/A	#N/A	#N/A	#N/A	#N/A	#N/A	#N/A	#N/A	#N/A	#N/A	#N/A	#N/A	#N/A	#N/A	1:BIG_CNV;	4:SV;	3:SV;	2:BIG_CNV;LOH;	#N/A	#N/A	1:BIG_CNV;	#N/A	#N/A
MYL1	7	#N/A	#N/A	#N/A	#N/A	#N/A	1:BIG_CNV;	#N/A	#N/A	1:BIG_CNV;	1:BIG_CNV;	#N/A	#N/A	#N/A	#N/A	#N/A	#N/A	2:SV;	2:SV;	#N/A	#N/A	#N/A	#N/A	#N/A	#N/A
MYLK	7	#N/A	#N/A	#N/A	#N/A	#N/A	2:BIG_CNV;LOH;	#N/A	2:BIG_CNV;LOH;	1:BIG_CNV;	#N/A	#N/A	#N/A	#N/A	#N/A	#N/A	#N/A	7:FOCAL_CNV;SV;	6:FOCAL_CNV;SV;	#N/A	#N/A	#N/A	#N/A	3:SV;	#N/A
NCKIPSD	7	#N/A	#N/A	#N/A	#N/A	#N/A	#N/A	1:BIG_CNV;	1:BIG_CNV;	1:BIG_CNV;	#N/A	#N/A	#N/A	#N/A	#N/A	#N/A	#N/A	#N/A	5:SV;	2:BIG_CNV;LOH;	#N/A	#N/A	#N/A	#N/A	#N/A
NCOA4	7	#N/A	#N/A	#N/A	#N/A	#N/A	#N/A	#N/A	#N/A	#N/A	#N/A	#N/A	#N/A	1:BIG_CNV;	1:BIG_CNV;	#N/A	#N/A	4:SV;	7:SV;	#N/A	#N/A	#N/A	1:BIG_CNV;	#N/A	#N/A
PIK3R2	7	#N/A	#N/A	1:BIG_CNV;	1:BIG_CNV;	#N/A	1:BIG_CNV;	#N/A	#N/A	#N/A	#N/A	#N/A	#N/A	#N/A	#N/A	#N/A	#N/A	9:SV;	#N/A	#N/A	#N/A	#N/A	1:BIG_CNV;	#N/A	#N/A
PMS1	7	#N/A	#N/A	#N/A	#N/A	#N/A	#N/A	#N/A	#N/A	1:BIG_CNV;	1:BIG_CNV;	#N/A	#N/A	#N/A	#N/A	#N/A	#N/A	16:SV;	11:SV;	#N/A	#N/A	#N/A	1:BIG_CNV;	#N/A	#N/A
PRRX1	7	#N/A	#N/A	#N/A	#N/A	#N/A	#N/A	#N/A	#N/A	1:BIG_CNV;	1:SNV;	#N/A	#N/A	#N/A	#N/A	#N/A	#N/A	8:SV;	12:SV;	#N/A	#N/A	#N/A	1:BIG_CNV;	1:FOCAL_CNV;	#N/A
PTPRC	7	#N/A	#N/A	#N/A	#N/A	#N/A	#N/A	#N/A	#N/A	1:BIG_CNV;	#N/A	#N/A	#N/A	#N/A	#N/A	#N/A	1:FOCAL_CNV;	2:SV;	7:SV;	#N/A	#N/A	#N/A	1:SV;	4:FOCAL_CNV;SV;	#N/A
PWWP2A	7	#N/A	#N/A	#N/A	#N/A	#N/A	#N/A	2:BIG_CNV;LOH;	2:BIG_CNV;LOH;	#N/A	2:BIG_CNV;LOH;	#N/A	#N/A	#N/A	#N/A	#N/A	#N/A	25:SV;	42:SV;	#N/A	#N/A	#N/A	#N/A	#N/A	#N/A
RASSF1	7	#N/A	#N/A	#N/A	#N/A	#N/A	#N/A	1:BIG_CNV;	1:BIG_CNV;	1:BIG_CNV;	#N/A	#N/A	#N/A	#N/A	#N/A	#N/A	1:FOCAL_CNV;	#N/A	#N/A	2:BIG_CNV;LOH;	#N/A	#N/A	#N/A	#N/A	#N/A
REL	7	#N/A	#N/A	#N/A	#N/A	#N/A	1:BIG_CNV;	#N/A	#N/A	1:BIG_CNV;	#N/A	#N/A	#N/A	#N/A	#N/A	#N/A	#N/A	6:SV;	14:SV;	10:SV;	#N/A	#N/A	#N/A	#N/A	#N/A
RPN1	7	#N/A	#N/A	#N/A	#N/A	#N/A	2:BIG_CNV;LOH;	#N/A	2:BIG_CNV;LOH;	1:BIG_CNV;	#N/A	#N/A	#N/A	#N/A	#N/A	#N/A	#N/A	24:SV;	21:SV;	#N/A	#N/A	#N/A	#N/A	#N/A	#N/A
RYR1	7	#N/A	#N/A	1:BIG_CNV;	1:BIG_CNV;	#N/A	1:BIG_CNV;	#N/A	#N/A	#N/A	#N/A	#N/A	#N/A	#N/A	#N/A	#N/A	#N/A	#N/A	11:FOCAL_CNV;SV;	#N/A	#N/A	#N/A	1:BIG_CNV;	#N/A	#N/A
SET	7	#N/A	#N/A	1:BIG_CNV;	#N/A	#N/A	#N/A	2:BIG_CNV;LOH;	2:BIG_CNV;LOH;	1:BIG_CNV;	#N/A	#N/A	#N/A	#N/A	#N/A	#N/A	#N/A	2:SV;	#N/A	#N/A	#N/A	#N/A	#N/A	#N/A	#N/A
STAT6	7	1:BIG_CNV	2:BIG_CNV;LOH;	#N/A	#N/A	#N/A	1:BIG_CNV;	#N/A	#N/A	#N/A	#N/A	#N/A	#N/A	#N/A	#N/A	#N/A	#N/A	18:SV;	9:FOCAL_CNV;SV;	#N/A	#N/A	#N/A	#N/A	#N/A	#N/A
TFPT	7	#N/A	#N/A	1:BIG_CNV;	1:BIG_CNV;	#N/A	1:BIG_CNV;	#N/A	#N/A	#N/A	#N/A	#N/A	#N/A	#N/A	#N/A	#N/A	#N/A	#N/A	4:SV;	#N/A	#N/A	#N/A	1:BIG_CNV;	#N/A	#N/A
TFRC	7	#N/A	#N/A	#N/A	#N/A	#N/A	2:BIG_CNV;LOH;	#N/A	2:BIG_CNV;LOH;	1:BIG_CNV;	#N/A	#N/A	#N/A	#N/A	#N/A	#N/A	#N/A	16:SV;	24:SV;	#N/A	#N/A	#N/A	#N/A	#N/A	#N/A
TLX1	7	#N/A	#N/A	#N/A	#N/A	#N/A	#N/A	#N/A	#N/A	#N/A	#N/A	#N/A	#N/A	#N/A	#N/A	#N/A	1:BIG_CNV;	11:FOCAL_CNV;SV;	10:BIG_CNV;SV;	2:BIG_CNV;LOH;	#N/A	#N/A	1:BIG_CNV;	#N/A	#N/A
TMEM43	7	#N/A	#N/A	#N/A	#N/A	#N/A	#N/A	1:BIG_CNV;	1:BIG_CNV;	1:BIG_CNV;	#N/A	#N/A	#N/A	#N/A	#N/A	#N/A	1:BIG_CNV;	#N/A	#N/A	2:BIG_CNV;LOH;	#N/A	#N/A	#N/A	#N/A	#N/A
TPM3	7	#N/A	#N/A	#N/A	#N/A	#N/A	#N/A	#N/A	#N/A	1:BIG_CNV;	#N/A	#N/A	#N/A	#N/A	#N/A	#N/A	1:FOCAL_CNV;	5:SV;	8:SV;	#N/A	#N/A	#N/A	1:BIG_CNV;	#N/A	#N/A
TTL	7	#N/A	#N/A	#N/A	3:SV;	#N/A	1:BIG_CNV;	#N/A	#N/A	#N/A	1:BIG_CNV;	#N/A	#N/A	#N/A	#N/A	#N/A	#N/A	15:SV;	11:SV;	#N/A	#N/A	#N/A	#N/A	#N/A	#N/A
WIF1	7	1:BIG_CNV	2:BIG_CNV;LOH;	#N/A	#N/A	#N/A	1:BIG_CNV;	#N/A	#N/A	#N/A	#N/A	#N/A	#N/A	#N/A	#N/A	#N/A	#N/A	10:SV;	14:SV;	#N/A	#N/A	#N/A	#N/A	1:FOCAL_CNV;	#N/A
WWTR1	7	#N/A	#N/A	#N/A	#N/A	#N/A	2:BIG_CNV;LOH;	#N/A	2:BIG_CNV;LOH;	1:BIG_CNV;	#N/A	#N/A	#N/A	#N/A	#N/A	#N/A	#N/A	18:SV;	8:SV;	#N/A	#N/A	#N/A	#N/A	#N/A	#N/A
YAP1	7	#N/A	#N/A	#N/A	#N/A	#N/A	#N/A	1:BIG_CNV;	1:BIG_CNV;	1:BIG_CNV;	#N/A	#N/A	#N/A	1:BIG_CNV;	#N/A	#N/A	#N/A	7:SV;	#N/A	#N/A	#N/A	#N/A	#N/A	#N/A	#N/A
ZNF331	7	#N/A	#N/A	1:BIG_CNV;	1:BIG_CNV;	#N/A	1:BIG_CNV;	#N/A	#N/A	#N/A	#N/A	#N/A	#N/A	#N/A	#N/A	#N/A	#N/A	11:SV;	#N/A	#N/A	#N/A	#N/A	1:BIG_CNV;	#N/A	#N/A
ALK	6	#N/A	#N/A	#N/A	#N/A	#N/A	1:BIG_CNV;	#N/A	#N/A	1:BIG_CNV;	#N/A	#N/A	#N/A	#N/A	#N/A	#N/A	#N/A	85:FOCAL_CNV;SV;	66:BIG_CNV;SV;	#N/A	#N/A	#N/A	#N/A	1:FOCAL_CNV;	16:SV;
CDK4	6	1:BIG_CNV	2:BIG_CNV;LOH;	#N/A	#N/A	#N/A	1:BIG_CNV;	#N/A	#N/A	#N/A	#N/A	#N/A	#N/A	#N/A	#N/A	#N/A	#N/A	#N/A	2:SV;	#N/A	#N/A	#N/A	#N/A	#N/A	#N/A
CRKL	6	#N/A	#N/A	2:BIG_CNV;LOH;	2:BIG_CNV;LOH;	#N/A	2:BIG_CNV;LOH;	#N/A	#N/A	#N/A	#N/A	#N/A	#N/A	#N/A	#N/A	#N/A	#N/A	#N/A	#N/A	2:BIG_CNV;LOH;	#N/A	#N/A	#N/A	#N/A	#N/A
DNMT3A	6	#N/A	#N/A	#N/A	#N/A	#N/A	1:BIG_CNV;	#N/A	#N/A	1:BIG_CNV;	#N/A	#N/A	#N/A	#N/A	#N/A	#N/A	#N/A	13:SV;	5:SV;	#N/A	#N/A	#N/A	#N/A	#N/A	#N/A
GLI1	6	1:BIG_CNV	2:BIG_CNV;LOH;	#N/A	#N/A	#N/A	1:BIG_CNV;	#N/A	#N/A	#N/A	#N/A	#N/A	#N/A	#N/A	#N/A	#N/A	#N/A	#N/A	5:FOCAL_CNV;SV;	#N/A	#N/A	#N/A	#N/A	#N/A	#N/A
KMT2D	6	1:BIG_CNV	2:BIG_CNV;LOH;	#N/A	#N/A	#N/A	1:BIG_CNV;	#N/A	#N/A	#N/A	#N/A	#N/A	#N/A	#N/A	#N/A	#N/A	#N/A	#N/A	1:FOCAL_CNV;	#N/A	#N/A	#N/A	#N/A	#N/A	#N/A
MEN1	6	#N/A	#N/A	#N/A	#N/A	#N/A	#N/A	1:BIG_CNV;	1:BIG_CNV;	1:BIG_CNV;	#N/A	#N/A	#N/A	1:BIG_CNV;	#N/A	#N/A	#N/A	#N/A	#N/A	#N/A	#N/A	#N/A	#N/A	#N/A	#N/A
MERTK	6	#N/A	#N/A	#N/A	#N/A	#N/A	1:BIG_CNV;	#N/A	#N/A	#N/A	1:BIG_CNV;	#N/A	#N/A	#N/A	#N/A	#N/A	#N/A	2:SV;	3:SV;	#N/A	#N/A	#N/A	#N/A	#N/A	#N/A
NTRK1	6	#N/A	#N/A	#N/A	#N/A	#N/A	#N/A	#N/A	#N/A	1:BIG_CNV;	#N/A	#N/A	#N/A	#N/A	#N/A	#N/A	#N/A	8:SV;	7:FOCAL_CNV;SV;	#N/A	#N/A	#N/A	1:BIG_CNV;	#N/A	#N/A
PDGFB	6	#N/A	#N/A	#N/A	#N/A	#N/A	2:BIG_CNV;LOH;	#N/A	#N/A	#N/A	#N/A	#N/A	#N/A	#N/A	#N/A	#N/A	#N/A	11:SV;	6:SV;	2:BIG_CNV;LOH;	#N/A	#N/A	#N/A	#N/A	#N/A
PDGFRB	6	#N/A	#N/A	#N/A	#N/A	#N/A	#N/A	2:BIG_CNV;LOH;	2:BIG_CNV;LOH;	#N/A	2:BIG_CNV;LOH;	#N/A	#N/A	#N/A	#N/A	#N/A	#N/A	#N/A	5:FOCAL_CNV;SV;	#N/A	#N/A	#N/A	#N/A	#N/A	#N/A
SOX10	6	#N/A	#N/A	#N/A	#N/A	#N/A	2:BIG_CNV;LOH;	#N/A	#N/A	#N/A	#N/A	#N/A	#N/A	#N/A	#N/A	#N/A	#N/A	2:SV;	7:SV;	2:BIG_CNV;LOH;	#N/A	#N/A	#N/A	#N/A	#N/A
ABL2	6	#N/A	#N/A	#N/A	#N/A	#N/A	#N/A	#N/A	#N/A	1:BIG_CNV;	#N/A	#N/A	#N/A	#N/A	#N/A	#N/A	#N/A	75:SV;	55:SV;	#N/A	#N/A	#N/A	1:BIG_CNV;	#N/A	5:SV;
AFF3	6	#N/A	#N/A	#N/A	#N/A	#N/A	1:BIG_CNV;	#N/A	#N/A	1:BIG_CNV;	#N/A	#N/A	#N/A	#N/A	#N/A	#N/A	#N/A	42:SV;	35:FOCAL_CNV;SV;	#N/A	#N/A	#N/A	#N/A	#N/A	8:SV;
AIP	6	#N/A	#N/A	#N/A	#N/A	#N/A	#N/A	1:BIG_CNV;	1:BIG_CNV;	1:BIG_CNV;	#N/A	#N/A	#N/A	1:BIG_CNV;	#N/A	#N/A	#N/A	#N/A	#N/A	#N/A	#N/A	#N/A	#N/A	#N/A	#N/A
ARID3A	6	#N/A	#N/A	1:FOCAL_CNV;	1:BIG_CNV;	#N/A	1:BIG_CNV;	#N/A	#N/A	#N/A	#N/A	#N/A	#N/A	#N/A	#N/A	#N/A	#N/A	#N/A	#N/A	#N/A	#N/A	#N/A	1:BIG_CNV;	#N/A	#N/A
ARNT	6	#N/A	#N/A	#N/A	#N/A	#N/A	#N/A	#N/A	#N/A	1:BIG_CNV;	#N/A	#N/A	#N/A	#N/A	#N/A	#N/A	#N/A	4:SV;	13:FOCAL_CNV;SV;	#N/A	#N/A	#N/A	1:BIG_CNV;	#N/A	#N/A
BCL9	6	#N/A	#N/A	#N/A	#N/A	#N/A	#N/A	#N/A	#N/A	1:BIG_CNV;	#N/A	#N/A	#N/A	#N/A	#N/A	#N/A	#N/A	12:SV;	8:SV;	#N/A	#N/A	#N/A	5:FOCAL_CNV;SV;	#N/A	#N/A
COL2A1	6	1:BIG_CNV	2:BIG_CNV;LOH;	#N/A	#N/A	#N/A	1:BIG_CNV;	#N/A	#N/A	#N/A	#N/A	#N/A	#N/A	#N/A	#N/A	#N/A	#N/A	5:SV;	#N/A	#N/A	#N/A	#N/A	#N/A	#N/A	3:SV;
DCTN1	6	#N/A	#N/A	#N/A	#N/A	#N/A	1:BIG_CNV;	#N/A	#N/A	1:BIG_CNV;	#N/A	#N/A	#N/A	#N/A	#N/A	#N/A	#N/A	5:SV;	9:SV;	#N/A	#N/A	#N/A	#N/A	1:FOCAL_CNV;	#N/A
DDIT3	6	1:BIG_CNV	2:BIG_CNV;LOH;	#N/A	#N/A	#N/A	1:BIG_CNV;	#N/A	#N/A	#N/A	#N/A	#N/A	#N/A	#N/A	#N/A	#N/A	#N/A	#N/A	6:FOCAL_CNV;SV;	#N/A	#N/A	#N/A	#N/A	#N/A	#N/A
EGLN1	6	#N/A	#N/A	#N/A	#N/A	#N/A	#N/A	#N/A	#N/A	1:BIG_CNV;	#N/A	#N/A	#N/A	#N/A	#N/A	#N/A	#N/A	14:SV;	29:SV;	#N/A	#N/A	#N/A	1:BIG_CNV;	#N/A	#N/A
EHBP1	6	#N/A	#N/A	#N/A	#N/A	#N/A	1:BIG_CNV;	#N/A	#N/A	1:BIG_CNV;	#N/A	#N/A	#N/A	#N/A	#N/A	#N/A	#N/A	11:SV;	7:SV;	#N/A	#N/A	#N/A	#N/A	#N/A	#N/A
EP300	6	#N/A	#N/A	#N/A	#N/A	#N/A	2:BIG_CNV;LOH;	#N/A	#N/A	#N/A	#N/A	#N/A	#N/A	#N/A	#N/A	#N/A	#N/A	8:SV;	9:SV;	2:BIG_CNV;LOH;	#N/A	#N/A	#N/A	#N/A	#N/A
EPAS1	6	#N/A	#N/A	#N/A	#N/A	#N/A	1:BIG_CNV;	#N/A	#N/A	1:BIG_CNV;	#N/A	#N/A	#N/A	#N/A	#N/A	#N/A	#N/A	20:SV;	20:SV;	#N/A	#N/A	#N/A	#N/A	#N/A	4:SV;
FCGR2B	6	#N/A	#N/A	#N/A	#N/A	#N/A	#N/A	#N/A	#N/A	1:BIG_CNV;	#N/A	#N/A	#N/A	#N/A	#N/A	#N/A	#N/A	20:SV;	22:SV;	#N/A	#N/A	#N/A	1:BIG_CNV;	#N/A	#N/A
FCRL4	6	#N/A	#N/A	#N/A	#N/A	#N/A	#N/A	#N/A	#N/A	1:BIG_CNV;	#N/A	#N/A	#N/A	#N/A	#N/A	#N/A	#N/A	17:SV;	8:SV;	#N/A	#N/A	#N/A	1:BIG_CNV;	#N/A	#N/A
FSTL3	6	#N/A	#N/A	1:FOCAL_CNV;	1:BIG_CNV;	#N/A	1:BIG_CNV;	#N/A	#N/A	#N/A	#N/A	#N/A	#N/A	#N/A	#N/A	#N/A	#N/A	#N/A	#N/A	#N/A	#N/A	#N/A	1:BIG_CNV;	#N/A	#N/A
HMHA1	6	#N/A	#N/A	1:BIG_CNV;	1:BIG_CNV;	#N/A	1:BIG_CNV;	#N/A	#N/A	#N/A	#N/A	#N/A	#N/A	#N/A	#N/A	#N/A	#N/A	#N/A	#N/A	#N/A	#N/A	#N/A	1:BIG_CNV;	#N/A	#N/A
HORMAD1	6	#N/A	#N/A	#N/A	#N/A	#N/A	#N/A	#N/A	#N/A	1:BIG_CNV;	#N/A	#N/A	#N/A	#N/A	#N/A	#N/A	1:FOCAL_CNV;	#N/A	5:FOCAL_CNV;SV;	#N/A	#N/A	#N/A	1:BIG_CNV;	#N/A	#N/A
HOXC11	6	1:BIG_CNV	2:BIG_CNV;LOH;	#N/A	#N/A	#N/A	1:BIG_CNV;	#N/A	#N/A	#N/A	#N/A	#N/A	#N/A	#N/A	#N/A	#N/A	#N/A	#N/A	1:BIG_CNV;	#N/A	#N/A	#N/A	#N/A	#N/A	#N/A
HOXD11	6	#N/A	#N/A	#N/A	#N/A	#N/A	#N/A	#N/A	#N/A	1:BIG_CNV;	1:BIG_CNV;	#N/A	#N/A	#N/A	#N/A	#N/A	#N/A	#N/A	13:SV;	#N/A	#N/A	#N/A	1:BIG_CNV;	#N/A	#N/A
KLK1	6	#N/A	#N/A	1:BIG_CNV;	1:BIG_CNV;	#N/A	1:BIG_CNV;	#N/A	#N/A	#N/A	#N/A	#N/A	#N/A	#N/A	#N/A	#N/A	#N/A	#N/A	#N/A	#N/A	#N/A	#N/A	1:BIG_CNV;	#N/A	#N/A
LMNA	6	#N/A	#N/A	#N/A	#N/A	#N/A	#N/A	#N/A	#N/A	1:BIG_CNV;	#N/A	#N/A	#N/A	#N/A	#N/A	#N/A	#N/A	10:FOCAL_CNV;SV;	10:FOCAL_CNV;SV;	#N/A	#N/A	#N/A	1:BIG_CNV;	#N/A	#N/A
MKL1	6	#N/A	#N/A	#N/A	#N/A	#N/A	2:BIG_CNV;LOH;	#N/A	#N/A	#N/A	#N/A	#N/A	#N/A	#N/A	#N/A	#N/A	#N/A	20:SV;	30:FOCAL_CNV;SV;	2:BIG_CNV;LOH;	#N/A	#N/A	#N/A	#N/A	#N/A
MLLT11	6	#N/A	#N/A	#N/A	#N/A	#N/A	#N/A	#N/A	#N/A	1:BIG_CNV;	#N/A	#N/A	#N/A	#N/A	#N/A	#N/A	#N/A	9:SV;	5:FOCAL_CNV;SV;	#N/A	#N/A	#N/A	1:BIG_CNV;	#N/A	#N/A
MSH6	6	#N/A	#N/A	#N/A	#N/A	#N/A	1:BIG_CNV;	#N/A	#N/A	1:BIG_CNV;	#N/A	#N/A	#N/A	#N/A	#N/A	#N/A	#N/A	12:SV;	2:SV;	#N/A	#N/A	#N/A	#N/A	#N/A	#N/A
MYL3	6	#N/A	#N/A	#N/A	#N/A	#N/A	#N/A	1:BIG_CNV;	1:BIG_CNV;	1:BIG_CNV;	#N/A	#N/A	#N/A	#N/A	#N/A	#N/A	#N/A	#N/A	#N/A	2:BIG_CNV;LOH;	#N/A	#N/A	#N/A	#N/A	#N/A
NACA	6	1:BIG_CNV	2:BIG_CNV;LOH;	#N/A	#N/A	#N/A	1:BIG_CNV;	#N/A	#N/A	#N/A	#N/A	#N/A	#N/A	#N/A	#N/A	#N/A	#N/A	2:SV;	#N/A	#N/A	#N/A	#N/A	#N/A	#N/A	4:SV;
NCOA1	6	#N/A	#N/A	#N/A	#N/A	#N/A	1:BIG_CNV;	#N/A	#N/A	1:BIG_CNV;	#N/A	#N/A	#N/A	#N/A	#N/A	#N/A	#N/A	27:SV;	8:SV;	#N/A	#N/A	#N/A	#N/A	#N/A	4:SV;
NFKB2	6	#N/A	#N/A	#N/A	#N/A	#N/A	#N/A	#N/A	#N/A	#N/A	#N/A	#N/A	#N/A	#N/A	#N/A	#N/A	#N/A	3:SV;	11:SV;	2:BIG_CNV;LOH;	#N/A	#N/A	1:BIG_CNV;	#N/A	#N/A
P2RY8	6	#N/A	#N/A	#N/A	#N/A	#N/A	4:SV;	#N/A	#N/A	#N/A	#N/A	#N/A	#N/A	#N/A	4:SV;	#N/A	#N/A	19:SV;	63:SV;	#N/A	#N/A	#N/A	#N/A	#N/A	8:SV;
PDE4DIP	6	#N/A	#N/A	#N/A	#N/A	#N/A	#N/A	#N/A	#N/A	1:FOCAL_CNV;	#N/A	#N/A	#N/A	#N/A	#N/A	#N/A	#N/A	3:FOCAL_CNV;SV;	6:SV;	#N/A	#N/A	#N/A	1:FOCAL_CNV;	#N/A	#N/A
PRDM16	6	1:BIG_CNV	1:BIG_CNV;	#N/A	#N/A	#N/A	#N/A	#N/A	#N/A	#N/A	#N/A	#N/A	#N/A	#N/A	#N/A	#N/A	#N/A	19:SV;	19:FOCAL_CNV;SV;	#N/A	#N/A	#N/A	#N/A	#N/A	#N/A
SDHAF2	6	#N/A	#N/A	#N/A	#N/A	#N/A	#N/A	1:BIG_CNV;	1:BIG_CNV;	1:BIG_CNV;	#N/A	#N/A	#N/A	1:BIG_CNV;	#N/A	#N/A	#N/A	#N/A	#N/A	#N/A	#N/A	#N/A	#N/A	#N/A	#N/A
TMEM127	6	#N/A	#N/A	#N/A	#N/A	#N/A	1:BIG_CNV;	#N/A	#N/A	1:BIG_CNV;	#N/A	#N/A	#N/A	#N/A	#N/A	#N/A	#N/A	6:SV;	8:SV;	#N/A	#N/A	#N/A	#N/A	#N/A	#N/A
TNNI3	6	#N/A	#N/A	1:BIG_CNV;	1:BIG_CNV;	#N/A	1:BIG_CNV;	#N/A	#N/A	#N/A	#N/A	#N/A	#N/A	#N/A	#N/A	#N/A	#N/A	#N/A	#N/A	#N/A	#N/A	#N/A	1:BIG_CNV;	#N/A	#N/A
VTI1A	6	#N/A	#N/A	#N/A	#N/A	#N/A	#N/A	#N/A	#N/A	#N/A	#N/A	#N/A	#N/A	#N/A	#N/A	#N/A	1:BIG_CNV;	7:SV;	39:SV;	#N/A	#N/A	#N/A	1:BIG_CNV;	#N/A	#N/A
CREBRF	5	#N/A	#N/A	#N/A	#N/A	#N/A	#N/A	2:BIG_CNV;LOH;	2:BIG_CNV;LOH;	#N/A	2:BIG_CNV;LOH;	#N/A	#N/A	#N/A	#N/A	#N/A	#N/A	#N/A	#N/A	#N/A	#N/A	#N/A	#N/A	#N/A	#N/A
MAPK12	5	#N/A	#N/A	#N/A	#N/A	#N/A	2:BIG_CNV;LOH;	#N/A	#N/A	#N/A	#N/A	#N/A	#N/A	#N/A	#N/A	#N/A	#N/A	1:FOCAL_CNV;	#N/A	2:BIG_CNV;LOH;	#N/A	#N/A	#N/A	#N/A	#N/A
C2orf44	5	#N/A	#N/A	#N/A	#N/A	#N/A	1:BIG_CNV;	#N/A	#N/A	1:BIG_CNV;	#N/A	#N/A	#N/A	#N/A	#N/A	#N/A	#N/A	#N/A	7:SV;	#N/A	#N/A	#N/A	#N/A	#N/A	#N/A
FH	5	#N/A	#N/A	#N/A	#N/A	#N/A	#N/A	#N/A	#N/A	1:BIG_CNV;	#N/A	#N/A	#N/A	#N/A	#N/A	#N/A	#N/A	20:SV;	11:SV;	#N/A	#N/A	#N/A	#N/A	#N/A	#N/A
MAPK11	5	#N/A	#N/A	#N/A	#N/A	#N/A	2:BIG_CNV;LOH;	#N/A	#N/A	#N/A	#N/A	#N/A	#N/A	#N/A	#N/A	#N/A	#N/A	1:FOCAL_CNV;	#N/A	2:BIG_CNV;LOH;	#N/A	#N/A	#N/A	#N/A	#N/A
NPM1	5	#N/A	#N/A	#N/A	#N/A	#N/A	#N/A	2:BIG_CNV;LOH;	2:BIG_CNV;LOH;	#N/A	2:BIG_CNV;LOH;	#N/A	#N/A	#N/A	#N/A	#N/A	#N/A	#N/A	#N/A	#N/A	#N/A	#N/A	#N/A	#N/A	#N/A
PRCC	5	#N/A	#N/A	#N/A	#N/A	#N/A	#N/A	#N/A	#N/A	1:BIG_CNV;	#N/A	#N/A	#N/A	#N/A	#N/A	#N/A	#N/A	#N/A	1:FOCAL_CNV;	#N/A	#N/A	#N/A	1:BIG_CNV;	#N/A	#N/A
RAD50	5	#N/A	#N/A	#N/A	#N/A	#N/A	#N/A	2:BIG_CNV;LOH;	2:BIG_CNV;LOH;	#N/A	2:BIG_CNV;LOH;	#N/A	#N/A	#N/A	#N/A	#N/A	#N/A	#N/A	#N/A	#N/A	#N/A	#N/A	#N/A	#N/A	#N/A
RGSL1	5	#N/A	#N/A	1:SNV;	#N/A	#N/A	#N/A	#N/A	#N/A	1:BIG_CNV;	#N/A	#N/A	#N/A	#N/A	#N/A	#N/A	#N/A	#N/A	#N/A	#N/A	#N/A	#N/A	1:BIG_CNV;	1:FOCAL_CNV;	#N/A
RYR2	5	#N/A	#N/A	#N/A	#N/A	#N/A	#N/A	#N/A	#N/A	1:BIG_CNV;	#N/A	#N/A	#N/A	#N/A	#N/A	#N/A	#N/A	7:INDEL;SV;	4:SV;	#N/A	#N/A	#N/A	#N/A	2:SNV;FOCAL_CNV;	#N/A
TPR	5	#N/A	#N/A	#N/A	#N/A	#N/A	#N/A	#N/A	#N/A	1:BIG_CNV;	#N/A	#N/A	#N/A	#N/A	#N/A	#N/A	#N/A	8:SV;	#N/A	#N/A	#N/A	#N/A	1:BIG_CNV;	#N/A	#N/A
CRLF2	4	#N/A	#N/A	#N/A	#N/A	#N/A	#N/A	#N/A	#N/A	#N/A	#N/A	#N/A	#N/A	#N/A	#N/A	#N/A	#N/A	16:SV;	20:SV;	#N/A	#N/A	#N/A	#N/A	#N/A	#N/A
IGH	4	#N/A	#N/A	#N/A	#N/A	#N/A	#N/A	2:SV;	#N/A	#N/A	#N/A	#N/A	#N/A	#N/A	#N/A	#N/A	#N/A	10:SV;	#N/A	#N/A	#N/A	#N/A	#N/A	#N/A	#N/A
IGL	4	#N/A	#N/A	#N/A	#N/A	#N/A	#N/A	#N/A	#N/A	#N/A	#N/A	#N/A	#N/A	#N/A	#N/A	#N/A	#N/A	33:SV;	8:SV;	#N/A	#N/A	#N/A	#N/A	#N/A	2:SV;
SDHC	4	#N/A	#N/A	#N/A	#N/A	#N/A	#N/A	#N/A	#N/A	1:BIG_CNV;	#N/A	#N/A	#N/A	#N/A	#N/A	#N/A	#N/A	#N/A	#N/A	#N/A	#N/A	#N/A	1:BIG_CNV;	#N/A	6:SV;
CD99	3	#N/A	#N/A	#N/A	#N/A	#N/A	#N/A	#N/A	#N/A	#N/A	#N/A	#N/A	#N/A	#N/A	#N/A	#N/A	#N/A	#N/A	6:SV;	#N/A	#N/A	#N/A	#N/A	#N/A	2:SV;
