# Supplementary material for: Whole genome sequencing puts forward hypotheses on metastasis evolution and therapy in colorectal cancer
Source: Nat Commun. 2018 Nov 14;9:4782. doi: 10.1038/s41467-018-07041-z (PMC6235880; doi:10.1038/s41467-018-07041-z)
Supplement: Supplementary file 11 — Supplementary Data 9 [file 41467_2018_7041_MOESM11_ESM.xlsx]

## Sheet: SD9 clinical UTR mutations
	Protein coding Gene 3'UTRs
Patient	Mutations in Tumor	Mutations in Metastasis
CRC-001	CCND2	CCND2
CRC-002	N/A	AKT3
CRC-003	NF1, PTCH1	PTCH1
CRC-004	N/A	N/A
CRC-005	PIK3CB, BRAF	PDGFRA, BRAF
CRC-006	N/A	N/A
CRC-007	N/A	N/A
CRC-008	NRAS	NRAS
CRC-009	NTRK3	NTRK3
CRC-010	DDR2, NTRK3	AKT2, NTRK3
CRC-011	CCND1	CCND1
CRC-012	N/A	N/A
