# Supplementary material for: Whole genome sequencing puts forward hypotheses on metastasis evolution and therapy in colorectal cancer
Source: Nat Commun. 2018 Nov 14;9:4782. doi: 10.1038/s41467-018-07041-z (PMC6235880; doi:10.1038/s41467-018-07041-z)
Supplement: Supplementary file 12 — Supplementary Data 10 [file 41467_2018_7041_MOESM12_ESM.xlsx]

## Sheet: SD10 SNV summary
	-------------- COMBINED --------------									-------------- TUMOR --------------									-------------- MET --------------
	Total	Total protein coding	Total protein coding - exonic	Total protein coding - exonic/splicing	Total protein coding - splicing	Total ncRNA	Total ncRNA - exonic	Total ncRNA - splicing		Total	Total protein coding	Total protein coding - exonic	Total protein coding - exonic/splicing	Total protein coding - splicing	Total ncRNA	Total ncRNA - exonic	Total ncRNA - splicing		Total	Total protein coding	Total protein coding - exonic	Total protein coding - exonic/splicing	Total protein coding - splicing	Total ncRNA	Total ncRNA - exonic	Total ncRNA - splicing
CRC-001	198	128	125	0	3	70	69	1		182	121	118	0	3	61	61	0		169	108	105	0	3	61	60	1
CRC-002	351	222	218	0	4	129	128	1		226	135	133	0	2	91	90	1		299	191	189	0	2	108	107	1
CRC-003	135	85	85	0	0	50	50	0		135	85	85	0	0	50	50	0		5	2	2	0	0	3	3	0
CRC-004	116	78	77	0	1	38	37	1		107	70	69	0	1	37	36	1		108	72	71	0	1	36	35	1
CRC-005	250	174	174	0	0	76	74	2		154	108	108	0	0	46	45	1		215	145	145	0	0	70	68	2
CRC-006	122	87	87	0	0	35	35	0		108	77	77	0	0	31	31	0		118	84	84	0	0	34	34	0
CRC-007	266	178	173	0	5	88	88	0		205	137	134	0	3	68	68	0		222	150	146	0	4	72	72	0
CRC-008	275	166	162	0	4	109	109	0		239	146	142	0	4	93	93	0		256	155	152	0	3	101	101	0
CRC-009	94	73	72	0	1	21	21	0		23	16	16	0	0	7	7	0		92	73	72	0	1	19	19	0
CRC-010	305	212	208	1	3	93	92	1		204	145	141	1	3	59	58	1		223	161	158	0	3	62	62	0
CRC-011	134	89	89	0	0	45	45	0		128	83	83	0	0	45	45	0		98	66	66	0	0	32	32	0
CRC-012	157	97	96	0	1	60	60	0		18	12	12	0	0	6	6	0		157	97	96	0	1	60	60	0
min	94	73	72	0	0	21	21	0		18	12	12	0	0	6	6	0		5	2	2	0	0	3	3	0
max	351	222	218	1	5	129	128	2		239	146	142	1	4	93	93	1		299	191	189	0	4	108	107	2
median	177.5	112.5	110.5	0	1	65	64.5	0		144.5	96.5	96.5	0	0.5	48	47.5	0		163	102.5	100.5	0	1	60.5	60	0
mean	200.25	132.417	130.5	0.0833333	1.83333	67.8333	67.3333	0.5		144.083	94.5833	93.1667	0.0833333	1.33333	49.5	49.1667	0.333333		163.5	108.667	107.167	0	1.5	54.8333	54.4167	0.416667
	-------------- COMBINED --------------									-------------- TUMOR --------------									-------------- MET --------------
	Total protein coding	Total protein coding - nonsynonymous SNV	Total protein coding - stopgain	Total protein coding - synonymous SNV	Total protein coding - unknown	Total protein coding - .				Total protein coding	Total protein coding - nonsynonymous SNV	Total protein coding - stopgain	Total protein coding - synonymous SNV	Total protein coding - unknown	Total protein coding - .				Total protein coding	Total protein coding - nonsynonymous SNV	Total protein coding - stopgain	Total protein coding - synonymous SNV	Total protein coding - unknown	Total protein coding - .
CRC-001	128	84	4	38	1	3				121	79	4	36	1	3				108	66	4	35	1	3
CRC-002	222	150	8	61	2	4				135	84	6	43	2	2				191	132	6	52	1	2
CRC-003	85	57	3	25	1	0				85	57	3	25	1	0				2	2	0	0	0	0
CRC-004	78	49	2	25	1	1				70	46	1	21	1	1				72	46	2	23	0	1
CRC-005	174	111	9	55	1	0				108	70	6	32	1	0				145	90	8	49	0	0
CRC-006	87	56	4	27	1	0				77	51	4	22	1	0				84	55	3	26	1	0
CRC-007	178	134	9	29	2	5				137	102	7	24	2	3				150	110	9	25	2	4
CRC-008	166	107	10	44	2	4				146	93	8	40	2	4				155	101	10	40	2	3
CRC-009	73	46	2	25	0	1				16	6	1	9	0	0				73	46	2	25	0	1
CRC-010	212	144	10	56	0	3				145	102	8	32	0	3				161	104	10	45	0	3
CRC-011	89	58	3	24	4	0				83	55	3	21	4	0				66	44	2	17	3	0
CRC-012	97	64	5	28	0	1				12	7	0	5	0	0				97	64	5	28	0	1
min	73	46	2	24	0	0				12	6	0	5	0	0				2	2	0	0	0	0
max	222	150	10	61	4	5				146	102	8	43	4	4				191	132	10	52	3	4
median	112.5	74	4.5	28.5	1	1				96.5	63.5	4	24.5	1	0.5				102.5	65	4.5	27	0.5	1
mean	132.417	88.3333	5.75	36.4167	1.25	1.83333				94.5833	62.6667	4.25	25.8333	1.25	1.33333				108.667	71.6667	5.08333	30.4167	0.833333	1.5
	-------------- COHORT ----------------														-------------- COHORT: TUMOR ----------------														-------------- COHORT: MET ----------------
	Total	Total protein coding	Total protein coding - exonic	Total protein coding - exonic/splicing	Total protein coding - splicing	Total protein coding - nonsynonymous SNV	Total protein coding - stopgain	Total protein coding - synonymous SNV	Total protein coding - unknown	Total protein coding - .	Total ncRNA	Total ncRNA - exonic	Total ncRNA - splicing		Total	Total protein coding	Total protein coding - exonic	Total protein coding - exonic/splicing	Total protein coding - splicing	Total protein coding - nonsynonymous SNV	Total protein coding - stopgain	Total protein coding - synonymous SNV	Total protein coding - unknown	Total protein coding - .	Total ncRNA	Total ncRNA - exonic	Total ncRNA - splicing		Total	Total protein coding	Total protein coding - exonic	Total protein coding - exonic/splicing	Total protein coding - splicing	Total protein coding - nonsynonymous SNV	Total protein coding - stopgain	Total protein coding - synonymous SNV	Total protein coding - unknown	Total protein coding - .	Total ncRNA	Total ncRNA - exonic	Total ncRNA - splicing
snvs_H032 ALL v2	2192	1428	1405	1	22	981	62	424	14	22	764	758	6		1601	1039	1022	1	16	703	46	304	14	16	562	558	4		1823	1197	1179	0	18	809	55	358	14	16	626	621	5
snvs_H032 ALL v2 min 2	207	146	146	0	0	79	2	15	1	0	61	61	0		125	86	86	0	0	47	1	7	1	0	39	39	0		144	102	102	0	0	52	2	9	1	0	42	42	0
