# Supplementary material for: Whole genome sequencing puts forward hypotheses on metastasis evolution and therapy in colorectal cancer
Source: Nat Commun. 2018 Nov 14;9:4782. doi: 10.1038/s41467-018-07041-z (PMC6235880; doi:10.1038/s41467-018-07041-z)
Supplement: Supplementary file 13 — Supplementary Data 11 [file 41467_2018_7041_MOESM13_ESM.xlsx]

## Sheet: SD11 Indel summary
	-------------- COMBINED --------------								-------------- TUMOR --------------								-------------- MET --------------
	Total	Total protein coding	Total protein coding - exonic	Total protein coding - splicing	Total ncRNA	Total ncRNA - exonic	Total ncRNA - exonic/splicing		Total	Total protein coding	Total protein coding - exonic	Total protein coding - splicing	Total ncRNA	Total ncRNA - exonic	Total ncRNA - exonic/splicing		Total	Total protein coding	Total protein coding - exonic	Total protein coding - splicing	Total ncRNA	Total ncRNA - exonic	Total ncRNA - exonic/splicing
CRC-001	14	5	5	0	9	9	0		13	5	5	0	8	8	0		13	5	5	0	8	8	0
CRC-002	19	8	6	2	11	11	0		12	6	5	1	6	6	0		17	7	5	2	10	10	0
CRC-003	8	4	4	0	4	4	0		8	4	4	0	4	4	0		0	0	0	0	0	0	0
CRC-004	10	3	2	0	7	7	0		8	3	2	0	5	5	0		8	3	2	0	5	5	0
CRC-005	19	10	10	0	9	8	1		13	7	7	0	6	5	1		18	9	9	0	9	8	1
CRC-006	9	2	2	0	7	5	0		9	2	2	0	7	5	0		8	2	2	0	6	4	0
CRC-007	18	4	4	0	14	13	0		11	3	3	0	8	7	0		12	2	2	0	10	9	0
CRC-008	15	6	6	0	9	9	0		12	5	5	0	7	7	0		11	4	4	0	7	7	0
CRC-009	15	8	8	0	7	7	0		9	4	4	0	5	5	0		12	6	6	0	6	6	0
CRC-010	23	18	16	0	5	5	0		15	12	10	0	3	3	0		15	12	11	0	3	3	0
CRC-011	12	7	7	0	5	5	0		11	7	7	0	4	4	0		10	5	5	0	5	5	0
CRC-012	16	8	5	0	8	8	0		0	0	0	0	0	0	0		0	0	0	0	0	0	0
min	8	2	2	0	4	4	0		0	0	0	0	0	0	0		0	0	0	0	0	0	0
max	23	18	16	2	14	13	1		15	12	10	1	8	8	1		18	12	11	2	10	10	1
median	15	6.5	5.5	0	7.5	7.5	0		11	4.5	4.5	0	5.5	5	0		11.5	4.5	4.5	0	6	5.5	0
mean	14.8333	6.91667	6.25	0.166667	7.91667	7.58333	0.0833333		10.0833	4.83333	4.5	0.0833333	5.25	4.91667	0.0833333		10.3333	4.58333	4.25	0.166667	5.75	5.41667	0.0833333
	-------------- COMBINED --------------								-------------- TUMOR --------------								-------------- MET --------------
	Total protein coding	Total protein coding - frameshift deletion	Total protein coding - frameshift insertion	Total protein coding - nonframeshift deletion	Total protein coding - nonframeshift insertion	Total protein coding - unknown	Total protein coding - stopgain		Total protein coding	Total protein coding - frameshift deletion	Total protein coding - frameshift insertion	Total protein coding - nonframeshift deletion	Total protein coding - nonframeshift insertion	Total protein coding - unknown	Total protein coding - stopgain		Total protein coding	Total protein coding - frameshift deletion	Total protein coding - frameshift insertion	Total protein coding - nonframeshift deletion	Total protein coding - nonframeshift insertion	Total protein coding - unknown	Total protein coding - stopgain
CRC-001	5	1	4	0	0	0	0		5	1	4	0	0	0	0		5	1	4	0	0	0	0
CRC-002	8	3	3	0	0	0	0		6	2	3	0	0	0	0		7	2	3	0	0	0	0
CRC-003	4	2	1	1	0	0	0		4	2	1	1	0	0	0		0	0	0	0	0	0	0
CRC-004	3	1	1	0	0	0	0		3	1	1	0	0	0	0		3	1	1	0	0	0	0
CRC-005	10	5	4	1	0	0	0		7	3	4	0	0	0	0		9	5	3	1	0	0	0
CRC-006	2	1	0	1	0	0	0		2	1	0	1	0	0	0		2	1	0	1	0	0	0
CRC-007	4	2	0	1	1	0	0		3	2	0	1	0	0	0		2	1	0	1	0	0	0
CRC-008	6	4	1	0	1	0	0		5	3	1	0	1	0	0		4	3	1	0	0	0	0
CRC-009	8	3	3	1	1	0	0		4	0	3	1	0	0	0		6	3	3	0	0	0	0
CRC-010	18	11	3	2	1	0	0		12	7	2	1	1	0	0		12	8	2	1	1	0	0
CRC-011	7	2	2	2	0	1	0		7	2	2	2	0	1	0		5	2	2	0	0	1	0
CRC-012	8	0	1	3	0	0	1		0	0	0	0	0	0	0		0	0	0	0	0	0	0
min	2	0	0	0	0	0	0		0	0	0	0	0	0	0		0	0	0	0	0	0	0
max	18	11	4	3	1	1	1		12	7	4	2	1	1	0		12	8	4	1	1	1	0
median	6.5	2	1.5	1	0	0	0		4.5	2	1.5	0.5	0	0	0		4.5	1.5	1.5	0	0	0	0
mean	6.91667	2.91667	1.91667	1	0.333333	0.0833333	0.0833333		4.83333	2	1.75	0.583333	0.166667	0.0833333	0		4.58333	2.25	1.58333	0.333333	0.0833333	0.0833333	0
	-------------- COHORT ALL --------------														-------------- COHORT: TUMOR --------------														-------------- COHORT MET --------------
	Total	Total protein coding	Total protein coding - exonic	Total protein coding - splicing	Total protein coding - frameshift deletion	Total protein coding - frameshift insertion	Total protein coding - nonframeshift deletion	Total protein coding - nonframeshift insertion	Total protein coding - unknown	Total protein coding - stopgain	Total ncRNA	Total ncRNA - exonic	Total ncRNA - exonic/splicing		Total	Total protein coding	Total protein coding - exonic	Total protein coding - splicing	Total protein coding - frameshift deletion	Total protein coding - frameshift insertion	Total protein coding - nonframeshift deletion	Total protein coding - nonframeshift insertion	Total protein coding - unknown	Total protein coding - stopgain	Total ncRNA	Total ncRNA - exonic	Total ncRNA - exonic/splicing		Total	Total protein coding	Total protein coding - exonic	Total protein coding - splicing	Total protein coding - frameshift deletion	Total protein coding - frameshift insertion	Total protein coding - nonframeshift deletion	Total protein coding - nonframeshift insertion	Total protein coding - unknown	Total protein coding - stopgain	Total ncRNA	Total ncRNA - exonic	Total ncRNA - exonic/splicing
snvs_H032 ALL v2	167	74	66	2	30	21	12	4	1	1	94	90	1		113	52	48	1	21	20	7	2	1	0	62	58	1		115	47	43	2	22	18	4	2	1	0	69	65	1
snvs_H032 ALL v2 min 2	5	3	3	0	2	2	0	0	0	0	1	1	0		5	3	3	0	1	1	0	0	0	0	1	1	0		4	3	3	0	2	1	0	0	0	0	0	0	0
