# Supplementary material for: Whole genome sequencing puts forward hypotheses on metastasis evolution and therapy in colorectal cancer
Source: Nat Commun. 2018 Nov 14;9:4782. doi: 10.1038/s41467-018-07041-z (PMC6235880; doi:10.1038/s41467-018-07041-z)
Supplement: Supplementary file 14 — Supplementary Data 12 [file 41467_2018_7041_MOESM14_ESM.xlsx]

## Sheet: SD12 mutation correlation
ChiSq test using both tumor and metastasis samples				ChiSq test using only tumor samples					ChiSq test using both tumor and metastasis samples				ChiSq test using only tumor samples					ChiSq test using both tumor and metastasis samples				ChiSq test using tumor samples only					ChiSq test using both tumor and metastasis samples				ChiSq test using tumor samples only					ChiSq test using both tumor and metastasis samples				ChiSq test using tumor samples only					ChiSq test using both tumor and metastasis samples				ChiSq test using only tumor samples
AC010091.1	Obs	Exp		AC010091.1	Obs	Exp			AC010091.1	Obs	Exp		AC010091.1	Obs	Exp			AC010091.1	Obs	Exp		AC010091.1	Obs	Exp			AC010091.1	Obs	Exp		AC010091.1	Obs	Exp			AC010091.1	Obs	Exp		AC010091.1	Obs	Exp			AC010091.1	Obs	Exp		AC010091.1
Youngest half	4	3		Youngest half	2	1.5			Females	4	2		Females	2	1			Colon	2	2		Colon	1	1			pT-2	2	0.5		pT-2	1	0.25			pN-0	0	0.5		pN-0	0	0.25			left	2	2.4		left
Oldest half	2	3		Oldest half	1	1.5			Males	2	4		Males	1	2			Rectum	0	3		Rectum	0	1.5			pT-3	4	4.5		pT-3	2	2.25			pN-1	2	2.5		pN-1	1	1.25			right	2	1.6		right
ChiSq			0.414216	ChiSq			0.563703		ChiSq			0.0832645	ChiSq			0.220671		Rectum/Colon	4	1		Rectum/Colon	2	0.5			pT-4	0	1		pT-4	0	0.5			pN-2	4	3		pN-2	2	1.5			ChiSq			0.683091	ChiSq
																		ChiSq			0.00247875	ChiSq			0.0497871		ChiSq			0.0621765	ChiSq			0.249352		ChiSq			0.627089	ChiSq			0.79189
AC016683.6	Obs	Exp		AC016683.6	Obs	Exp			AC016683.6	Obs	Exp		AC016683.6	Obs	Exp																														AC016683.6	Obs	Exp		AC016683.6
Youngest half	2	2		Youngest half	1	1			Females	0	1.33333		Females	0	0.666667			AC016683.6	Obs	Exp		AC016683.6	Obs	Exp			AC016683.6	Obs	Exp		AC016683.6	Obs	Exp			AC016683.6	Obs	Exp		AC016683.6	Obs	Exp			left	2	1.2		left
Oldest half	2	2		Oldest half	1	1			Males	4	2.66667		Males	2	1.33333			Colon	2	1.33333		Colon	1	0.666667			pT-2	0	0.333333		pT-2	0	0.166667			pN-0	0	0.333333		pN-0	0	0.166667			right	0	0.8		right
ChiSq			1	ChiSq			1		ChiSq			0.157299	ChiSq			0.317311		Rectum	2	2		Rectum	1	1			pT-3	4	3		pT-3	2	1.5			pN-1	4	1.66667		pN-1	2	0.833333			ChiSq			0.248213	ChiSq
																		Rectum/Colon	0	0.666667		Rectum/Colon	0	0.333333			pT-4	0	0.666667		pT-4	0	0.333333			pN-2	0	2		pN-2	0	1
AC018865.8	Obs	Exp		AC018865.8	Obs	Exp			AC018865.8	Obs	Exp		AC018865.8	Obs	Exp			ChiSq			0.606531	ChiSq			0.778801		ChiSq			0.513417	ChiSq			0.716531		ChiSq			0.0608101	ChiSq			0.246597		AC018865.8	Obs	Exp		AC018865.8
Youngest half	4	2		Youngest half	2	1			Females	2	1.33333		Females	1	0.666667																														left	0	1.2		left
Oldest half	0	2		Oldest half	0	1			Males	2	2.66667		Males	1	1.33333			AC018865.8	Obs	Exp		AC018865.8	Obs	Exp			AC018865.8	Obs	Exp		AC018865.8	Obs	Exp			AC018865.8	Obs	Exp		AC018865.8	Obs	Exp			right	2	0.8		right
ChiSq			0.0455003	ChiSq			0.157299		ChiSq			0.4795	ChiSq			0.617075		Colon	2	1.33333		Colon	1	0.666667			pT-2	2	0.333333		pT-2	1	0.166667			pN-0	0	0.333333		pN-0	0	0.166667			ChiSq			0.0832645	ChiSq
																		Rectum	2	2		Rectum	1	1			pT-3	0	3		pT-3	0	1.5			pN-1	4	1.66667		pN-1	2	0.833333
AP003039.3	Obs	Exp		AP003039.3	Obs	Exp			AP003039.3	Obs	Exp		AP003039.3	Obs	Exp			Rectum/Colon	0	0.666667		Rectum/Colon	0	0.333333			pT-4	2	0.666667		pT-4	1	0.333333			pN-2	0	2		pN-2	0	1			AP003039.3	Obs	Exp		AP003039.3
Youngest half	2	2		Youngest half	1	1			Females	0	1.33333		Females	0	0.666667			ChiSq			0.606531	ChiSq			0.778801		ChiSq			0.000911882	ChiSq			0.0301974		ChiSq			0.0608101	ChiSq			0.246597		left	2	1.2		left
Oldest half	2	2		Oldest half	1	1			Males	4	2.66667		Males	2	1.33333																														right	0	0.8		right
ChiSq			1	ChiSq			1		ChiSq			0.157299	ChiSq			0.317311		AP003039.3	Obs	Exp		AP003039.3	Obs	Exp			AP003039.3	Obs	Exp		AP003039.3	Obs	Exp			AP003039.3	Obs	Exp		AP003039.3	Obs	Exp			ChiSq			0.248213	ChiSq
																		Colon	0	1.33333		Colon	0	0.666667			pT-2	0	0.333333		pT-2	0	0.166667			pN-0	0	0.333333		pN-0	0	0.166667
CTD-2292P10.4	Obs	Exp		CTD-2292P10.4	Obs	Exp			CTD-2292P10.4	Obs	Exp		CTD-2292P10.4	Obs	Exp			Rectum	2	2		Rectum	1	1			pT-3	2	3		pT-3	1	1.5			pN-1	2	1.66667		pN-1	1	0.833333			CTD-2292P10.4	Obs	Exp		CTD-2292P10.4
Youngest half	0	3		Youngest half	0	1.5			Females	0	2		Females	0	1			Rectum/Colon	2	0.666667		Rectum/Colon	1	0.333333			pT-4	2	0.666667		pT-4	1	0.333333			pN-2	2	2		pN-2	1	1			left	4	2.4		left
Oldest half	6	3		Oldest half	3	1.5			Males	6	4		Males	3	2			ChiSq			0.135335	ChiSq			0.367879		ChiSq			0.188876	ChiSq			0.434598		ChiSq			0.818731	ChiSq			0.904837		right	0	1.6		right
ChiSq			0.0143059	ChiSq			0.0832645		ChiSq			0.0832645	ChiSq			0.220671																													ChiSq			0.10247	ChiSq
																		CTD-2292P10.4	Obs	Exp		CTD-2292P10.4	Obs	Exp			CTD-2292P10.4	Obs	Exp		CTD-2292P10.4	Obs	Exp			CTD-2292P10.4	Obs	Exp		CTD-2292P10.4	Obs	Exp
CTD-2561B21.5	Obs	Exp		CTD-2561B21.5	Obs	Exp			CTD-2561B21.5	Obs	Exp		CTD-2561B21.5	Obs	Exp			Colon	2	2		Colon	1	1			pT-2	0	0.5		pT-2	0	0.25			pN-0	2	0.5		pN-0	1	0.25			CTD-2561B21.5	Obs	Exp		CTD-2561B21.5
Youngest half	4	2		Youngest half	2	1			Females	2	1.33333		Females	1	0.666667			Rectum	2	3		Rectum	1	1.5			pT-3	6	4.5		pT-3	3	2.25			pN-1	2	2.5		pN-1	1	1.25			left	0	1.2		left
Oldest half	0	2		Oldest half	0	1			Males	2	2.66667		Males	1	1.33333			Rectum/Colon	2	1		Rectum/Colon	1	0.5			pT-4	0	1		pT-4	0	0.5			pN-2	2	3		pN-2	1	1.5			right	2	0.8		right
ChiSq			0.0455003	ChiSq			0.157299		ChiSq			0.4795	ChiSq			0.617075		ChiSq			0.513417	ChiSq			0.716531		ChiSq			0.367879	ChiSq			0.606531		ChiSq			0.0848673	ChiSq			0.29132		ChiSq			0.0832645	ChiSq
DNM1P51	Obs	Exp		DNM1P51	Obs	Exp			DNM1P51	Obs	Exp		DNM1P51	Obs	Exp			CTD-2561B21.5	Obs	Exp		CTD-2561B21.5	Obs	Exp			CTD-2561B21.5	Obs	Exp		CTD-2561B21.5	Obs	Exp			CTD-2561B21.5	Obs	Exp		CTD-2561B21.5	Obs	Exp			DNM1P51	Obs	Exp		DNM1P51
Youngest half	4	2		Youngest half	2	1			Females	0	1.33333		Females	0	0.666667			Colon	2	1.33333		Colon	1	0.666667			pT-2	2	0.333333		pT-2	1	0.166667			pN-0	0	0.333333		pN-0	0	0.166667			left	0	0		left
Oldest half	0	2		Oldest half	0	1			Males	4	2.66667		Males	2	1.33333			Rectum	2	2		Rectum	1	1			pT-3	2	3		pT-3	1	1.5			pN-1	4	1.66667		pN-1	2	0.833333			right	0	0		right
ChiSq			0.0455003	ChiSq			0.157299		ChiSq			0.157299	ChiSq			0.317311		Rectum/Colon	0	0.666667		Rectum/Colon	0	0.333333			pT-4	0	0.666667		pT-4	0	0.333333			pN-2	0	2		pN-2	0	1			ChiSq			#DIV/0!	ChiSq
																		ChiSq			0.606531	ChiSq			0.778801		ChiSq			0.00940356	ChiSq			0.096972		ChiSq			0.0608101	ChiSq			0.246597
ERVK3-1	Obs	Exp		ERVK3-1	Obs	Exp			ERVK3-1	Obs	Exp		ERVK3-1	Obs	Exp																														ERVK3-1	Obs	Exp		ERVK3-1
Youngest half	4	2		Youngest half	2	1			Females	2	1.33333		Females	1	0.666667			DNM1P51	Obs	Exp		DNM1P51	Obs	Exp			DNM1P51	Obs	Exp		DNM1P51	Obs	Exp			DNM1P51	Obs	Exp		DNM1P51	Obs	Exp			left	0	0		left
Oldest half	0	2		Oldest half	0	1			Males	2	2.66667		Males	1	1.33333			Colon	0	1.33333		Colon	0	0.666667			pT-2	0	0.333333		pT-2	0	0.166667			pN-0	0	0.333333		pN-0	0	0.166667			right	0	0		right
ChiSq			0.0455003	ChiSq			0.157299		ChiSq			0.4795	ChiSq			0.617075		Rectum	4	2		Rectum	2	1			pT-3	2	3		pT-3	1	1.5			pN-1	4	1.66667		pN-1	2	0.833333			ChiSq			#DIV/0!	ChiSq
																		Rectum/Colon	0	0.666667		Rectum/Colon	0	0.333333			pT-4	2	0.666667		pT-4	1	0.333333			pN-2	0	2		pN-2	0	1
GVINP1	Obs	Exp		GVINP1	Obs	Exp			GVINP1	Obs	Exp		GVINP1	Obs	Exp			ChiSq			0.135335	ChiSq			0.367879		ChiSq			0.188876	ChiSq			0.434598		ChiSq			0.0608101	ChiSq			0.246597		GVINP1	Obs	Exp		GVINP1
Youngest half	2	2		Youngest half	1	1			Females	0	1.33333		Females	0	0.666667																														left	2	1.2		left
Oldest half	2	2		Oldest half	1	1			Males	4	2.66667		Males	2	1.33333			ERVK3-1	Obs	Exp		ERVK3-1	Obs	Exp			ERVK3-1	Obs	Exp		ERVK3-1	Obs	Exp			ERVK3-1	Obs	Exp		ERVK3-1	Obs	Exp			right	0	0.8		right
ChiSq			1	ChiSq			1		ChiSq			0.157299	ChiSq			0.317311		Colon	0	1.33333		Colon	0	0.666667			pT-2	0	0.333333		pT-2	0	0.166667			pN-0	0	0.333333		pN-0	0	0.166667			ChiSq			0.248213	ChiSq
																		Rectum	2	2		Rectum	1	1			pT-3	4	3		pT-3	2	1.5			pN-1	2	1.66667		pN-1	1	0.833333
HERC2P3	Obs	Exp		HERC2P3	Obs	Exp			HERC2P3	Obs	Exp		HERC2P3	Obs	Exp			Rectum/Colon	2	0.666667		Rectum/Colon	1	0.333333			pT-4	0	0.666667		pT-4	0	0.333333			pN-2	2	2		pN-2	1	1			HERC2P3	Obs	Exp		HERC2P3
Youngest half	2	2		Youngest half	1	1			Females	0	1.33333		Females	0	0.666667			ChiSq			0.135335	ChiSq			0.367879		ChiSq			0.513417	ChiSq			0.716531		ChiSq			0.818731	ChiSq			0.904837		left	2	1.2		left
Oldest half	2	2		Oldest half	1	1			Males	4	2.66667		Males	2	1.33333																														right	0	0.8		right
ChiSq			1	ChiSq			1		ChiSq			0.157299	ChiSq			0.317311		GVINP1	Obs	Exp		GVINP1	Obs	Exp			GVINP1	Obs	Exp		GVINP1	Obs	Exp			GVINP1	Obs	Exp		GVINP1	Obs	Exp			ChiSq			0.248213	ChiSq
																		Colon	0	1.33333		Colon	0	0.666667			pT-2	0	0.333333		pT-2	0	0.166667			pN-0	0	0.333333		pN-0	0	0.166667
HLA-V	Obs	Exp		HLA-V	Obs	Exp			HLA-V	Obs	Exp		HLA-V	Obs	Exp			Rectum	2	2		Rectum	1	1			pT-3	4	3		pT-3	2	1.5			pN-1	2	1.66667		pN-1	1	0.833333			HLA-V	Obs	Exp		HLA-V
Youngest half	2	2		Youngest half	1	1			Females	1	1.33333		Females	0.5	0.666667			Rectum/Colon	2	0.666667		Rectum/Colon	1	0.333333			pT-4	0	0.666667		pT-4	0	0.333333			pN-2	2	2		pN-2	1	1			left	0	0.6		left
Oldest half	2	2		Oldest half	1	1			Males	3	2.66667		Males	1.5	1.33333			ChiSq			0.135335	ChiSq			0.367879		ChiSq			0.513417	ChiSq			0.716531		ChiSq			0.818731	ChiSq			0.904837		right	1	0.4		right
ChiSq			1	ChiSq			1		ChiSq			0.723674	ChiSq			0.802587																													ChiSq			0.220671	ChiSq
																		HERC2P3	Obs	Exp		HERC2P3	Obs	Exp			HERC2P3	Obs	Exp		HERC2P3	Obs	Exp			HERC2P3	Obs	Exp		HERC2P3	Obs	Exp
KCNQ1OT1	Obs	Exp		KCNQ1OT1	Obs	Exp			KCNQ1OT1	Obs	Exp		KCNQ1OT1	Obs	Exp			Colon	2	1.33333		Colon	1	0.666667			pT-2	0	0.333333		pT-2	0	0.166667			pN-0	0	0.333333		pN-0	0	0.166667			KCNQ1OT1	Obs	Exp		KCNQ1OT1
Youngest half	2	2		Youngest half	1	1			Females	0	1.33333		Females	0	0.666667			Rectum	2	2		Rectum	1	1			pT-3	4	3		pT-3	2	1.5			pN-1	4	1.66667		pN-1	2	0.833333			left	2	1.2		left
Oldest half	2	2		Oldest half	1	1			Males	4	2.66667		Males	2	1.33333			Rectum/Colon	0	0.666667		Rectum/Colon	0	0.333333			pT-4	0	0.666667		pT-4	0	0.333333			pN-2	0	2		pN-2	0	1			right	0	0.8		right
ChiSq			1	ChiSq			1		ChiSq			0.157299	ChiSq			0.317311		ChiSq			0.606531	ChiSq			0.778801		ChiSq			0.513417	ChiSq			0.716531		ChiSq			0.0608101	ChiSq			0.246597		ChiSq			0.248213	ChiSq
LINC00929	Obs	Exp		LINC00929	Obs	Exp			LINC00929	Obs	Exp		LINC00929	Obs	Exp			HLA-V	Obs	Exp		HLA-V	Obs	Exp			HLA-V	Obs	Exp		HLA-V	Obs	Exp			HLA-V	Obs	Exp		HLA-V	Obs	Exp			LINC00929	Obs	Exp		LINC00929
Youngest half	4	2		Youngest half	2	1			Females	0	1.33333		Females	0	0.666667			Colon	1	1.33333		Colon	0.5	0.666667			pT-2	1	0.333333		pT-2	0.5	0.166667			pN-0	2	0.333333		pN-0	1	0.166667			left	0	0		left
Oldest half	0	2		Oldest half	0	1			Males	4	2.66667		Males	2	1.33333			Rectum	3	2		Rectum	1.5	1			pT-3	3	3		pT-3	1.5	1.5			pN-1	2	1.66667		pN-1	1	0.833333			right	0	0		right
ChiSq			0.0455003	ChiSq			0.157299		ChiSq			0.157299	ChiSq			0.317311		Rectum/Colon	0	0.666667		Rectum/Colon	0	0.333333			pT-4	0	0.666667		pT-4	0	0.333333			pN-2	0	2		pN-2	0	1			ChiSq			#DIV/0!	ChiSq
																		ChiSq			0.535261	ChiSq			0.731616		ChiSq			0.367879	ChiSq			0.606531		ChiSq			0.00551656	ChiSq			0.0742736
RP1-65J11.1	Obs	Exp		RP1-65J11.1	Obs	Exp			RP1-65J11.1	Obs	Exp		RP1-65J11.1	Obs	Exp																														RP1-65J11.1	Obs	Exp		RP1-65J11.1
Youngest half	0	2		Youngest half	0	1			Females	0	1.33333		Females	0	0.666667			KCNQ1OT1	Obs	Exp		KCNQ1OT1	Obs	Exp			KCNQ1OT1	Obs	Exp		KCNQ1OT1	Obs	Exp			KCNQ1OT1	Obs	Exp		KCNQ1OT1	Obs	Exp			left	4	2.4		left
Oldest half	4	2		Oldest half	2	1			Males	4	2.66667		Males	2	1.33333			Colon	0	1.33333		Colon	0	0.666667			pT-2	0	0.333333		pT-2	0	0.166667			pN-0	0	0.333333		pN-0	0	0.166667			right	0	1.6		right
ChiSq			0.0455003	ChiSq			0.157299		ChiSq			0.157299	ChiSq			0.317311		Rectum	2	2		Rectum	1	1			pT-3	2	3		pT-3	1	1.5			pN-1	2	1.66667		pN-1	1	0.833333			ChiSq			0.10247	ChiSq
																		Rectum/Colon	2	0.666667		Rectum/Colon	1	0.333333			pT-4	2	0.666667		pT-4	1	0.333333			pN-2	2	2		pN-2	1	1
RP11-161I6.2	Obs	Exp		RP11-161I6.2	Obs	Exp			RP11-161I6.2	Obs	Exp		RP11-161I6.2	Obs	Exp			ChiSq			0.135335	ChiSq			0.367879		ChiSq			0.188876	ChiSq			0.434598		ChiSq			0.818731	ChiSq			0.904837		RP11-161I6.2	Obs	Exp		RP11-161I6.2
Youngest half	4	2		Youngest half	2	1			Females	0	1.33333		Females	0	0.666667																														left	0	0		left
Oldest half	0	2		Oldest half	0	1			Males	4	2.66667		Males	2	1.33333			LINC00929	Obs	Exp		LINC00929	Obs	Exp			LINC00929	Obs	Exp		LINC00929	Obs	Exp			LINC00929	Obs	Exp		LINC00929	Obs	Exp			right	0	0		right
ChiSq			0.0455003	ChiSq			0.157299		ChiSq			0.157299	ChiSq			0.317311		Colon	0	1.33333		Colon	0	0.666667			pT-2	0	0.333333		pT-2	0	0.166667			pN-0	0	0.333333		pN-0	0	0.166667			ChiSq			#DIV/0!	ChiSq
																		Rectum	4	2		Rectum	2	1			pT-3	4	3		pT-3	2	1.5			pN-1	4	1.66667		pN-1	2	0.833333
RP11-201E8.1	Obs	Exp		RP11-201E8.1	Obs	Exp			RP11-201E8.1	Obs	Exp		RP11-201E8.1	Obs	Exp			Rectum/Colon	0	0.666667		Rectum/Colon	0	0.333333			pT-4	0	0.666667		pT-4	0	0.333333			pN-2	0	2		pN-2	0	1			RP11-201E8.1	Obs	Exp		RP11-201E8.1
Youngest half	0	2		Youngest half	0	1			Females	2	1.33333		Females	1	0.666667			ChiSq			0.135335	ChiSq			0.367879		ChiSq			0.513417	ChiSq			0.716531		ChiSq			0.0608101	ChiSq			0.246597		left	2	2.4		left
Oldest half	4	2		Oldest half	2	1			Males	2	2.66667		Males	1	1.33333																														right	2	1.6		right
ChiSq			0.0455003	ChiSq			0.157299		ChiSq			0.4795	ChiSq			0.617075		RP1-65J11.1	Obs	Exp		RP1-65J11.1	Obs	Exp			RP1-65J11.1	Obs	Exp		RP1-65J11.1	Obs	Exp			RP1-65J11.1	Obs	Exp		RP1-65J11.1	Obs	Exp			ChiSq			0.683091	ChiSq
																		Colon	2	1.33333		Colon	1	0.666667			pT-2	0	0.333333		pT-2	0	0.166667			pN-0	0	0.333333		pN-0	0	0.166667
RP11-421L10.1	Obs	Exp		RP11-421L10.1	Obs	Exp			RP11-421L10.1	Obs	Exp		RP11-421L10.1	Obs	Exp			Rectum	0	2		Rectum	0	1			pT-3	4	3		pT-3	2	1.5			pN-1	2	1.66667		pN-1	1	0.833333			RP11-421L10.1	Obs	Exp		RP11-421L10.1
Youngest half	1	2		Youngest half	0.5	1			Females	1	1.33333		Females	0.5	0.666667			Rectum/Colon	2	0.666667		Rectum/Colon	1	0.333333			pT-4	0	0.666667		pT-4	0	0.333333			pN-2	2	2		pN-2	1	1			left	2	1.8		left
Oldest half	3	2		Oldest half	1.5	1			Males	3	2.66667		Males	1.5	1.33333			ChiSq			0.082085	ChiSq			0.286505		ChiSq			0.513417	ChiSq			0.716531		ChiSq			0.818731	ChiSq			0.904837		right	1	1.2		right
ChiSq			0.317311	ChiSq			0.4795		ChiSq			0.723674	ChiSq			0.802587																													ChiSq			0.813664	ChiSq
																		RP11-161I6.2	Obs	Exp		RP11-161I6.2	Obs	Exp			RP11-161I6.2	Obs	Exp		RP11-161I6.2	Obs	Exp			RP11-161I6.2	Obs	Exp		RP11-161I6.2	Obs	Exp
RP11-594N15.3	Obs	Exp		RP11-594N15.3	Obs	Exp			RP11-594N15.3	Obs	Exp		RP11-594N15.3	Obs	Exp			Colon	0	1.33333		Colon	0	0.666667			pT-2	0	0.333333		pT-2	0	0.166667			pN-0	0	0.333333		pN-0	0	0.166667			RP11-594N15.3	Obs	Exp		RP11-594N15.3
Youngest half	4	3		Youngest half	2	1.5			Females	2	2		Females	1	1			Rectum	4	2		Rectum	2	1			pT-3	2	3		pT-3	1	1.5			pN-1	4	1.66667		pN-1	2	0.833333			left	2	1.2		left
Oldest half	2	3		Oldest half	1	1.5			Males	4	4		Males	2	2			Rectum/Colon	0	0.666667		Rectum/Colon	0	0.333333			pT-4	2	0.666667		pT-4	1	0.333333			pN-2	0	2		pN-2	0	1			right	0	0.8		right
ChiSq			0.414216	ChiSq			0.563703		ChiSq			1	ChiSq			1		ChiSq			0.135335	ChiSq			0.367879		ChiSq			0.188876	ChiSq			0.434598		ChiSq			0.0608101	ChiSq			0.246597		ChiSq			0.248213	ChiSq
RP11-983P16.2	Obs	Exp		RP11-983P16.2	Obs	Exp			RP11-983P16.2	Obs	Exp		RP11-983P16.2	Obs	Exp			RP11-201E8.1	Obs	Exp		RP11-201E8.1	Obs	Exp			RP11-201E8.1	Obs	Exp		RP11-201E8.1	Obs	Exp			RP11-201E8.1	Obs	Exp		RP11-201E8.1	Obs	Exp			RP11-983P16.2	Obs	Exp		RP11-983P16.2
Youngest half	4	2		Youngest half	2	1			Females	4	1.33333		Females	2	0.666667			Colon	2	1.33333		Colon	1	0.666667			pT-2	0	0.333333		pT-2	0	0.166667			pN-0	0	0.333333		pN-0	0	0.166667			left	0	0		left
Oldest half	0	2		Oldest half	0	1			Males	0	2.66667		Males	0	1.33333			Rectum	0	2		Rectum	0	1			pT-3	4	3		pT-3	2	1.5			pN-1	0	1.66667		pN-1	0	0.833333			right	0	0		right
ChiSq			0.0455003	ChiSq			0.157299		ChiSq			0.00467773	ChiSq			0.0455003		Rectum/Colon	2	0.666667		Rectum/Colon	1	0.333333			pT-4	0	0.666667		pT-4	0	0.333333			pN-2	4	2		pN-2	2	1			ChiSq			#DIV/0!	ChiSq
																		ChiSq			0.082085	ChiSq			0.286505		ChiSq			0.513417	ChiSq			0.716531		ChiSq			0.135335	ChiSq			0.367879
SEC24B-AS1	Obs	Exp		SEC24B-AS1	Obs	Exp			SEC24B-AS1	Obs	Exp		SEC24B-AS1	Obs	Exp																														SEC24B-AS1	Obs	Exp		SEC24B-AS1
Youngest half	2	2		Youngest half	1	1			Females	0	1.33333		Females	0	0.666667			RP11-421L10.1	Obs	Exp		RP11-421L10.1	Obs	Exp			RP11-421L10.1	Obs	Exp		RP11-421L10.1	Obs	Exp			RP11-421L10.1	Obs	Exp		RP11-421L10.1	Obs	Exp			left	2	1.2		left
Oldest half	2	2		Oldest half	1	1			Males	4	2.66667		Males	2	1.33333			Colon	1	1.33333		Colon	0.5	0.666667			pT-2	0	0.333333		pT-2	0	0.166667			pN-0	0	0.333333		pN-0	0	0.166667			right	0	0.8		right
ChiSq			1	ChiSq			1		ChiSq			0.157299	ChiSq			0.317311		Rectum	1	2		Rectum	0.5	1			pT-3	4	3		pT-3	2	1.5			pN-1	1	1.66667		pN-1	0.5	0.833333			ChiSq			0.248213	ChiSq
																		Rectum/Colon	2	0.666667		Rectum/Colon	1	0.333333			pT-4	0	0.666667		pT-4	0	0.333333			pN-2	3	2		pN-2	1.5	1
SNHG14	Obs	Exp		SNHG14	Obs	Exp			SNHG14	Obs	Exp		SNHG14	Obs	Exp			ChiSq			0.196912	ChiSq			0.443747		ChiSq			0.513417	ChiSq			0.716531		ChiSq			0.57695	ChiSq			0.759572		SNHG14	Obs	Exp		SNHG14
Youngest half	4	2.5		Youngest half	2	1.25			Females	0	1.66667		Females	0	0.833333																														left	0	0		left
Oldest half	1	2.5		Oldest half	0.5	1.25			Males	5	3.33333		Males	2.5	1.66667			RP11-594N15.3	Obs	Exp		RP11-594N15.3	Obs	Exp			RP11-594N15.3	Obs	Exp		RP11-594N15.3	Obs	Exp			RP11-594N15.3	Obs	Exp		RP11-594N15.3	Obs	Exp			right	0	0		right
ChiSq			0.179712	ChiSq			0.342782		ChiSq			0.113846	ChiSq			0.263552		Colon	2	2		Colon	1	1			pT-2	0	0.5		pT-2	0	0.25			pN-0	0	0.5		pN-0	0	0.25			ChiSq			#DIV/0!	ChiSq
																		Rectum	4	3		Rectum	2	1.5			pT-3	6	4.5		pT-3	3	2.25			pN-1	4	2.5		pN-1	2	1.25
SOX2-OT	Obs	Exp		SOX2-OT	Obs	Exp			SOX2-OT	Obs	Exp		SOX2-OT	Obs	Exp			Rectum/Colon	0	1		Rectum/Colon	0	0.5			pT-4	0	1		pT-4	0	0.5			pN-2	2	3		pN-2	1	1.5			SOX2-OT	Obs	Exp		SOX2-OT
Youngest half	4	2		Youngest half	2	1			Females	2	1.33333		Females	1	0.666667			ChiSq			0.513417	ChiSq			0.716531		ChiSq			0.367879	ChiSq			0.606531		ChiSq			0.42035	ChiSq			0.648344		left	0	1.2		left
Oldest half	0	2		Oldest half	0	1			Males	2	2.66667		Males	1	1.33333																														right	2	0.8		right
ChiSq			0.0455003	ChiSq			0.157299		ChiSq			0.4795	ChiSq			0.617075		RP11-983P16.2	Obs	Exp		RP11-983P16.2	Obs	Exp			RP11-983P16.2	Obs	Exp		RP11-983P16.2	Obs	Exp			RP11-983P16.2	Obs	Exp		RP11-983P16.2	Obs	Exp			ChiSq			0.0832645	ChiSq
																		Colon	0	1.33333		Colon	0	0.666667			pT-2	0	0.333333		pT-2	0	0.166667			pN-0	0	0.333333		pN-0	0	0.166667
AMOTL1	Obs	Exp		AMOTL1	Obs	Exp			AMOTL1	Obs	Exp		AMOTL1	Obs	Exp			Rectum	2	2		Rectum	1	1			pT-3	4	3		pT-3	2	1.5			pN-1	0	1.66667		pN-1	0	0.833333			AMOTL1	Obs	Exp		AMOTL1
Youngest half	2	2		Youngest half	1	1			Females	0	1.33333		Females	0	0.666667			Rectum/Colon	2	0.666667		Rectum/Colon	1	0.333333			pT-4	0	0.666667		pT-4	0	0.333333			pN-2	4	2		pN-2	2	1			left	2	1.2		left
Oldest half	2	2		Oldest half	1	1			Males	4	2.66667		Males	2	1.33333			ChiSq			0.135335	ChiSq			0.367879		ChiSq			0.513417	ChiSq			0.716531		ChiSq			0.135335	ChiSq			0.367879		right	0	0.8		right
ChiSq			1	ChiSq			1		ChiSq			0.157299	ChiSq			0.317311																													ChiSq			0.248213	ChiSq
																		SEC24B-AS1	Obs	Exp		SEC24B-AS1	Obs	Exp			SEC24B-AS1	Obs	Exp		SEC24B-AS1	Obs	Exp			SEC24B-AS1	Obs	Exp		SEC24B-AS1	Obs	Exp
APC	Obs	Exp		APC	Obs	Exp			APC	Obs	Exp		APC	Obs	Exp			Colon	2	1.33333		Colon	1	0.666667			pT-2	0	0.333333		pT-2	0	0.166667			pN-0	0	0.333333		pN-0	0	0.166667			APC	Obs	Exp		APC
Youngest half	12	10		Youngest half	6	5			Females	8	6.66667		Females	4	3.33333			Rectum	2	2		Rectum	1	1			pT-3	4	3		pT-3	2	1.5			pN-1	4	1.66667		pN-1	2	0.833333			left	4	4.8		left
Oldest half	8	10		Oldest half	4	5			Males	12	13.3333		Males	6	6.66667			Rectum/Colon	0	0.666667		Rectum/Colon	0	0.333333			pT-4	0	0.666667		pT-4	0	0.333333			pN-2	0	2		pN-2	0	1			right	4	3.2		right
ChiSq			0.371093	ChiSq			0.527089		ChiSq			0.527089	ChiSq			0.654721		ChiSq			0.606531	ChiSq			0.778801		ChiSq			0.513417	ChiSq			0.716531		ChiSq			0.0608101	ChiSq			0.246597		ChiSq			0.563703	ChiSq
ARHGEF33	Obs	Exp		ARHGEF33	Obs	Exp			ARHGEF33	Obs	Exp		ARHGEF33	Obs	Exp			SNHG14	Obs	Exp		SNHG14	Obs	Exp			SNHG14	Obs	Exp		SNHG14	Obs	Exp			SNHG14	Obs	Exp		SNHG14	Obs	Exp			ARHGEF33	Obs	Exp		ARHGEF33
Youngest half	4	3		Youngest half	2	1.5			Females	0	2		Females	0	1			Colon	0	1.66667		Colon	0	0.833333			pT-2	0	0.416667		pT-2	0	0.208333			pN-0	1	0.416667		pN-0	0.5	0.208333			left	2	1.2		left
Oldest half	2	3		Oldest half	1	1.5			Males	6	4		Males	3	2			Rectum	5	2.5		Rectum	2.5	1.25			pT-3	5	3.75		pT-3	2.5	1.875			pN-1	4	2.08333		pN-1	2	1.04167			right	0	0.8		right
ChiSq			0.414216	ChiSq			0.563703		ChiSq			0.0832645	ChiSq			0.220671		Rectum/Colon	0	0.833333		Rectum/Colon	0	0.416667			pT-4	0	0.833333		pT-4	0	0.416667			pN-2	0	2.5		pN-2	0	1.25			ChiSq			0.248213	ChiSq
																		ChiSq			0.082085	ChiSq			0.286505		ChiSq			0.434598	ChiSq			0.659241		ChiSq			0.0788664	ChiSq			0.280832
CDH11	Obs	Exp		CDH11	Obs	Exp			CDH11	Obs	Exp		CDH11	Obs	Exp																														CDH11	Obs	Exp		CDH11
Youngest half	2	2		Youngest half	1	1			Females	0	1.33333		Females	0	0.666667			SOX2-OT	Obs	Exp		SOX2-OT	Obs	Exp			SOX2-OT	Obs	Exp		SOX2-OT	Obs	Exp			SOX2-OT	Obs	Exp		SOX2-OT	Obs	Exp			left	2	1.2		left
Oldest half	2	2		Oldest half	1	1			Males	4	2.66667		Males	2	1.33333			Colon	2	1.33333		Colon	1	0.666667			pT-2	2	0.333333		pT-2	1	0.166667			pN-0	0	0.333333		pN-0	0	0.166667			right	0	0.8		right
ChiSq			1	ChiSq			1		ChiSq			0.157299	ChiSq			0.317311		Rectum	2	2		Rectum	1	1			pT-3	2	3		pT-3	1	1.5			pN-1	4	1.66667		pN-1	2	0.833333			ChiSq			0.248213	ChiSq
																		Rectum/Colon	0	0.666667		Rectum/Colon	0	0.333333			pT-4	0	0.666667		pT-4	0	0.333333			pN-2	0	2		pN-2	0	1
CNTNAP2	Obs	Exp		CNTNAP2	Obs	Exp			CNTNAP2	Obs	Exp		CNTNAP2	Obs	Exp			ChiSq			0.606531	ChiSq			0.778801		ChiSq			0.00940356	ChiSq			0.096972		ChiSq			0.0608101	ChiSq			0.246597		CNTNAP2	Obs	Exp		CNTNAP2
Youngest half	2	2		Youngest half	1	1			Females	2	1.33333		Females	1	0.666667																														left	2	2.4		left
Oldest half	2	2		Oldest half	1	1			Males	2	2.66667		Males	1	1.33333			AMOTL1	Obs	Exp		AMOTL1	Obs	Exp			AMOTL1	Obs	Exp		AMOTL1	Obs	Exp			AMOTL1	Obs	Exp		AMOTL1	Obs	Exp			right	2	1.6		right
ChiSq			1	ChiSq			1		ChiSq			0.4795	ChiSq			0.617075		Colon	2	1.33333		Colon	1	0.666667			pT-2	0	0.333333		pT-2	0	0.166667			pN-0	0	0.333333		pN-0	0	0.166667			ChiSq			0.683091	ChiSq
																		Rectum	2	2		Rectum	1	1			pT-3	2	3		pT-3	1	1.5			pN-1	4	1.66667		pN-1	2	0.833333
COL6A5	Obs	Exp		COL6A5	Obs	Exp			COL6A5	Obs	Exp		COL6A5	Obs	Exp			Rectum/Colon	0	0.666667		Rectum/Colon	0	0.333333			pT-4	2	0.666667		pT-4	1	0.333333			pN-2	0	2		pN-2	0	1			COL6A5	Obs	Exp		COL6A5
Youngest half	2	2		Youngest half	1	1			Females	0	1.33333		Females	0	0.666667			ChiSq			0.606531	ChiSq			0.778801		ChiSq			0.188876	ChiSq			0.434598		ChiSq			0.0608101	ChiSq			0.246597		left	2	1.2		left
Oldest half	2	2		Oldest half	1	1			Males	4	2.66667		Males	2	1.33333																														right	0	0.8		right
ChiSq			1	ChiSq			1		ChiSq			0.157299	ChiSq			0.317311		APC	Obs	Exp		APC	Obs	Exp			APC	Obs	Exp		APC	Obs	Exp			APC	Obs	Exp		APC	Obs	Exp			ChiSq			0.248213	ChiSq
																		Colon	6	6.66667		Colon	3	3.33333			pT-2	2	1.66667		pT-2	1	0.833333			pN-0	1	1.66667		pN-0	0.5	0.833333
CYP11B1	Obs	Exp		CYP11B1	Obs	Exp			CYP11B1	Obs	Exp		CYP11B1	Obs	Exp			Rectum	10	10		Rectum	5	5			pT-3	16	15		pT-3	8	7.5			pN-1	10	8.33333		pN-1	5	4.16667			CYP11B1	Obs	Exp		CYP11B1
Youngest half	4	2		Youngest half	2	1			Females	2	1.33333		Females	1	0.666667			Rectum/Colon	4	3.33333		Rectum/Colon	2	1.66667			pT-4	2	3.33333		pT-4	1	1.66667			pN-2	9	10		pN-2	4.5	5			left	0	1.2		left
Oldest half	0	2		Oldest half	0	1			Males	2	2.66667		Males	1	1.33333			ChiSq			0.904837	ChiSq			0.951229		ChiSq			0.716531	ChiSq			0.846482		ChiSq			0.704688	ChiSq			0.839457		right	2	0.8		right
ChiSq			0.0455003	ChiSq			0.157299		ChiSq			0.4795	ChiSq			0.617075																													ChiSq			0.0832645	ChiSq
																		ARHGEF33	Obs	Exp		ARHGEF33	Obs	Exp			ARHGEF33	Obs	Exp		ARHGEF33	Obs	Exp			ARHGEF33	Obs	Exp		ARHGEF33	Obs	Exp
DST	Obs	Exp		DST	Obs	Exp			DST	Obs	Exp		DST	Obs	Exp			Colon	0	2		Colon	0	1			pT-2	0	0.5		pT-2	0	0.25			pN-0	0	0.5		pN-0	0	0.25			DST	Obs	Exp		DST
Youngest half	2	2		Youngest half	1	1			Females	0	1.33333		Females	0	0.666667			Rectum	4	3		Rectum	2	1.5			pT-3	4	4.5		pT-3	2	2.25			pN-1	4	2.5		pN-1	2	1.25			left	2	1.2		left
Oldest half	2	2		Oldest half	1	1			Males	4	2.66667		Males	2	1.33333			Rectum/Colon	2	1		Rectum/Colon	1	0.5			pT-4	2	1		pT-4	1	0.5			pN-2	2	3		pN-2	1	1.5			right	0	0.8		right
ChiSq			1	ChiSq			1		ChiSq			0.157299	ChiSq			0.317311		ChiSq			0.188876	ChiSq			0.434598		ChiSq			0.459426	ChiSq			0.67781		ChiSq			0.42035	ChiSq			0.648344		ChiSq			0.248213	ChiSq
EPS8L2	Obs	Exp		EPS8L2	Obs	Exp			EPS8L2	Obs	Exp		EPS8L2	Obs	Exp			CDH11	Obs	Exp		CDH11	Obs	Exp			CDH11	Obs	Exp		CDH11	Obs	Exp			CDH11	Obs	Exp		CDH11	Obs	Exp			EPS8L2	Obs	Exp		EPS8L2
Youngest half	2	2		Youngest half	1	1			Females	2	1.33333		Females	1	0.666667			Colon	0	1.33333		Colon	0	0.666667			pT-2	0	0.333333		pT-2	0	0.166667			pN-0	0	0.333333		pN-0	0	0.166667			left	0	1.2		left
Oldest half	2	2		Oldest half	1	1			Males	2	2.66667		Males	1	1.33333			Rectum	2	2		Rectum	1	1			pT-3	2	3		pT-3	1	1.5			pN-1	2	1.66667		pN-1	1	0.833333			right	2	0.8		right
ChiSq			1	ChiSq			1		ChiSq			0.4795	ChiSq			0.617075		Rectum/Colon	2	0.666667		Rectum/Colon	1	0.333333			pT-4	2	0.666667		pT-4	1	0.333333			pN-2	2	2		pN-2	1	1			ChiSq			0.0832645	ChiSq
																		ChiSq			0.135335	ChiSq			0.367879		ChiSq			0.188876	ChiSq			0.434598		ChiSq			0.818731	ChiSq			0.904837
EVC	Obs	Exp		EVC	Obs	Exp			EVC	Obs	Exp		EVC	Obs	Exp																														EVC	Obs	Exp		EVC
Youngest half	2	2		Youngest half	1	1			Females	0	1.33333		Females	0	0.666667			CNTNAP2	Obs	Exp		CNTNAP2	Obs	Exp			CNTNAP2	Obs	Exp		CNTNAP2	Obs	Exp			CNTNAP2	Obs	Exp		CNTNAP2	Obs	Exp			left	2	1.2		left
Oldest half	2	2		Oldest half	1	1			Males	4	2.66667		Males	2	1.33333			Colon	4	1.33333		Colon	2	0.666667			pT-2	2	0.333333		pT-2	1	0.166667			pN-0	0	0.333333		pN-0	0	0.166667			right	0	0.8		right
ChiSq			1	ChiSq			1		ChiSq			0.157299	ChiSq			0.317311		Rectum	0	2		Rectum	0	1			pT-3	2	3		pT-3	1	1.5			pN-1	4	1.66667		pN-1	2	0.833333			ChiSq			0.248213	ChiSq
																		Rectum/Colon	0	0.666667		Rectum/Colon	0	0.333333			pT-4	0	0.666667		pT-4	0	0.333333			pN-2	0	2		pN-2	0	1
FBXW7	Obs	Exp		FBXW7	Obs	Exp			FBXW7	Obs	Exp		FBXW7	Obs	Exp			ChiSq			0.0183156	ChiSq			0.135335		ChiSq			0.00940356	ChiSq			0.096972		ChiSq			0.0608101	ChiSq			0.246597		FBXW7	Obs	Exp		FBXW7
Youngest half	2	2		Youngest half	1	1			Females	0	1.33333		Females	0	0.666667																														left	2	1.2		left
Oldest half	2	2		Oldest half	1	1			Males	4	2.66667		Males	2	1.33333			COL6A5	Obs	Exp		COL6A5	Obs	Exp			COL6A5	Obs	Exp		COL6A5	Obs	Exp			COL6A5	Obs	Exp		COL6A5	Obs	Exp			right	0	0.8		right
ChiSq			1	ChiSq			1		ChiSq			0.157299	ChiSq			0.317311		Colon	0	1.33333		Colon	0	0.666667			pT-2	0	0.333333		pT-2	0	0.166667			pN-0	0	0.333333		pN-0	0	0.166667			ChiSq			0.248213	ChiSq
																		Rectum	2	2		Rectum	1	1			pT-3	4	3		pT-3	2	1.5			pN-1	2	1.66667		pN-1	1	0.833333
FCRL5	Obs	Exp		FCRL5	Obs	Exp			FCRL5	Obs	Exp		FCRL5	Obs	Exp			Rectum/Colon	2	0.666667		Rectum/Colon	1	0.333333			pT-4	0	0.666667		pT-4	0	0.333333			pN-2	2	2		pN-2	1	1			FCRL5	Obs	Exp		FCRL5
Youngest half	0	2		Youngest half	0	1			Females	2	1.33333		Females	1	0.666667			ChiSq			0.135335	ChiSq			0.367879		ChiSq			0.513417	ChiSq			0.716531		ChiSq			0.818731	ChiSq			0.904837		left	2	2.4		left
Oldest half	4	2		Oldest half	2	1			Males	2	2.66667		Males	1	1.33333																														right	2	1.6		right
ChiSq			0.0455003	ChiSq			0.157299		ChiSq			0.4795	ChiSq			0.617075		CYP11B1	Obs	Exp		CYP11B1	Obs	Exp			CYP11B1	Obs	Exp		CYP11B1	Obs	Exp			CYP11B1	Obs	Exp		CYP11B1	Obs	Exp			ChiSq			0.683091	ChiSq
																		Colon	2	1.33333		Colon	1	0.666667			pT-2	2	0.333333		pT-2	1	0.166667			pN-0	0	0.333333		pN-0	0	0.166667
FMR1	Obs	Exp		FMR1	Obs	Exp			FMR1	Obs	Exp		FMR1	Obs	Exp			Rectum	2	2		Rectum	1	1			pT-3	2	3		pT-3	1	1.5			pN-1	4	1.66667		pN-1	2	0.833333			FMR1	Obs	Exp		FMR1
Youngest half	2	2		Youngest half	1	1			Females	2	1.33333		Females	1	0.666667			Rectum/Colon	0	0.666667		Rectum/Colon	0	0.333333			pT-4	0	0.666667		pT-4	0	0.333333			pN-2	0	2		pN-2	0	1			left	0	1.2		left
Oldest half	2	2		Oldest half	1	1			Males	2	2.66667		Males	1	1.33333			ChiSq			0.606531	ChiSq			0.778801		ChiSq			0.00940356	ChiSq			0.096972		ChiSq			0.0608101	ChiSq			0.246597		right	2	0.8		right
ChiSq			1	ChiSq			1		ChiSq			0.4795	ChiSq			0.617075																													ChiSq			0.0832645	ChiSq
																		DST	Obs	Exp		DST	Obs	Exp			DST	Obs	Exp		DST	Obs	Exp			DST	Obs	Exp		DST	Obs	Exp
HK3	Obs	Exp		HK3	Obs	Exp			HK3	Obs	Exp		HK3	Obs	Exp			Colon	0	1.33333		Colon	0	0.666667			pT-2	0	0.333333		pT-2	0	0.166667			pN-0	0	0.333333		pN-0	0	0.166667			HK3	Obs	Exp		HK3
Youngest half	2	2		Youngest half	1	1			Females	2	1.33333		Females	1	0.666667			Rectum	2	2		Rectum	1	1			pT-3	4	3		pT-3	2	1.5			pN-1	2	1.66667		pN-1	1	0.833333			left	2	1.2		left
Oldest half	2	2		Oldest half	1	1			Males	2	2.66667		Males	1	1.33333			Rectum/Colon	2	0.666667		Rectum/Colon	1	0.333333			pT-4	0	0.666667		pT-4	0	0.333333			pN-2	2	2		pN-2	1	1			right	0	0.8		right
ChiSq			1	ChiSq			1		ChiSq			0.4795	ChiSq			0.617075		ChiSq			0.135335	ChiSq			0.367879		ChiSq			0.513417	ChiSq			0.716531		ChiSq			0.818731	ChiSq			0.904837		ChiSq			0.248213	ChiSq
KCTD1	Obs	Exp		KCTD1	Obs	Exp			KCTD1	Obs	Exp		KCTD1	Obs	Exp			EPS8L2	Obs	Exp		EPS8L2	Obs	Exp			EPS8L2	Obs	Exp		EPS8L2	Obs	Exp			EPS8L2	Obs	Exp		EPS8L2	Obs	Exp			KCTD1	Obs	Exp		KCTD1
Youngest half	4	2		Youngest half	2	1			Females	2	1.33333		Females	1	0.666667			Colon	2	1.33333		Colon	1	0.666667			pT-2	2	0.333333		pT-2	1	0.166667			pN-0	2	0.333333		pN-0	1	0.166667			left	0	1.2		left
Oldest half	0	2		Oldest half	0	1			Males	2	2.66667		Males	1	1.33333			Rectum	2	2		Rectum	1	1			pT-3	2	3		pT-3	1	1.5			pN-1	2	1.66667		pN-1	1	0.833333			right	2	0.8		right
ChiSq			0.0455003	ChiSq			0.157299		ChiSq			0.4795	ChiSq			0.617075		Rectum/Colon	0	0.666667		Rectum/Colon	0	0.333333			pT-4	0	0.666667		pT-4	0	0.333333			pN-2	0	2		pN-2	0	1			ChiSq			0.0832645	ChiSq
																		ChiSq			0.606531	ChiSq			0.778801		ChiSq			0.00940356	ChiSq			0.096972		ChiSq			0.00551656	ChiSq			0.0742736
KRAS	Obs	Exp		KRAS	Obs	Exp			KRAS	Obs	Exp		KRAS	Obs	Exp																														KRAS	Obs	Exp		KRAS
Youngest half	4	3.5		Youngest half	2	1.75			Females	4	2.33333		Females	2	1.16667			EVC	Obs	Exp		EVC	Obs	Exp			EVC	Obs	Exp		EVC	Obs	Exp			EVC	Obs	Exp		EVC	Obs	Exp			left	0	1.2		left
Oldest half	3	3.5		Oldest half	1.5	1.75			Males	3	4.66667		Males	1.5	2.33333			Colon	0	1.33333		Colon	0	0.666667			pT-2	0	0.333333		pT-2	0	0.166667			pN-0	0	0.333333		pN-0	0	0.166667			right	2	0.8		right
ChiSq			0.705457	ChiSq			0.789268		ChiSq			0.181449	ChiSq			0.344704		Rectum	2	2		Rectum	1	1			pT-3	4	3		pT-3	2	1.5			pN-1	2	1.66667		pN-1	1	0.833333			ChiSq			0.0832645	ChiSq
																		Rectum/Colon	2	0.666667		Rectum/Colon	1	0.333333			pT-4	0	0.666667		pT-4	0	0.333333			pN-2	2	2		pN-2	1	1
LRP1B	Obs	Exp		LRP1B	Obs	Exp			LRP1B	Obs	Exp		LRP1B	Obs	Exp			ChiSq			0.135335	ChiSq			0.367879		ChiSq			0.513417	ChiSq			0.716531		ChiSq			0.818731	ChiSq			0.904837		LRP1B	Obs	Exp		LRP1B
Youngest half	8	4.5		Youngest half	4	2.25			Females	4	3		Females	2	1.5																														left	0	1.2		left
Oldest half	1	4.5		Oldest half	0.5	2.25			Males	5	6		Males	2.5	3			FBXW7	Obs	Exp		FBXW7	Obs	Exp			FBXW7	Obs	Exp		FBXW7	Obs	Exp			FBXW7	Obs	Exp		FBXW7	Obs	Exp			right	2	0.8		right
ChiSq			0.0196307	ChiSq			0.0989602		ChiSq			0.4795	ChiSq			0.617075		Colon	0	1.33333		Colon	0	0.666667			pT-2	0	0.333333		pT-2	0	0.166667			pN-0	0	0.333333		pN-0	0	0.166667			ChiSq			0.0832645	ChiSq
																		Rectum	2	2		Rectum	1	1			pT-3	4	3		pT-3	2	1.5			pN-1	2	1.66667		pN-1	1	0.833333
MGAM	Obs	Exp		MGAM	Obs	Exp			MGAM	Obs	Exp		MGAM	Obs	Exp			Rectum/Colon	2	0.666667		Rectum/Colon	1	0.333333			pT-4	0	0.666667		pT-4	0	0.333333			pN-2	2	2		pN-2	1	1			MGAM	Obs	Exp		MGAM
Youngest half	2	2		Youngest half	1	1			Females	2	1.33333		Females	1	0.666667			ChiSq			0.135335	ChiSq			0.367879		ChiSq			0.513417	ChiSq			0.716531		ChiSq			0.818731	ChiSq			0.904837		left	0	1.2		left
Oldest half	2	2		Oldest half	1	1			Males	2	2.66667		Males	1	1.33333																														right	2	0.8		right
ChiSq			1	ChiSq			1		ChiSq			0.4795	ChiSq			0.617075		FCRL5	Obs	Exp		FCRL5	Obs	Exp			FCRL5	Obs	Exp		FCRL5	Obs	Exp			FCRL5	Obs	Exp		FCRL5	Obs	Exp			ChiSq			0.0832645	ChiSq
																		Colon	4	1.33333		Colon	2	0.666667			pT-2	0	0.333333		pT-2	0	0.166667			pN-0	0	0.333333		pN-0	0	0.166667
NAV2	Obs	Exp		NAV2	Obs	Exp			NAV2	Obs	Exp		NAV2	Obs	Exp			Rectum	0	2		Rectum	0	1			pT-3	4	3		pT-3	2	1.5			pN-1	2	1.66667		pN-1	1	0.833333			NAV2	Obs	Exp		NAV2
Youngest half	4	2		Youngest half	2	1			Females	0	1.33333		Females	0	0.666667			Rectum/Colon	0	0.666667		Rectum/Colon	0	0.333333			pT-4	0	0.666667		pT-4	0	0.333333			pN-2	2	2		pN-2	1	1			left	0	0		left
Oldest half	0	2		Oldest half	0	1			Males	4	2.66667		Males	2	1.33333			ChiSq			0.0183156	ChiSq			0.135335		ChiSq			0.513417	ChiSq			0.716531		ChiSq			0.818731	ChiSq			0.904837		right	0	0		right
ChiSq			0.0455003	ChiSq			0.157299		ChiSq			0.157299	ChiSq			0.317311																													ChiSq			#DIV/0!	ChiSq
																		FMR1	Obs	Exp		FMR1	Obs	Exp			FMR1	Obs	Exp		FMR1	Obs	Exp			FMR1	Obs	Exp		FMR1	Obs	Exp
NDN	Obs	Exp		NDN	Obs	Exp			NDN	Obs	Exp		NDN	Obs	Exp			Colon	2	1.33333		Colon	1	0.666667			pT-2	0	0.333333		pT-2	0	0.166667			pN-0	0	0.333333		pN-0	0	0.166667			NDN	Obs	Exp		NDN
Youngest half	4	2		Youngest half	2	1			Females	2	1.33333		Females	1	0.666667			Rectum	2	2		Rectum	1	1			pT-3	4	3		pT-3	2	1.5			pN-1	2	1.66667		pN-1	1	0.833333			left	0	1.2		left
Oldest half	0	2		Oldest half	0	1			Males	2	2.66667		Males	1	1.33333			Rectum/Colon	0	0.666667		Rectum/Colon	0	0.333333			pT-4	0	0.666667		pT-4	0	0.333333			pN-2	2	2		pN-2	1	1			right	2	0.8		right
ChiSq			0.0455003	ChiSq			0.157299		ChiSq			0.4795	ChiSq			0.617075		ChiSq			0.606531	ChiSq			0.778801		ChiSq			0.513417	ChiSq			0.716531		ChiSq			0.818731	ChiSq			0.904837		ChiSq			0.0832645	ChiSq
OR2T33	Obs	Exp		OR2T33	Obs	Exp			OR2T33	Obs	Exp		OR2T33	Obs	Exp			HK3	Obs	Exp		HK3	Obs	Exp			HK3	Obs	Exp		HK3	Obs	Exp			HK3	Obs	Exp		HK3	Obs	Exp			OR2T33	Obs	Exp		OR2T33
Youngest half	0	2		Youngest half	0	1			Females	2	1.33333		Females	1	0.666667			Colon	2	1.33333		Colon	1	0.666667			pT-2	0	0.333333		pT-2	0	0.166667			pN-0	0	0.333333		pN-0	0	0.166667			left	2	2.4		left
Oldest half	4	2		Oldest half	2	1			Males	2	2.66667		Males	1	1.33333			Rectum	0	2		Rectum	0	1			pT-3	4	3		pT-3	2	1.5			pN-1	2	1.66667		pN-1	1	0.833333			right	2	1.6		right
ChiSq			0.0455003	ChiSq			0.157299		ChiSq			0.4795	ChiSq			0.617075		Rectum/Colon	2	0.666667		Rectum/Colon	1	0.333333			pT-4	0	0.666667		pT-4	0	0.333333			pN-2	2	2		pN-2	1	1			ChiSq			0.683091	ChiSq
																		ChiSq			0.082085	ChiSq			0.286505		ChiSq			0.513417	ChiSq			0.716531		ChiSq			0.818731	ChiSq			0.904837
OR5W2	Obs	Exp		OR5W2	Obs	Exp			OR5W2	Obs	Exp		OR5W2	Obs	Exp																														OR5W2	Obs	Exp		OR5W2
Youngest half	4	2		Youngest half	2	1			Females	2	1.33333		Females	1	0.666667			KCTD1	Obs	Exp		KCTD1	Obs	Exp			KCTD1	Obs	Exp		KCTD1	Obs	Exp			KCTD1	Obs	Exp		KCTD1	Obs	Exp			left	0	1.2		left
Oldest half	0	2		Oldest half	0	1			Males	2	2.66667		Males	1	1.33333			Colon	2	1.33333		Colon	1	0.666667			pT-2	2	0.333333		pT-2	1	0.166667			pN-0	0	0.333333		pN-0	0	0.166667			right	2	0.8		right
ChiSq			0.0455003	ChiSq			0.157299		ChiSq			0.4795	ChiSq			0.617075		Rectum	2	2		Rectum	1	1			pT-3	0	3		pT-3	0	1.5			pN-1	4	1.66667		pN-1	2	0.833333			ChiSq			0.0832645	ChiSq
																		Rectum/Colon	0	0.666667		Rectum/Colon	0	0.333333			pT-4	2	0.666667		pT-4	1	0.333333			pN-2	0	2		pN-2	0	1
POLDIP3	Obs	Exp		POLDIP3	Obs	Exp			POLDIP3	Obs	Exp		POLDIP3	Obs	Exp			ChiSq			0.606531	ChiSq			0.778801		ChiSq			0.000911882	ChiSq			0.0301974		ChiSq			0.0608101	ChiSq			0.246597		POLDIP3	Obs	Exp		POLDIP3
Youngest half	4	2		Youngest half	2	1			Females	0	1.33333		Females	0	0.666667																														left	0	0		left
Oldest half	0	2		Oldest half	0	1			Males	4	2.66667		Males	2	1.33333			KRAS	Obs	Exp		KRAS	Obs	Exp			KRAS	Obs	Exp		KRAS	Obs	Exp			KRAS	Obs	Exp		KRAS	Obs	Exp			right	0	0		right
ChiSq			0.0455003	ChiSq			0.157299		ChiSq			0.157299	ChiSq			0.317311		Colon	2	2.33333		Colon	1	1.16667			pT-2	0	0.583333		pT-2	0	0.291667			pN-0	0	0.583333		pN-0	0	0.291667			ChiSq			#DIV/0!	ChiSq
																		Rectum	5	3.5		Rectum	2.5	1.75			pT-3	7	5.25		pT-3	3.5	2.625			pN-1	2	2.91667		pN-1	1	1.45833
PROKR1	Obs	Exp		PROKR1	Obs	Exp			PROKR1	Obs	Exp		PROKR1	Obs	Exp			Rectum/Colon	0	1.16667		Rectum/Colon	0	0.583333			pT-4	0	1.16667		pT-4	0	0.583333			pN-2	5	3.5		pN-2	2.5	1.75			PROKR1	Obs	Exp		PROKR1
Youngest half	2	2		Youngest half	1	1			Females	4	1.33333		Females	2	0.666667			ChiSq			0.395118	ChiSq			0.628584		ChiSq			0.311403	ChiSq			0.558035		ChiSq			0.469005	ChiSq			0.684839		left	0	2.4		left
Oldest half	2	2		Oldest half	1	1			Males	0	2.66667		Males	0	1.33333																														right	4	1.6		right
ChiSq			1	ChiSq			1		ChiSq			0.00467773	ChiSq			0.0455003		LRP1B	Obs	Exp		LRP1B	Obs	Exp			LRP1B	Obs	Exp		LRP1B	Obs	Exp			LRP1B	Obs	Exp		LRP1B	Obs	Exp			ChiSq			0.0143059	ChiSq
																		Colon	2	3		Colon	1	1.5			pT-2	2	0.75		pT-2	1	0.375			pN-0	1	0.75		pN-0	0.5	0.375
RP1	Obs	Exp		RP1	Obs	Exp			RP1	Obs	Exp		RP1	Obs	Exp			Rectum	7	4.5		Rectum	3.5	2.25			pT-3	5	6.75		pT-3	2.5	3.375			pN-1	6	3.75		pN-1	3	1.875			RP1	Obs	Exp		RP1
Youngest half	0	2		Youngest half	0	1			Females	0	1.33333		Females	0	0.666667			Rectum/Colon	0	1.5		Rectum/Colon	0	0.75			pT-4	2	1.5		pT-4	1	0.75			pN-2	2	4.5		pN-2	1	2.25			left	2	1.2		left
Oldest half	4	2		Oldest half	2	1			Males	4	2.66667		Males	2	1.33333			ChiSq			0.199666	ChiSq			0.44684		ChiSq			0.258761	ChiSq			0.508685		ChiSq			0.243872	ChiSq			0.493834		right	0	0.8		right
ChiSq			0.0455003	ChiSq			0.157299		ChiSq			0.157299	ChiSq			0.317311																													ChiSq			0.248213	ChiSq
																		MGAM	Obs	Exp		MGAM	Obs	Exp			MGAM	Obs	Exp		MGAM	Obs	Exp			MGAM	Obs	Exp		MGAM	Obs	Exp
SHANK1	Obs	Exp		SHANK1	Obs	Exp			SHANK1	Obs	Exp		SHANK1	Obs	Exp			Colon	2	1.33333		Colon	1	0.666667			pT-2	0	0.333333		pT-2	0	0.166667			pN-0	0	0.333333		pN-0	0	0.166667			SHANK1	Obs	Exp		SHANK1
Youngest half	4	2		Youngest half	2	1			Females	0	1.33333		Females	0	0.666667			Rectum	2	2		Rectum	1	1			pT-3	4	3		pT-3	2	1.5			pN-1	2	1.66667		pN-1	1	0.833333			left	0	0		left
Oldest half	0	2		Oldest half	0	1			Males	4	2.66667		Males	2	1.33333			Rectum/Colon	0	0.666667		Rectum/Colon	0	0.333333			pT-4	0	0.666667		pT-4	0	0.333333			pN-2	2	2		pN-2	1	1			right	0	0		right
ChiSq			0.0455003	ChiSq			0.157299		ChiSq			0.157299	ChiSq			0.317311		ChiSq			0.606531	ChiSq			0.778801		ChiSq			0.513417	ChiSq			0.716531		ChiSq			0.818731	ChiSq			0.904837		ChiSq			#DIV/0!	ChiSq
SLC26A10	Obs	Exp		SLC26A10	Obs	Exp			SLC26A10	Obs	Exp		SLC26A10	Obs	Exp			NAV2	Obs	Exp		NAV2	Obs	Exp			NAV2	Obs	Exp		NAV2	Obs	Exp			NAV2	Obs	Exp		NAV2	Obs	Exp			SLC26A10	Obs	Exp		SLC26A10
Youngest half	2	2		Youngest half	1	1			Females	4	1.33333		Females	2	0.666667			Colon	0	1.33333		Colon	0	0.666667			pT-2	0	0.333333		pT-2	0	0.166667			pN-0	0	0.333333		pN-0	0	0.166667			left	0	1.2		left
Oldest half	2	2		Oldest half	1	1			Males	0	2.66667		Males	0	1.33333			Rectum	4	2		Rectum	2	1			pT-3	4	3		pT-3	2	1.5			pN-1	4	1.66667		pN-1	2	0.833333			right	2	0.8		right
ChiSq			1	ChiSq			1		ChiSq			0.00467773	ChiSq			0.0455003		Rectum/Colon	0	0.666667		Rectum/Colon	0	0.333333			pT-4	0	0.666667		pT-4	0	0.333333			pN-2	0	2		pN-2	0	1			ChiSq			0.0832645	ChiSq
																		ChiSq			0.135335	ChiSq			0.367879		ChiSq			0.513417	ChiSq			0.716531		ChiSq			0.0608101	ChiSq			0.246597
SOX9	Obs	Exp		SOX9	Obs	Exp			SOX9	Obs	Exp		SOX9	Obs	Exp																														SOX9	Obs	Exp		SOX9
Youngest half	2	2		Youngest half	1	1			Females	2	1.33333		Females	1	0.666667			NDN	Obs	Exp		NDN	Obs	Exp			NDN	Obs	Exp		NDN	Obs	Exp			NDN	Obs	Exp		NDN	Obs	Exp			left	2	1.2		left
Oldest half	2	2		Oldest half	1	1			Males	2	2.66667		Males	1	1.33333			Colon	2	1.33333		Colon	1	0.666667			pT-2	2	0.333333		pT-2	1	0.166667			pN-0	0	0.333333		pN-0	0	0.166667			right	0	0.8		right
ChiSq			1	ChiSq			1		ChiSq			0.4795	ChiSq			0.617075		Rectum	2	2		Rectum	1	1			pT-3	2	3		pT-3	1	1.5			pN-1	4	1.66667		pN-1	2	0.833333			ChiSq			0.248213	ChiSq
																		Rectum/Colon	0	0.666667		Rectum/Colon	0	0.333333			pT-4	0	0.666667		pT-4	0	0.333333			pN-2	0	2		pN-2	0	1
SPHKAP	Obs	Exp		SPHKAP	Obs	Exp			SPHKAP	Obs	Exp		SPHKAP	Obs	Exp			ChiSq			0.606531	ChiSq			0.778801		ChiSq			0.00940356	ChiSq			0.096972		ChiSq			0.0608101	ChiSq			0.246597		SPHKAP	Obs	Exp		SPHKAP
Youngest half	4	2.5		Youngest half	2	1.25			Females	2	1.66667		Females	1	0.833333																														left	0	0		left
Oldest half	1	2.5		Oldest half	0.5	1.25			Males	3	3.33333		Males	1.5	1.66667			OR2T33	Obs	Exp		OR2T33	Obs	Exp			OR2T33	Obs	Exp		OR2T33	Obs	Exp			OR2T33	Obs	Exp		OR2T33	Obs	Exp			right	0	0		right
ChiSq			0.179712	ChiSq			0.342782		ChiSq			0.75183	ChiSq			0.823063		Colon	2	1.33333		Colon	1	0.666667			pT-2	0	0.333333		pT-2	0	0.166667			pN-0	0	0.333333		pN-0	0	0.166667			ChiSq			#DIV/0!	ChiSq
																		Rectum	0	2		Rectum	0	1			pT-3	4	3		pT-3	2	1.5			pN-1	0	1.66667		pN-1	0	0.833333
TBC1D17	Obs	Exp		TBC1D17	Obs	Exp			TBC1D17	Obs	Exp		TBC1D17	Obs	Exp			Rectum/Colon	2	0.666667		Rectum/Colon	1	0.333333			pT-4	0	0.666667		pT-4	0	0.333333			pN-2	4	2		pN-2	2	1			TBC1D17	Obs	Exp		TBC1D17
Youngest half	4	2		Youngest half	2	1			Females	2	1.33333		Females	1	0.666667			ChiSq			0.082085	ChiSq			0.286505		ChiSq			0.513417	ChiSq			0.716531		ChiSq			0.135335	ChiSq			0.367879		left	0	0		left
Oldest half	0	2		Oldest half	0	1			Males	2	2.66667		Males	1	1.33333																														right	0	0		right
ChiSq			0.0455003	ChiSq			0.157299		ChiSq			0.4795	ChiSq			0.617075		OR5W2	Obs	Exp		OR5W2	Obs	Exp			OR5W2	Obs	Exp		OR5W2	Obs	Exp			OR5W2	Obs	Exp		OR5W2	Obs	Exp			ChiSq			#DIV/0!	ChiSq
																		Colon	2	1.33333		Colon	1	0.666667			pT-2	2	0.333333		pT-2	1	0.166667			pN-0	0	0.333333		pN-0	0	0.166667
TCF7L2	Obs	Exp		TCF7L2	Obs	Exp			TCF7L2	Obs	Exp		TCF7L2	Obs	Exp			Rectum	2	2		Rectum	1	1			pT-3	2	3		pT-3	1	1.5			pN-1	4	1.66667		pN-1	2	0.833333			TCF7L2	Obs	Exp		TCF7L2
Youngest half	4	3.5		Youngest half	2	1.75			Females	4	2.33333		Females	2	1.16667			Rectum/Colon	0	0.666667		Rectum/Colon	0	0.333333			pT-4	0	0.666667		pT-4	0	0.333333			pN-2	0	2		pN-2	0	1			left	0	1.2		left
Oldest half	3	3.5		Oldest half	1.5	1.75			Males	3	4.66667		Males	1.5	2.33333			ChiSq			0.606531	ChiSq			0.778801		ChiSq			0.00940356	ChiSq			0.096972		ChiSq			0.0608101	ChiSq			0.246597		right	2	0.8		right
ChiSq			0.705457	ChiSq			0.789268		ChiSq			0.181449	ChiSq			0.344704																													ChiSq			0.0832645	ChiSq
																		POLDIP3	Obs	Exp		POLDIP3	Obs	Exp			POLDIP3	Obs	Exp		POLDIP3	Obs	Exp			POLDIP3	Obs	Exp		POLDIP3	Obs	Exp
TP53	Obs	Exp		TP53	Obs	Exp			TP53	Obs	Exp		TP53	Obs	Exp			Colon	0	1.33333		Colon	0	0.666667			pT-2	0	0.333333		pT-2	0	0.166667			pN-0	0	0.333333		pN-0	0	0.166667			TP53	Obs	Exp		TP53
Youngest half	8	7.5		Youngest half	4	3.75			Females	3	5		Females	1.5	2.5			Rectum	4	2		Rectum	2	1			pT-3	2	3		pT-3	1	1.5			pN-1	4	1.66667		pN-1	2	0.833333			left	4	3		left
Oldest half	7	7.5		Oldest half	3.5	3.75			Males	12	10		Males	6	5			Rectum/Colon	0	0.666667		Rectum/Colon	0	0.333333			pT-4	2	0.666667		pT-4	1	0.333333			pN-2	0	2		pN-2	0	1			right	1	2		right
ChiSq			0.796253	ChiSq			0.855132		ChiSq			0.273322	ChiSq			0.438578		ChiSq			0.135335	ChiSq			0.367879		ChiSq			0.188876	ChiSq			0.434598		ChiSq			0.0608101	ChiSq			0.246597		ChiSq			0.36131	ChiSq
TRABD2B	Obs	Exp		TRABD2B	Obs	Exp			TRABD2B	Obs	Exp		TRABD2B	Obs	Exp			PROKR1	Obs	Exp		PROKR1	Obs	Exp			PROKR1	Obs	Exp		PROKR1	Obs	Exp			PROKR1	Obs	Exp		PROKR1	Obs	Exp			TRABD2B	Obs	Exp		TRABD2B
Youngest half	2	2		Youngest half	1	1			Females	0	1.33333		Females	0	0.666667			Colon	4	1.33333		Colon	2	0.666667			pT-2	2	0.333333		pT-2	1	0.166667			pN-0	0	0.333333		pN-0	0	0.166667			left	2	1.2		left
Oldest half	2	2		Oldest half	1	1			Males	4	2.66667		Males	2	1.33333			Rectum	0	2		Rectum	0	1			pT-3	2	3		pT-3	1	1.5			pN-1	2	1.66667		pN-1	1	0.833333			right	0	0.8		right
ChiSq			1	ChiSq			1		ChiSq			0.157299	ChiSq			0.317311		Rectum/Colon	0	0.666667		Rectum/Colon	0	0.333333			pT-4	0	0.666667		pT-4	0	0.333333			pN-2	2	2		pN-2	1	1			ChiSq			0.248213	ChiSq
																		ChiSq			0.0183156	ChiSq			0.135335		ChiSq			0.00940356	ChiSq			0.096972		ChiSq			0.818731	ChiSq			0.904837
TTN	Obs	Exp		TTN	Obs	Exp			TTN	Obs	Exp		TTN	Obs	Exp																														TTN	Obs	Exp		TTN
Youngest half	2	4		Youngest half	1	2			Females	3	2.66667		Females	1.5	1.33333			RP1	Obs	Exp		RP1	Obs	Exp			RP1	Obs	Exp		RP1	Obs	Exp			RP1	Obs	Exp		RP1	Obs	Exp			left	3	3.6		left
Oldest half	6	4		Oldest half	3	2			Males	5	5.33333		Males	2.5	2.66667			Colon	0	1.33333		Colon	0	0.666667			pT-2	0	0.333333		pT-2	0	0.166667			pN-0	2	0.333333		pN-0	1	0.166667			right	3	2.4		right
ChiSq			0.157299	ChiSq			0.317311		ChiSq			0.802587	ChiSq			0.859684		Rectum	2	2		Rectum	1	1			pT-3	4	3		pT-3	2	1.5			pN-1	0	1.66667		pN-1	0	0.833333			ChiSq			0.617075	ChiSq
																		Rectum/Colon	2	0.666667		Rectum/Colon	1	0.333333			pT-4	0	0.666667		pT-4	0	0.333333			pN-2	2	2		pN-2	1	1
VPS13D	Obs	Exp		VPS13D	Obs	Exp			VPS13D	Obs	Exp		VPS13D	Obs	Exp			ChiSq			0.135335	ChiSq			0.367879		ChiSq			0.513417	ChiSq			0.716531		ChiSq			0.00673795	ChiSq			0.082085		VPS13D	Obs	Exp		VPS13D
Youngest half	2	2		Youngest half	1	1			Females	0	1.33333		Females	0	0.666667																														left	2	1.2		left
Oldest half	2	2		Oldest half	1	1			Males	4	2.66667		Males	2	1.33333			SHANK1	Obs	Exp		SHANK1	Obs	Exp			SHANK1	Obs	Exp		SHANK1	Obs	Exp			SHANK1	Obs	Exp		SHANK1	Obs	Exp			right	0	0.8		right
ChiSq			1	ChiSq			1		ChiSq			0.157299	ChiSq			0.317311		Colon	0	1.33333		Colon	0	0.666667			pT-2	0	0.333333		pT-2	0	0.166667			pN-0	0	0.333333		pN-0	0	0.166667			ChiSq			0.248213	ChiSq
																		Rectum	4	2		Rectum	2	1			pT-3	2	3		pT-3	1	1.5			pN-1	4	1.66667		pN-1	2	0.833333
WAS	Obs	Exp		WAS	Obs	Exp			WAS	Obs	Exp		WAS	Obs	Exp			Rectum/Colon	0	0.666667		Rectum/Colon	0	0.333333			pT-4	2	0.666667		pT-4	1	0.333333			pN-2	0	2		pN-2	0	1			WAS	Obs	Exp		WAS
Youngest half	0	2		Youngest half	0	1			Females	2	1.33333		Females	1	0.666667			ChiSq			0.135335	ChiSq			0.367879		ChiSq			0.188876	ChiSq			0.434598		ChiSq			0.0608101	ChiSq			0.246597		left	2	2.4		left
Oldest half	4	2		Oldest half	2	1			Males	2	2.66667		Males	1	1.33333																														right	2	1.6		right
ChiSq			0.0455003	ChiSq			0.157299		ChiSq			0.4795	ChiSq			0.617075		SLC26A10	Obs	Exp		SLC26A10	Obs	Exp			SLC26A10	Obs	Exp		SLC26A10	Obs	Exp			SLC26A10	Obs	Exp		SLC26A10	Obs	Exp			ChiSq			0.683091	ChiSq
																		Colon	2	1.33333		Colon	1	0.666667			pT-2	0	0.333333		pT-2	0	0.166667			pN-0	0	0.333333		pN-0	0	0.166667
WDR49	Obs	Exp		WDR49	Obs	Exp			WDR49	Obs	Exp		WDR49	Obs	Exp			Rectum	2	2		Rectum	1	1			pT-3	4	3		pT-3	2	1.5			pN-1	0	1.66667		pN-1	0	0.833333			WDR49	Obs	Exp		WDR49
Youngest half	1	2		Youngest half	0.5	1			Females	0	1.33333		Females	0	0.666667			Rectum/Colon	0	0.666667		Rectum/Colon	0	0.333333			pT-4	0	0.666667		pT-4	0	0.333333			pN-2	4	2		pN-2	2	1			left	3	1.8		left
Oldest half	3	2		Oldest half	1.5	1			Males	4	2.66667		Males	2	1.33333			ChiSq			0.606531	ChiSq			0.778801		ChiSq			0.513417	ChiSq			0.716531		ChiSq			0.135335	ChiSq			0.367879		right	0	1.2		right
ChiSq			0.317311	ChiSq			0.4795		ChiSq			0.157299	ChiSq			0.317311																													ChiSq			0.157299	ChiSq
																		SOX9	Obs	Exp		SOX9	Obs	Exp			SOX9	Obs	Exp		SOX9	Obs	Exp			SOX9	Obs	Exp		SOX9	Obs	Exp
ANO5	Obs	Exp		ANO5	Obs	Exp			ANO5	Obs	Exp		ANO5	Obs	Exp			Colon	2	1.33333		Colon	1	0.666667			pT-2	0	0.333333		pT-2	0	0.166667			pN-0	0	0.333333		pN-0	0	0.166667			ANO5	Obs	Exp		ANO5
Youngest half	2	2		Youngest half	1	1			Females	1	1.33333		Females	0.5	0.666667			Rectum	0	2		Rectum	0	1			pT-3	4	3		pT-3	2	1.5			pN-1	2	1.66667		pN-1	1	0.833333			left	1	1.2		left
Oldest half	2	2		Oldest half	1	1			Males	3	2.66667		Males	1.5	1.33333			Rectum/Colon	2	0.666667		Rectum/Colon	1	0.333333			pT-4	0	0.666667		pT-4	0	0.333333			pN-2	2	2		pN-2	1	1			right	1	0.8		right
ChiSq			1	ChiSq			1		ChiSq			0.723674	ChiSq			0.802587		ChiSq			0.082085	ChiSq			0.286505		ChiSq			0.513417	ChiSq			0.716531		ChiSq			0.818731	ChiSq			0.904837		ChiSq			0.77283	ChiSq
CBL	Obs	Exp		CBL	Obs	Exp			CBL	Obs	Exp		CBL	Obs	Exp			SPHKAP	Obs	Exp		SPHKAP	Obs	Exp			SPHKAP	Obs	Exp		SPHKAP	Obs	Exp			SPHKAP	Obs	Exp		SPHKAP	Obs	Exp			CBL	Obs	Exp		CBL
Youngest half	0	2		Youngest half	0	1			Females	2	1.33333		Females	1	0.666667			Colon	0	1.66667		Colon	0	0.833333			pT-2	0	0.416667		pT-2	0	0.208333			pN-0	0	0.416667		pN-0	0	0.208333			left	2	2.4		left
Oldest half	4	2		Oldest half	2	1			Males	2	2.66667		Males	1	1.33333			Rectum	5	2.5		Rectum	2.5	1.25			pT-3	3	3.75		pT-3	1.5	1.875			pN-1	2	2.08333		pN-1	1	1.04167			right	2	1.6		right
ChiSq			0.0455003	ChiSq			0.157299		ChiSq			0.4795	ChiSq			0.617075		Rectum/Colon	0	0.833333		Rectum/Colon	0	0.416667			pT-4	2	0.833333		pT-4	1	0.416667			pN-2	3	2.5		pN-2	1.5	1.25			ChiSq			0.683091	ChiSq
																		ChiSq			0.082085	ChiSq			0.286505		ChiSq			0.332871	ChiSq			0.57695		ChiSq			0.771052	ChiSq			0.878095
CBLB	Obs	Exp		CBLB	Obs	Exp			CBLB	Obs	Exp		CBLB	Obs	Exp																														CBLB	Obs	Exp		CBLB
Youngest half	4	2		Youngest half	2	1			Females	4	1.33333		Females	2	0.666667			TBC1D17	Obs	Exp		TBC1D17	Obs	Exp			TBC1D17	Obs	Exp		TBC1D17	Obs	Exp			TBC1D17	Obs	Exp		TBC1D17	Obs	Exp			left	0	1.2		left
Oldest half	0	2		Oldest half	0	1			Males	0	2.66667		Males	0	1.33333			Colon	0	1.33333		Colon	0	0.666667			pT-2	0	0.333333		pT-2	0	0.166667			pN-0	0	0.333333		pN-0	0	0.166667			right	2	0.8		right
ChiSq			0.0455003	ChiSq			0.157299		ChiSq			0.00467773	ChiSq			0.0455003		Rectum	4	2		Rectum	2	1			pT-3	2	3		pT-3	1	1.5			pN-1	2	1.66667		pN-1	1	0.833333			ChiSq			0.0832645	ChiSq
																		Rectum/Colon	0	0.666667		Rectum/Colon	0	0.333333			pT-4	2	0.666667		pT-4	1	0.333333			pN-2	2	2		pN-2	1	1
CD47	Obs	Exp		CD47	Obs	Exp			CD47	Obs	Exp		CD47	Obs	Exp			ChiSq			0.135335	ChiSq			0.367879		ChiSq			0.188876	ChiSq			0.434598		ChiSq			0.818731	ChiSq			0.904837		CD47	Obs	Exp		CD47
Youngest half	2	2		Youngest half	1	1			Females	2	1.33333		Females	1	0.666667																														left	2	2.4		left
Oldest half	2	2		Oldest half	1	1			Males	2	2.66667		Males	1	1.33333			TCF7L2	Obs	Exp		TCF7L2	Obs	Exp			TCF7L2	Obs	Exp		TCF7L2	Obs	Exp			TCF7L2	Obs	Exp		TCF7L2	Obs	Exp			right	2	1.6		right
ChiSq			1	ChiSq			1		ChiSq			0.4795	ChiSq			0.617075		Colon	2	2.33333		Colon	1	1.16667			pT-2	0	0.583333		pT-2	0	0.291667			pN-0	1	0.583333		pN-0	0.5	0.291667			ChiSq			0.683091	ChiSq
																		Rectum	5	3.5		Rectum	2.5	1.75			pT-3	5	5.25		pT-3	2.5	2.625			pN-1	2	2.91667		pN-1	1	1.45833
DACH2	Obs	Exp		DACH2	Obs	Exp			DACH2	Obs	Exp		DACH2	Obs	Exp			Rectum/Colon	0	1.16667		Rectum/Colon	0	0.583333			pT-4	2	1.16667		pT-4	1	0.583333			pN-2	4	3.5		pN-2	2	1.75			DACH2	Obs	Exp		DACH2
Youngest half	2	2.5		Youngest half	1	1.25			Females	1	1.66667		Females	0.5	0.833333			ChiSq			0.395118	ChiSq			0.628584		ChiSq			0.551431	ChiSq			0.742584		ChiSq			0.719952	ChiSq			0.8485		left	2	1.8		left
Oldest half	3	2.5		Oldest half	1.5	1.25			Males	4	3.33333		Males	2	1.66667																														right	1	1.2		right
ChiSq			0.654721	ChiSq			0.75183		ChiSq			0.527089	ChiSq			0.654721		TP53	Obs	Exp		TP53	Obs	Exp			TP53	Obs	Exp		TP53	Obs	Exp			TP53	Obs	Exp		TP53	Obs	Exp			ChiSq			0.813664	ChiSq
																		Colon	3	5		Colon	1.5	2.5			pT-2	0	1.25		pT-2	0	0.625			pN-0	1	1.25		pN-0	0.5	0.625
FOXP2	Obs	Exp		FOXP2	Obs	Exp			FOXP2	Obs	Exp		FOXP2	Obs	Exp			Rectum	10	7.5		Rectum	5	3.75			pT-3	11	11.25		pT-3	5.5	5.625			pN-1	6	6.25		pN-1	3	3.125			FOXP2	Obs	Exp		FOXP2
Youngest half	2	2		Youngest half	1	1			Females	2	1.33333		Females	1	0.666667			Rectum/Colon	2	2.5		Rectum/Colon	1	1.25			pT-4	4	2.5		pT-4	2	1.25			pN-2	8	7.5		pN-2	4	3.75			left	2	1.2		left
Oldest half	2	2		Oldest half	1	1			Males	2	2.66667		Males	1	1.33333			ChiSq			0.42035	ChiSq			0.648344		ChiSq			0.340351	ChiSq			0.583396		ChiSq			0.954405	ChiSq			0.976937		right	0	0.8		right
ChiSq			1	ChiSq			1		ChiSq			0.4795	ChiSq			0.617075																													ChiSq			0.248213	ChiSq
																		TRABD2B	Obs	Exp		TRABD2B	Obs	Exp			TRABD2B	Obs	Exp		TRABD2B	Obs	Exp			TRABD2B	Obs	Exp		TRABD2B	Obs	Exp
GRM8	Obs	Exp		GRM8	Obs	Exp			GRM8	Obs	Exp		GRM8	Obs	Exp			Colon	2	1.33333		Colon	1	0.666667			pT-2	0	0.333333		pT-2	0	0.166667			pN-0	0	0.333333		pN-0	0	0.166667			GRM8	Obs	Exp		GRM8
Youngest half	2	2		Youngest half	1	1			Females	2	1.33333		Females	1	0.666667			Rectum	2	2		Rectum	1	1			pT-3	2	3		pT-3	1	1.5			pN-1	2	1.66667		pN-1	1	0.833333			left	2	2.4		left
Oldest half	2	2		Oldest half	1	1			Males	2	2.66667		Males	1	1.33333			Rectum/Colon	0	0.666667		Rectum/Colon	0	0.333333			pT-4	2	0.666667		pT-4	1	0.333333			pN-2	2	2		pN-2	1	1			right	2	1.6		right
ChiSq			1	ChiSq			1		ChiSq			0.4795	ChiSq			0.617075		ChiSq			0.606531	ChiSq			0.778801		ChiSq			0.188876	ChiSq			0.434598		ChiSq			0.818731	ChiSq			0.904837		ChiSq			0.683091	ChiSq
IFI44L	Obs	Exp		IFI44L	Obs	Exp			IFI44L	Obs	Exp		IFI44L	Obs	Exp			TTN	Obs	Exp		TTN	Obs	Exp			TTN	Obs	Exp		TTN	Obs	Exp			TTN	Obs	Exp		TTN	Obs	Exp			IFI44L	Obs	Exp		IFI44L
Youngest half	4	2		Youngest half	2	1			Females	4	1.33333		Females	2	0.666667			Colon	4	2.66667		Colon	2	1.33333			pT-2	1	0.666667		pT-2	0.5	0.333333			pN-0	1	0.666667		pN-0	0.5	0.333333			left	0	1.2		left
Oldest half	0	2		Oldest half	0	1			Males	0	2.66667		Males	0	1.33333			Rectum	2	4		Rectum	1	2			pT-3	5	6		pT-3	2.5	3			pN-1	2	3.33333		pN-1	1	1.66667			right	2	0.8		right
ChiSq			0.0455003	ChiSq			0.157299		ChiSq			0.00467773	ChiSq			0.0455003		Rectum/Colon	2	1.33333		Rectum/Colon	1	0.666667			pT-4	2	1.33333		pT-4	1	0.666667			pN-2	5	4		pN-2	2.5	2			ChiSq			0.0832645	ChiSq
																		ChiSq			0.367879	ChiSq			0.606531		ChiSq			0.716531	ChiSq			0.846482		ChiSq			0.621885	ChiSq			0.788597
IL1RAP	Obs	Exp		IL1RAP	Obs	Exp			IL1RAP	Obs	Exp		IL1RAP	Obs	Exp																														IL1RAP	Obs	Exp		IL1RAP
Youngest half	4	2		Youngest half	2	1			Females	2	1.33333		Females	1	0.666667			VPS13D	Obs	Exp		VPS13D	Obs	Exp			VPS13D	Obs	Exp		VPS13D	Obs	Exp			VPS13D	Obs	Exp		VPS13D	Obs	Exp			left	0	1.2		left
Oldest half	0	2		Oldest half	0	1			Males	2	2.66667		Males	1	1.33333			Colon	0	1.33333		Colon	0	0.666667			pT-2	0	0.333333		pT-2	0	0.166667			pN-0	0	0.333333		pN-0	0	0.166667			right	2	0.8		right
ChiSq			0.0455003	ChiSq			0.157299		ChiSq			0.4795	ChiSq			0.617075		Rectum	2	2		Rectum	1	1			pT-3	4	3		pT-3	2	1.5			pN-1	2	1.66667		pN-1	1	0.833333			ChiSq			0.0832645	ChiSq
																		Rectum/Colon	2	0.666667		Rectum/Colon	1	0.333333			pT-4	0	0.666667		pT-4	0	0.333333			pN-2	2	2		pN-2	1	1
MGAT5B	Obs	Exp		MGAT5B	Obs	Exp			MGAT5B	Obs	Exp		MGAT5B	Obs	Exp			ChiSq			0.135335	ChiSq			0.367879		ChiSq			0.513417	ChiSq			0.716531		ChiSq			0.818731	ChiSq			0.904837		MGAT5B	Obs	Exp		MGAT5B
Youngest half	2	2		Youngest half	1	1			Females	2	1.33333		Females	1	0.666667																														left	0	1.2		left
Oldest half	2	2		Oldest half	1	1			Males	2	2.66667		Males	1	1.33333			WAS	Obs	Exp		WAS	Obs	Exp			WAS	Obs	Exp		WAS	Obs	Exp			WAS	Obs	Exp		WAS	Obs	Exp			right	2	0.8		right
ChiSq			1	ChiSq			1		ChiSq			0.4795	ChiSq			0.617075		Colon	2	1.33333		Colon	1	0.666667			pT-2	0	0.333333		pT-2	0	0.166667			pN-0	0	0.333333		pN-0	0	0.166667			ChiSq			0.0832645	ChiSq
																		Rectum	0	2		Rectum	0	1			pT-3	4	3		pT-3	2	1.5			pN-1	0	1.66667		pN-1	0	0.833333
MMP16	Obs	Exp		MMP16	Obs	Exp			MMP16	Obs	Exp		MMP16	Obs	Exp			Rectum/Colon	2	0.666667		Rectum/Colon	1	0.333333			pT-4	0	0.666667		pT-4	0	0.333333			pN-2	4	2		pN-2	2	1			MMP16	Obs	Exp		MMP16
Youngest half	2	2		Youngest half	1	1			Females	4	1.33333		Females	2	0.666667			ChiSq			0.082085	ChiSq			0.286505		ChiSq			0.513417	ChiSq			0.716531		ChiSq			0.135335	ChiSq			0.367879		left	0	2.4		left
Oldest half	2	2		Oldest half	1	1			Males	0	2.66667		Males	0	1.33333																														right	4	1.6		right
ChiSq			1	ChiSq			1		ChiSq			0.00467773	ChiSq			0.0455003		WDR49	Obs	Exp		WDR49	Obs	Exp			WDR49	Obs	Exp		WDR49	Obs	Exp			WDR49	Obs	Exp		WDR49	Obs	Exp			ChiSq			0.0143059	ChiSq
																		Colon	1	1.33333		Colon	0.5	0.666667			pT-2	0	0.333333		pT-2	0	0.166667			pN-0	0	0.333333		pN-0	0	0.166667
NFASC	Obs	Exp		NFASC	Obs	Exp			NFASC	Obs	Exp		NFASC	Obs	Exp			Rectum	1	2		Rectum	0.5	1			pT-3	3	3		pT-3	1.5	1.5			pN-1	1	1.66667		pN-1	0.5	0.833333			NFASC	Obs	Exp		NFASC
Youngest half	4	2		Youngest half	2	1			Females	2	1.33333		Females	1	0.666667			Rectum/Colon	2	0.666667		Rectum/Colon	1	0.333333			pT-4	1	0.666667		pT-4	0.5	0.333333			pN-2	3	2		pN-2	1.5	1			left	0	1.2		left
Oldest half	0	2		Oldest half	0	1			Males	2	2.66667		Males	1	1.33333			ChiSq			0.196912	ChiSq			0.443747		ChiSq			0.778801	ChiSq			0.882497		ChiSq			0.57695	ChiSq			0.759572		right	2	0.8		right
ChiSq			0.0455003	ChiSq			0.157299		ChiSq			0.4795	ChiSq			0.617075																													ChiSq			0.0832645	ChiSq
																		ANO5	Obs	Exp		ANO5	Obs	Exp			ANO5	Obs	Exp		ANO5	Obs	Exp			ANO5	Obs	Exp		ANO5	Obs	Exp
NTRK3	Obs	Exp		NTRK3	Obs	Exp			NTRK3	Obs	Exp		NTRK3	Obs	Exp			Colon	1	1.33333		Colon	0.5	0.666667			pT-2	0	0.333333		pT-2	0	0.166667			pN-0	0	0.333333		pN-0	0	0.166667			NTRK3	Obs	Exp		NTRK3
Youngest half	0	2		Youngest half	0	1			Females	2	1.33333		Females	1	0.666667			Rectum	2	2		Rectum	1	1			pT-3	4	3		pT-3	2	1.5			pN-1	2	1.66667		pN-1	1	0.833333			left	2	2.4		left
Oldest half	4	2		Oldest half	2	1			Males	2	2.66667		Males	1	1.33333			Rectum/Colon	1	0.666667		Rectum/Colon	0.5	0.333333			pT-4	0	0.666667		pT-4	0	0.333333			pN-2	2	2		pN-2	1	1			right	2	1.6		right
ChiSq			0.0455003	ChiSq			0.157299		ChiSq			0.4795	ChiSq			0.617075		ChiSq			0.882497	ChiSq			0.939413		ChiSq			0.513417	ChiSq			0.716531		ChiSq			0.818731	ChiSq			0.904837		ChiSq			0.683091	ChiSq
PTAR1	Obs	Exp		PTAR1	Obs	Exp			PTAR1	Obs	Exp		PTAR1	Obs	Exp			CBL	Obs	Exp		CBL	Obs	Exp			CBL	Obs	Exp		CBL	Obs	Exp			CBL	Obs	Exp		CBL	Obs	Exp			PTAR1	Obs	Exp		PTAR1
Youngest half	2	2		Youngest half	1	1			Females	0	1.33333		Females	0	0.666667			Colon	4	1.33333		Colon	2	0.666667			pT-2	0	0.333333		pT-2	0	0.166667			pN-0	0	0.333333		pN-0	0	0.166667			left	2	1.2		left
Oldest half	2	2		Oldest half	1	1			Males	4	2.66667		Males	2	1.33333			Rectum	0	2		Rectum	0	1			pT-3	4	3		pT-3	2	1.5			pN-1	2	1.66667		pN-1	1	0.833333			right	0	0.8		right
ChiSq			1	ChiSq			1		ChiSq			0.157299	ChiSq			0.317311		Rectum/Colon	0	0.666667		Rectum/Colon	0	0.333333			pT-4	0	0.666667		pT-4	0	0.333333			pN-2	2	2		pN-2	1	1			ChiSq			0.248213	ChiSq
																		ChiSq			0.0183156	ChiSq			0.135335		ChiSq			0.513417	ChiSq			0.716531		ChiSq			0.818731	ChiSq			0.904837
RNF217	Obs	Exp		RNF217	Obs	Exp			RNF217	Obs	Exp		RNF217	Obs	Exp																														RNF217	Obs	Exp		RNF217
Youngest half	2	2		Youngest half	1	1			Females	4	1.33333		Females	2	0.666667			CBLB	Obs	Exp		CBLB	Obs	Exp			CBLB	Obs	Exp		CBLB	Obs	Exp			CBLB	Obs	Exp		CBLB	Obs	Exp			left	0	1.2		left
Oldest half	2	2		Oldest half	1	1			Males	0	2.66667		Males	0	1.33333			Colon	2	1.33333		Colon	1	0.666667			pT-2	2	0.333333		pT-2	1	0.166667			pN-0	0	0.333333		pN-0	0	0.166667			right	2	0.8		right
ChiSq			1	ChiSq			1		ChiSq			0.00467773	ChiSq			0.0455003		Rectum	2	2		Rectum	1	1			pT-3	2	3		pT-3	1	1.5			pN-1	2	1.66667		pN-1	1	0.833333			ChiSq			0.0832645	ChiSq
																		Rectum/Colon	0	0.666667		Rectum/Colon	0	0.333333			pT-4	0	0.666667		pT-4	0	0.333333			pN-2	2	2		pN-2	1	1
TNFRSF11A	Obs	Exp		TNFRSF11A	Obs	Exp			TNFRSF11A	Obs	Exp		TNFRSF11A	Obs	Exp			ChiSq			0.606531	ChiSq			0.778801		ChiSq			0.00940356	ChiSq			0.096972		ChiSq			0.818731	ChiSq			0.904837		TNFRSF11A	Obs	Exp		TNFRSF11A
Youngest half	2	2		Youngest half	1	1			Females	2	1.33333		Females	1	0.666667																														left	2	1.2		left
Oldest half	2	2		Oldest half	1	1			Males	2	2.66667		Males	1	1.33333			CD47	Obs	Exp		CD47	Obs	Exp			CD47	Obs	Exp		CD47	Obs	Exp			CD47	Obs	Exp		CD47	Obs	Exp			right	0	0.8		right
ChiSq			1	ChiSq			1		ChiSq			0.4795	ChiSq			0.617075		Colon	2	1.33333		Colon	1	0.666667			pT-2	2	0.333333		pT-2	1	0.166667			pN-0	0	0.333333		pN-0	0	0.166667			ChiSq			0.248213	ChiSq
																		Rectum	0	2		Rectum	0	1			pT-3	2	3		pT-3	1	1.5			pN-1	2	1.66667		pN-1	1	0.833333
TRPM3	Obs	Exp		TRPM3	Obs	Exp			TRPM3	Obs	Exp		TRPM3	Obs	Exp			Rectum/Colon	2	0.666667		Rectum/Colon	1	0.333333			pT-4	0	0.666667		pT-4	0	0.333333			pN-2	2	2		pN-2	1	1			TRPM3	Obs	Exp		TRPM3
Youngest half	5	2.5		Youngest half	2.5	1.25			Females	2	1.66667		Females	1	0.833333			ChiSq			0.082085	ChiSq			0.286505		ChiSq			0.00940356	ChiSq			0.096972		ChiSq			0.818731	ChiSq			0.904837		left	0	1.2		left
Oldest half	0	2.5		Oldest half	0	1.25			Males	3	3.33333		Males	1.5	1.66667																														right	2	0.8		right
ChiSq			0.0253473	ChiSq			0.113846		ChiSq			0.75183	ChiSq			0.823063		DACH2	Obs	Exp		DACH2	Obs	Exp			DACH2	Obs	Exp		DACH2	Obs	Exp			DACH2	Obs	Exp		DACH2	Obs	Exp			ChiSq			0.0832645	ChiSq
																		Colon	1	1.66667		Colon	0.5	0.833333			pT-2	0	0.416667		pT-2	0	0.208333			pN-0	0	0.416667		pN-0	0	0.208333
XKR4	Obs	Exp		XKR4	Obs	Exp			XKR4	Obs	Exp		XKR4	Obs	Exp			Rectum	2	2.5		Rectum	1	1.25			pT-3	5	3.75		pT-3	2.5	1.875			pN-1	2	2.08333		pN-1	1	1.04167			XKR4	Obs	Exp		XKR4
Youngest half	6	4		Youngest half	3	2			Females	4	2.66667		Females	2	1.33333			Rectum/Colon	2	0.833333		Rectum/Colon	1	0.416667			pT-4	0	0.833333		pT-4	0	0.416667			pN-2	3	2.5		pN-2	1.5	1.25			left	2	2.4		left
Oldest half	2	4		Oldest half	1	2			Males	4	5.33333		Males	2	2.66667			ChiSq			0.367879	ChiSq			0.606531		ChiSq			0.434598	ChiSq			0.659241		ChiSq			0.771052	ChiSq			0.878095		right	2	1.6		right
ChiSq			0.157299	ChiSq			0.317311		ChiSq			0.317311	ChiSq			0.4795																													ChiSq			0.683091	ChiSq
																		FOXP2	Obs	Exp		FOXP2	Obs	Exp			FOXP2	Obs	Exp		FOXP2	Obs	Exp			FOXP2	Obs	Exp		FOXP2	Obs	Exp
ZNF793	Obs	Exp		ZNF793	Obs	Exp			ZNF793	Obs	Exp		ZNF793	Obs	Exp			Colon	2	1.33333		Colon	1	0.666667			pT-2	0	0.333333		pT-2	0	0.166667			pN-0	0	0.333333		pN-0	0	0.166667			ZNF793	Obs	Exp		ZNF793
Youngest half	0	2		Youngest half	0	1			Females	0	1.33333		Females	0	0.666667			Rectum	0	2		Rectum	0	1			pT-3	4	3		pT-3	2	1.5			pN-1	2	1.66667		pN-1	1	0.833333			left	2	1.2		left
Oldest half	4	2		Oldest half	2	1			Males	4	2.66667		Males	2	1.33333			Rectum/Colon	2	0.666667		Rectum/Colon	1	0.333333			pT-4	0	0.666667		pT-4	0	0.333333			pN-2	2	2		pN-2	1	1			right	0	0.8		right
ChiSq			0.0455003	ChiSq			0.157299		ChiSq			0.157299	ChiSq			0.317311		ChiSq			0.082085	ChiSq			0.286505		ChiSq			0.513417	ChiSq			0.716531		ChiSq			0.818731	ChiSq			0.904837		ChiSq			0.248213	ChiSq
																		GRM8	Obs	Exp		GRM8	Obs	Exp			GRM8	Obs	Exp		GRM8	Obs	Exp			GRM8	Obs	Exp		GRM8	Obs	Exp
																		Colon	4	1.33333		Colon	2	0.666667			pT-2	2	0.333333		pT-2	1	0.166667			pN-0	0	0.333333		pN-0	0	0.166667
																		Rectum	0	2		Rectum	0	1			pT-3	2	3		pT-3	1	1.5			pN-1	4	1.66667		pN-1	2	0.833333
																		Rectum/Colon	0	0.666667		Rectum/Colon	0	0.333333			pT-4	0	0.666667		pT-4	0	0.333333			pN-2	0	2		pN-2	0	1
																		ChiSq			0.0183156	ChiSq			0.135335		ChiSq			0.00940356	ChiSq			0.096972		ChiSq			0.0608101	ChiSq			0.246597
																		IFI44L	Obs	Exp		IFI44L	Obs	Exp			IFI44L	Obs	Exp		IFI44L	Obs	Exp			IFI44L	Obs	Exp		IFI44L	Obs	Exp
																		Colon	2	1.33333		Colon	1	0.666667			pT-2	2	0.333333		pT-2	1	0.166667			pN-0	0	0.333333		pN-0	0	0.166667
																		Rectum	0	2		Rectum	0	1			pT-3	2	3		pT-3	1	1.5			pN-1	2	1.66667		pN-1	1	0.833333
																		Rectum/Colon	2	0.666667		Rectum/Colon	1	0.333333			pT-4	0	0.666667		pT-4	0	0.333333			pN-2	2	2		pN-2	1	1
																		ChiSq			0.082085	ChiSq			0.286505		ChiSq			0.00940356	ChiSq			0.096972		ChiSq			0.818731	ChiSq			0.904837
																		IL1RAP	Obs	Exp		IL1RAP	Obs	Exp			IL1RAP	Obs	Exp		IL1RAP	Obs	Exp			IL1RAP	Obs	Exp		IL1RAP	Obs	Exp
																		Colon	2	1.33333		Colon	1	0.666667			pT-2	2	0.333333		pT-2	1	0.166667			pN-0	0	0.333333		pN-0	0	0.166667
																		Rectum	2	2		Rectum	1	1			pT-3	2	3		pT-3	1	1.5			pN-1	4	1.66667		pN-1	2	0.833333
																		Rectum/Colon	0	0.666667		Rectum/Colon	0	0.333333			pT-4	0	0.666667		pT-4	0	0.333333			pN-2	0	2		pN-2	0	1
																		ChiSq			0.606531	ChiSq			0.778801		ChiSq			0.00940356	ChiSq			0.096972		ChiSq			0.0608101	ChiSq			0.246597
																		MGAT5B	Obs	Exp		MGAT5B	Obs	Exp			MGAT5B	Obs	Exp		MGAT5B	Obs	Exp			MGAT5B	Obs	Exp		MGAT5B	Obs	Exp
																		Colon	2	1.33333		Colon	1	0.666667			pT-2	2	0.333333		pT-2	1	0.166667			pN-0	2	0.333333		pN-0	1	0.166667
																		Rectum	2	2		Rectum	1	1			pT-3	2	3		pT-3	1	1.5			pN-1	2	1.66667		pN-1	1	0.833333
																		Rectum/Colon	0	0.666667		Rectum/Colon	0	0.333333			pT-4	0	0.666667		pT-4	0	0.333333			pN-2	0	2		pN-2	0	1
																		ChiSq			0.606531	ChiSq			0.778801		ChiSq			0.00940356	ChiSq			0.096972		ChiSq			0.00551656	ChiSq			0.0742736
																		MMP16	Obs	Exp		MMP16	Obs	Exp			MMP16	Obs	Exp		MMP16	Obs	Exp			MMP16	Obs	Exp		MMP16	Obs	Exp
																		Colon	4	1.33333		Colon	2	0.666667			pT-2	2	0.333333		pT-2	1	0.166667			pN-0	0	0.333333		pN-0	0	0.166667
																		Rectum	0	2		Rectum	0	1			pT-3	2	3		pT-3	1	1.5			pN-1	2	1.66667		pN-1	1	0.833333
																		Rectum/Colon	0	0.666667		Rectum/Colon	0	0.333333			pT-4	0	0.666667		pT-4	0	0.333333			pN-2	2	2		pN-2	1	1
																		ChiSq			0.0183156	ChiSq			0.135335		ChiSq			0.00940356	ChiSq			0.096972		ChiSq			0.818731	ChiSq			0.904837
																		NFASC	Obs	Exp		NFASC	Obs	Exp			NFASC	Obs	Exp		NFASC	Obs	Exp			NFASC	Obs	Exp		NFASC	Obs	Exp
																		Colon	2	1.33333		Colon	1	0.666667			pT-2	2	0.333333		pT-2	1	0.166667			pN-0	0	0.333333		pN-0	0	0.166667
																		Rectum	2	2		Rectum	1	1			pT-3	2	3		pT-3	1	1.5			pN-1	4	1.66667		pN-1	2	0.833333
																		Rectum/Colon	0	0.666667		Rectum/Colon	0	0.333333			pT-4	0	0.666667		pT-4	0	0.333333			pN-2	0	2		pN-2	0	1
																		ChiSq			0.606531	ChiSq			0.778801		ChiSq			0.00940356	ChiSq			0.096972		ChiSq			0.0608101	ChiSq			0.246597
																		NTRK3	Obs	Exp		NTRK3	Obs	Exp			NTRK3	Obs	Exp		NTRK3	Obs	Exp			NTRK3	Obs	Exp		NTRK3	Obs	Exp
																		Colon	4	1.33333		Colon	2	0.666667			pT-2	0	0.333333		pT-2	0	0.166667			pN-0	0	0.333333		pN-0	0	0.166667
																		Rectum	0	2		Rectum	0	1			pT-3	2	3		pT-3	1	1.5			pN-1	0	1.66667		pN-1	0	0.833333
																		Rectum/Colon	0	0.666667		Rectum/Colon	0	0.333333			pT-4	2	0.666667		pT-4	1	0.333333			pN-2	4	2		pN-2	2	1
																		ChiSq			0.0183156	ChiSq			0.135335		ChiSq			0.188876	ChiSq			0.434598		ChiSq			0.135335	ChiSq			0.367879
																		PTAR1	Obs	Exp		PTAR1	Obs	Exp			PTAR1	Obs	Exp		PTAR1	Obs	Exp			PTAR1	Obs	Exp		PTAR1	Obs	Exp
																		Colon	2	1.33333		Colon	1	0.666667			pT-2	0	0.333333		pT-2	0	0.166667			pN-0	0	0.333333		pN-0	0	0.166667
																		Rectum	2	2		Rectum	1	1			pT-3	2	3		pT-3	1	1.5			pN-1	4	1.66667		pN-1	2	0.833333
																		Rectum/Colon	0	0.666667		Rectum/Colon	0	0.333333			pT-4	2	0.666667		pT-4	1	0.333333			pN-2	0	2		pN-2	0	1
																		ChiSq			0.606531	ChiSq			0.778801		ChiSq			0.188876	ChiSq			0.434598		ChiSq			0.0608101	ChiSq			0.246597
																		RNF217	Obs	Exp		RNF217	Obs	Exp			RNF217	Obs	Exp		RNF217	Obs	Exp			RNF217	Obs	Exp		RNF217	Obs	Exp
																		Colon	2	1.33333		Colon	1	0.666667			pT-2	0	0.333333		pT-2	0	0.166667			pN-0	0	0.333333		pN-0	0	0.166667
																		Rectum	0	2		Rectum	0	1			pT-3	4	3		pT-3	2	1.5			pN-1	0	1.66667		pN-1	0	0.833333
																		Rectum/Colon	2	0.666667		Rectum/Colon	1	0.333333			pT-4	0	0.666667		pT-4	0	0.333333			pN-2	4	2		pN-2	2	1
																		ChiSq			0.082085	ChiSq			0.286505		ChiSq			0.513417	ChiSq			0.716531		ChiSq			0.135335	ChiSq			0.367879
																		TNFRSF11A	Obs	Exp		TNFRSF11A	Obs	Exp			TNFRSF11A	Obs	Exp		TNFRSF11A	Obs	Exp			TNFRSF11A	Obs	Exp		TNFRSF11A	Obs	Exp
																		Colon	0	1.33333		Colon	0	0.666667			pT-2	0	0.333333		pT-2	0	0.166667			pN-0	0	0.333333		pN-0	0	0.166667
																		Rectum	0	2		Rectum	0	1			pT-3	4	3		pT-3	2	1.5			pN-1	0	1.66667		pN-1	0	0.833333
																		Rectum/Colon	4	0.666667		Rectum/Colon	2	0.333333			pT-4	0	0.666667		pT-4	0	0.333333			pN-2	4	2		pN-2	2	1
																		ChiSq			4.53999e-05	ChiSq			0.00673795		ChiSq			0.513417	ChiSq			0.716531		ChiSq			0.135335	ChiSq			0.367879
																		TRPM3	Obs	Exp		TRPM3	Obs	Exp			TRPM3	Obs	Exp		TRPM3	Obs	Exp			TRPM3	Obs	Exp		TRPM3	Obs	Exp
																		Colon	2	1.66667		Colon	1	0.833333			pT-2	2	0.416667		pT-2	1	0.208333			pN-0	0	0.416667		pN-0	0	0.208333
																		Rectum	3	2.5		Rectum	1.5	1.25			pT-3	3	3.75		pT-3	1.5	1.875			pN-1	5	2.08333		pN-1	2.5	1.04167
																		Rectum/Colon	0	0.833333		Rectum/Colon	0	0.416667			pT-4	0	0.833333		pT-4	0	0.416667			pN-2	0	2.5		pN-2	0	1.25
																		ChiSq			0.606531	ChiSq			0.778801		ChiSq			0.0301974	ChiSq			0.173774		ChiSq			0.0301974	ChiSq			0.173774
																		XKR4	Obs	Exp		XKR4	Obs	Exp			XKR4	Obs	Exp		XKR4	Obs	Exp			XKR4	Obs	Exp		XKR4	Obs	Exp
																		Colon	2	2.66667		Colon	1	1.33333			pT-2	2	0.666667		pT-2	1	0.333333			pN-0	0	0.666667		pN-0	0	0.333333
																		Rectum	4	4		Rectum	2	2			pT-3	6	6		pT-3	3	3			pN-1	4	3.33333		pN-1	2	1.66667
																		Rectum/Colon	2	1.33333		Rectum/Colon	1	0.666667			pT-4	0	1.33333		pT-4	0	0.666667			pN-2	4	4		pN-2	2	2
																		ChiSq			0.778801	ChiSq			0.882497		ChiSq			0.135335	ChiSq			0.367879		ChiSq			0.67032	ChiSq			0.818731
																		ZNF793	Obs	Exp		ZNF793	Obs	Exp			ZNF793	Obs	Exp		ZNF793	Obs	Exp			ZNF793	Obs	Exp		ZNF793	Obs	Exp
																		Colon	2	1.33333		Colon	1	0.666667			pT-2	0	0.333333		pT-2	0	0.166667			pN-0	#N/A	#N/A		pN-0	#N/A	#N/A
																		Rectum	2	2		Rectum	1	1			pT-3	4	3		pT-3	2	1.5			pN-1	#N/A	#N/A		pN-1	#N/A	#N/A
																		Rectum/Colon	0	0.666667		Rectum/Colon	0	0.333333			pT-4	0	0.666667		pT-4	0	0.333333			pN-2	#N/A	#N/A		pN-2	#N/A	#N/A
																		ChiSq			0.606531	ChiSq			0.778801		ChiSq			0.513417	ChiSq			0.716531		ChiSq			#N/A	ChiSq			#N/A
[truncated: 14 more columns]
