# Supplementary material for: Whole genome sequencing puts forward hypotheses on metastasis evolution and therapy in colorectal cancer
Source: Nat Commun. 2018 Nov 14;9:4782. doi: 10.1038/s41467-018-07041-z (PMC6235880; doi:10.1038/s41467-018-07041-z)
Supplement: Supplementary file 15 — Supplementary Data 13 [file 41467_2018_7041_MOESM15_ESM.xlsx]

## Sheet: SD13 SV TAD
TAD chr	TAD start	TAD end	TAD Size	genes within TAD	cancer gene in TAD	total_count	tumor_count	metastasis_count	delta
10	13280000	15440000	2160000	CDNF,SEPHS1,NMT2,ACBD7,SUV39H2,DCLRE1C,RP11-295P9.3,OLAH,AL138764.1,RPP38,FAM171A1,PRPF18,FAM107B,HSPA14,MEIG1,PHYH,C10orf111,BEND7,FRMD4A	FAM171A1,DCLRE1C,FRMD4A,SUV39H2	14	8	6	-2
19	1	3360000	3359999	PRTN3,TMPRSS9,PTBP1,GNA11,UQCR11,GAMT,POLRMT,AMH,FGF22,PLEKHJ1,KLF16,SGTA,TPGS1,PRSS57,GNG7,BTBD2,MED16,LMNB2,C19orf35,ZNF555,IZUMO4,TIMM13,APC2,JSRP1,MISP,LSM7,ONECUT3,MIDN,TMEM259,SF3A2,PCSK4,DIRAS1,GNA15,PLK5,AC004528.1,BSG,AES,MBD3,SHC2,CDC34,ATP8B3,DAZAP1,MEX3D,TLE6,DOT1L,C19orf24,GPX4,EFNA2,CELF5,REXO1,THEG,STK11,OR4F17,PPAP2C,MADCAM1,ADAMTSL5,FSTL3,HCN2,PALM,RPS15,C2CD4C,ARID3A,REEP6,TCF3,…	MBD3,C2CD4C,FGF22,MUM1,GNA15,S1PR4,DAZAP1,MKNK2,REXO1,LMNB2,CSNK1G2,STK11,TCF3,GNA11,SHC2,EFNA2,ELANE,APC2,AMH,FSTL3,GADD45B,ABCA7,DOT1L,C19orf26,TLE2,GNG7	14	7	7	0
20	14000000	15480000	1480000	MACROD2,FLRT3	.	14	7	7	0
14	67880000	69720000	1840000	DCAF5,TMEM229B,ACTN1,ZFP36L1,PIGH,RAD51B,RDH11,ZFYVE26,EXD2,VTI1B,RP11-1012A1.4,PLEKHH1,RDH12,ARG2	EXD2,RAD51B,ZFYVE26,ZFP36L1,ACTN1	13	7	6	-1
19	8600000	10160000	1560000	ZNF426,ACTL9,PIN1,RDH8,ZNF317,OR1M1,OR7G2,ZNF121,OR7D2,UBL5,ZNF560,MBD3L1,COL5A3,ZNF846,ZNF561,OR7G3,ZNF812,ADAMTS10,ZNF266,ZNF177,ZNF558,OR7G1,C19orf82,ZNF562,OLFM2,OR7E24,ZNF559,ZNF699,OR7D4,MUC16,OR2Z1,FBXL12,MYO1F	OR7E24	13	7	6	-1
22	28280000	29760000	1480000	TTC28,EMID1,GAS2L1,RASL10A,CHEK2,XBP1,PITPNB,AP1B1,C22orf31,CCDC117,ZNRF3,KREMEN1,HSCB,RHBDD3,EWSR1	KREMEN1,ZNRF3,EWSR1,CHEK2,XBP1,TTC28	13	8	5	-3
6	31880000	33520000	1640000	PPT2,HLA-DOA,B3GALT4,XXbac-BPG181M17.5,HLA-DQB1,SKIV2L,ZBTB9,PSMB9,RXRB,HLA-DMA,WDR46,C4B,HLA-DPB1,TAP1,VPS52,TAP2,TNXB,ZBTB22,AGPAT1,C2,RGL2,CYP21A2,HSD17B8,PFDN6,HLA-DMB,DAXX,BTNL2,AGER,NELFE,STK19,PHF1,SLC39A7,AL645922.1,HLA-DOB,HLA-DPA1,KIFC1,HLA-DRB5,RING1,HLA-DQA1,PPT2-EGFL8,SYNGAP1,COL11A2,HLA-DRA,HLA-DQA2,CUTA,BRD2,FKBPL,PSMB8,DXO,HLA-DQB2,RPS18,GPSM3,C6orf10,TAPBP,RNF5,PRRT1,EGFL8,PBX2,C…	RING1,STK19,RGL2,HLA-DQB2,SYNGAP1,RXRB,CYP21A2,HLA-DRB5,HLA-DRB1,BRD2,DAXX,HLA-DRB9,TNXB,ATF6B,PHF1,NOTCH4	13	6	7	1
7	38360000	40280000	1920000	TRGV3,VPS41,TRGV5,POU6F2,CDK13,TRGV4,C7orf10,RALA,TRG.locus,TRGV8,YAE1D1,TRGV2,AMPH,MPLKIP,TRGV1,FAM183B	POU6F2,TRG.locus,AMPH,CDK13,RALA	13	8	5	-3
8	143720000	146364022	2644022	EEF1D,PSCA,TSTA3,PARP10,DGAT1,FBXL6,PLEC,EPPK1,TIGD5,FAM83H,GPT,FAM203A,FOXH1,GRINA,LRRC24,ARHGAP39,ZNF16,ZNF707,KIFC2,HSF1,ZFP41,TOP1MT,CPSF1,GML,C8orf31,PUF60,ZNF7,TMEM249,VPS28,SCRT1,GPAA1,THEM6,CYHR1,SLC39A4,NAPRT1,SHARPIN,OPLAH,SLC52A2,ZNF696,ZNF34,COMMD5,RECQL4,MAF1,LY6K,SCXA,KIAA1875,PYCRL,RHPN1,MROH6,CCDC166,TONSL,LYNX1,ZNF623,C8orf82,MAFA,KM-PA-2,FAM203B,MROH1,GSDMD,ZNF251,EXOSC4,SPATC1,…	SCRIB,SLURP1,EPPK1,RECQL4,GML,MAFA,EXOSC4,TONSL	13	7	6	-1
X	1	5960000	5959999	DHRSX,ARSE,GTPBP6,ASMTL,PLCXD1,PRKX,CD99,PPP2R3B,AKAP17A,CRLF2,ZBED1,SLC25A6,MXRA5,SHOX,ASMT,RP11-706O15.1,CSF2RA,NLGN4X,ARSD,CXorf28,P2RY8,XG,IL3RA,GYG2,ARSF,ARSH	CRLF2,P2RY8,CSF2RA,ARSD,IL3RA,PRKX,PPP2R3B	13	9	4	-5
1	176680000	178280000	1600000	SEC16B,PAPPA2,ASTN1,RASAL2,BRINP2	ASTN1,RASAL2	12	7	5	-2
10	30840000	32800000	1960000	EPC1,LYZL2,ZEB1,KIF5B,CCDC7,ZNF438,ARHGAP12	EPC1,ZEB1,KIF5B	12	6	6	0
13	17900000	22200000	4300000	SAP18,ZMYM5,CRYL1,GJB6,IFT88,IL17D,ZDHHC20,ZMYM2,AL354808.2,RP11-408E5.4,N6AMT2,TUBA3C,MICU2,XPO4,TPTE2,MRP63,LATS2,MPHOSPH8,SKA3,GJB2,PSPC1,GJA3	TPTE2,SAP18,IL17D,MPHOSPH8,LATS2,TUBA3C,GJB2,ZMYM2	12	8	4	-4
19	14600000	16800000	2200000	FAM32A,CTD-3222D19.2,OR10H3,CYP4F2,WIZ,CHERP,CCDC105,OR7A10,OR10H5,SLC1A6,EPS15L1,CLEC17A,CALR3,CASP14,ILVBL,OR7A17,AP1M1,NDUFB7,TMEM38A,EPHX3,CYP4F11,AC090427.1,RASAL3,TECR,KLF2,CYP4F12,EMR3,OR7C2,AKAP8L,HSH2D,DNAJB1,SYDE1,OR1I1,CYP4F22,RAB8A,ZNF333,CYP4F3,GIPC1,PGLYRP2,BRD4,CTC-429P9.4,OR10H2,EMR2,SLC35E1,OR10H1,OR10H4,SMIM7,CIB3,OR7A5,AKAP8,OR7C1,C19orf44,MED26,NOTCH3,TPM4	OR7C1,CHERP,CYP4F22,KLF2,AKAP8,BRD4,DNAJB1,RASAL3,TPM4,SLC1A6,NOTCH3	12	7	5	-2
2	7000000	9160000	2160000	RNF144A,CMPK2,KIDINS220,ID2,RSAD2,MBOAT2	ID2	12	5	7	2
2	199080000	200760000	1680000	SATB2,FTCDNL1,PLCL1	SATB2	12	7	5	-2
6	37200000	38840000	1640000	TBC1D22B,CCDC167,TMEM217,ZFAND3,BTBD9,DNAH8,CMTR1,RNF8,GLO1,MDGA1	RNF8	12	7	5	-2
6	161680000	163360000	1680000	PACRG,PARK2,AGPAT4	.	12	6	6	0
9	114160000	116040000	1880000	PRPF4,SLC31A2,C9orf84,SUSD1,SLC31A1,DNAJC25-GNG10,PTBP3,ZNF483,CDC26,KIAA0368,SLC46A2,C9orf147,KIAA1958,HSDL2,DNAJC25,GNG10,ZFP37,UGCG,FKBP15,PTGR1,INIP,SNX30	GNG10,CDC26	12	6	6	0
1	155120000	156960000	1840000	VHLL,RIT1,HAPLN2,NTRK1,RP11-201K10.3,SH2D2A,PAQR6,LAMTOR2,GON4L,BCAN,TRIM46,HDGF,CLK2,PMF1-BGLAP,TSACC,SSR2,RRNAD1,HCN3,CCT3,PEAR1,ASH1L,MRPL24,KIAA0907,SYT11,RUSC1,TTC24,THBS3,C1orf61,PMF1,DAP3,SEMA4A,INSRR,RHBG,RXFP4,CRABP2,ISG20L2,SMG5,MTX1,UBQLN4,SCAMP3,NES,MEF2D,ARHGEF11,KRTCAP2,YY1AP1,APOA1BP,PKLR,SLC25A44,GBA,LMNA,GPATCH4,MSTO1,LRRC71,RAB25,BGLAP,MEX3A,TMEM79,FDPS,FAM189B,MUC1,ARHGEF2,C1or…	ARHGEF11,MUC1,RIT1,SEMA4A,INSRR,PEAR1,THBS3,LAMTOR2,LMNA,ARHGEF2,ASH1L,HDGF,PRCC,SH2D2A,MIR9-1,PKLR,NTRK1	11	6	5	-1
1	156560000	159240000	2680000	CD1B,OR6K6,HAPLN2,NTRK1,SH2D2A,KIRREL,FCRL4,OR10R2,SPTA1,FCRL2,BCAN,CD5L,OR10T2,HDGF,FCRL5,ETV3L,OR10K2,CD1E,CD1C,RRNAD1,PEAR1,OR6P1,MRPL24,OR10X1,DARC,OR6K2,INSRR,IFI16,CD1D,OR10K1,ETV3,OR6K3,OR10Z1,CADM3,CRABP2,ISG20L2,NES,ARHGEF11,PYHIN1,OR6N1,CD1A,OR6N2,MNDA,APOA1BP,OR6Y1,GPATCH4,FCRL3,LRRC71,AIM2,FCRL1,PRCC	ARHGEF11,FCRL1,MNDA,INSRR,PEAR1,SPTA1,PRCC,HDGF,CD1B,SH2D2A,FCRL4,NTRK1	11	7	4	-3
11	1	2280000	2279999	C11orf35,LRRC56,RNH1,TNNI2,EPS8L2,RPLP2,B4GALNT4,SYT8,RASSF7,KRTAP5-3,LSP1,KRTAP5-6,CDHR5,TSPAN4,NLRP6,KRTAP5-4,C11orf89,RIC8A,PSMD13,ANO9,PIDD,MUC5B,INS-IGF2,IRF7,TALDO1,MUC5AC,KRTAP5-2,DEAF1,BET1L,DUSP8,PKP3,MOB2,SCGB1C1,INS,ATHL1,MUC6,TH,TNNT3,IFITM3,AP006621.5,POLR2L,PTDSS2,KRTAP5-1,PNPLA2,KRTAP5-5,MUC2,IGF2,RP11-295K3.1,AC136297.1,IFITM10,TOLLIP,IFITM1,PDDC1,HRAS,CEND1,SLC25A22,SCT,IFITM2,CD…	CTSD,SCGB1C1,TOLLIP,KRTAP5-4,MUC2,DUSP8,MUC5B,HRAS,IGF2,MUC6,MIR483,MIR210,SIRT3,KRTAP5-1,KRTAP5-5,IFITM1,IRF7,INS	11	5	6	1
11	46400000	48240000	1840000	CKAP5,CHRM4,CELF1,DDB2,PACSIN3,MADD,AMBRA1,ARHGAP1,SLC39A13,FAM180B,C1QTNF4,NDUFS3,MTCH2,DGKZ,HARBI1,MDK,ATG13,OR4B1,NR1H3,ZNF408,PTPMT1,ACP2,KBTBD4,RAPSN,SPI1,ARFGAP2,LRP4,PSMC3,AGBL2,NUP160,FNBP4,MYBPC3,PTPRJ,C11orf49,F2	FNBP4,DDB2,PTPRJ,SPI1,DGKZ,ATG13	11	5	6	1
12	1	2200000	2199999	IQSEC3,CACNA2D4,WNK1,LRTM2,CCDC77,DCP1B,AC026369.1,CACNA1C,B4GALNT3,FBXL14,ERC1,NINJ2,ADIPOR2,RAD52,KDM5A,SLC6A12,SLC6A13,WNT5B	WNK1,WNT5B,RAD52,CACNA2D4,KDM5A,CACNA1C,ERC1	11	7	4	-3
12	128560000	130960000	2400000	TMEM132D,RIMBP2,SLC15A4,PIWIL1,GLT1D1,TMEM132C,FZD10	TMEM132D,RIMBP2,FZD10	11	4	7	3
15	23600000	25440000	1840000	GOLGA6L2,GOLGA8S,SNRPN,NPAP1,MAGEL2,NDN,MKRN3,SNURF	MKRN3,GOLGA6L2,NPAP1	11	5	6	1
17	4960000	7200000	2240000	RP1-4G17.5,ZNF594,CTDNEP1,FBXO39,C1QBP,CLEC10A,TXNDC17,DHX33,RABEP1,SLC13A5,CLDN7,AC040977.1,USP6,WSCD1,ZNF232,RPAIN,ALOX12,NLRP1,RNASEK,SLC2A4,TEKT1,DERL2,SLC16A11,DVL2,DLG4,KIAA0753,MIS12,C17orf49,PHF23,GABARAP,ASGR1,SLC16A13,AC027763.2,NUP88,CTD-2545G14.7,C17orf100,ZFP3,ASGR2,YBX2,XAF1,PITPNM3,ELP5,RNASEK-C17orf49,ACADVL,MED31,BCL6B,FAM64A,AIPL1,SCIMP	ELP5,MIR324,DVL2,C17orf49,PITPNM3,USP6,DLG4,CTDNEP1,ALOX12,NLRP1,GABARAP,RABEP1,SLC2A4	11	7	4	-3
17	10560000	12080000	1520000	SHISA6,ADPRM,ZNF18,MAP2K4,TMEM220,DNAH9,MYH3,PIRT,SCO1	DNAH9,MAP2K4	11	7	4	-3
17	45760000	47520000	1760000	ATP5G1,SCRN2,TBX21,HOXB8,ZNF652,GNGT2,SP6,SKAP1,GIP,PNPO,TTLL6,PRAC1,TBKBP1,SP2,CDK5RAP3,COPZ2,SNF8,KPNB1,OSBPL7,HOXB2,HOXB5,NFE2L1,MRPL10,PHOSPHO1,PRR15L,RP11-81K2.1,ABI3,HOXB6,HOXB1,CBX1,UBE2Z,HOXB13,SNX11,HOXB3,HOXB4,PHB,B4GALNT2,CALCOCO2,HOXB9,IGF2BP1,HOXB7,LRRC46	GNGT2,ABI3,MIR10A,IGF2BP1,SKAP1,MIR152,CBX1,HOXB1	11	8	3	-5
19	42920000	44320000	1400000	ZNF576,PSG8,CADM4,PSG11,IRGQ,PSG4,IRGC,SMG9,PLAUR,CEACAM8,TEX101,ZNF575,CEACAM1,ETHE1,PSG6,PSG2,PSG3,PSG5,ZNF428,PSG1,KCNN4,L34079.2,PHLDB3,SRRM5,LYPD5,PSG9,PINLYP,XRCC1,LYPD3,LIPE,CXCL17	PLAUR,LIPE,XRCC1	11	5	6	1
20	46240000	47840000	1600000	NCOA3,PREX1,STAU1,DDX27,ARFGEF2,SULF2,CSE1L	ARFGEF2,NCOA3	11	6	5	-1
20	60520000	63025520	2505520	ARFRP1,SRMS,MRGBP,SLCO4A1,RP4-583P15.15,NTSR1,TCFL5,COL20A1,NPBWR2,GATA5,ADRM1,OGFR,C20orf195,ZBTB46,ZNF512B,TNFRSF6B,C20orf166,MYT1,OSBPL2,ABHD16B,COL9A3,RP4-583P15.14,OPRL1,TPD52L2,RP11-93B14.6,C20orf201,HELZ2,SOX18,BIRC7,BHLHE23,DNAJC5,NKAIN4,HRH3,ARFGAP1,PTK6,RTEL1,RGS19,MTG2,GMEB2,AL118506.1,ZGPAT,SLC2A4RG,CHRNA4,GID8,STMN3,CABLES2,C20ORF135,PCMTD2,SLC17A9,TCEA2,PRPF6,PSMA7,EEF1A2,LIME1,RPS2…	HELZ2,OGFR,TAF4,BIRC7,MIR124-3,PTK6,RTEL1,RTEL1-TNFRSF6B,MYT1,ARFGAP1,SS18L1,COL9A3,MIR133A2,ZGPAT,EEF1A2,MIR1-1,MRGBP,LAMA5	11	4	7	3
22	47040000	51304566	4264566	MAPK12,CHKB-CPT1B,CRELD2,MLC1,SELO,FAM19A5,RABL2B,ZBED4,CERK,DENND6B,GRAMD4,AL022328.1,KLHDC7B,SYCE3,CPT1B,BRD1,ALG12,TBC1D22A,CHKB,TYMP,MAPK8IP2,LMF2,LL22NC03-75H12.2,MIOX,SBF1,PANX2,TUBGCP6,PLXNB2,C22orf34,ODF3B,NCAPH2,TRABD,MOV10L1,CTA-299D3.8,HDAC10,TTLL8,MAPK11,ARSA,PIM3,ADM2,IL17REL,PPP6R2,ACR,SCO2,SHANK3	TYMP,SCO2,MAPK12,TUBGCP6,BRD1,CHKB,HDAC10,PLXNB2,PPP6R2,MAPK8IP2,MAPK11	11	6	5	-1
5	179080000	180915260	1835260	LTC4S,CANX,TRIM7,SQSTM1,BTNL3,RASGEF1C,TRIM41,ZFP62,FLT4,OR2V2,MGAT4B,MAML1,MGAT1,RNF130,OR2V1,BTNL9,TRIM52,GNB2L1,OR2Y1,AC008443.1,MAPK9,OR4F3,CNOT6,GFPT2,CBY3,CTC-241N9.1,SCGB3A1,BTNL8,C5orf45,TBC1D9B	MAPK9,FLT4,BTNL3,MAML1	11	6	5	-1
6	20120000	21680000	1560000	E2F3,SOX4,CDKAL1,MBOAT1	SOX4,E2F3	11	5	6	1
7	45720000	47400000	1680000	TNS3,AC011294.3,ADCY1,IGFBP1,IGFBP3,AC096582.1	IGFBP3,SEPT7P2,ADCY1	11	6	5	-1
1	1	3760000	3759999	PLCH2,MRPL20,TNFRSF14,LRRC47,KLHL17,TMEM52,CALML6,FAM213B,TNFRSF4,C1orf233,PEX10,VWA1,TP73,MIB2,TAS1R3,DVL1,SAMD11,ACAP3,AL645608.2,MMEL1,CCNL2,AL627309.1,GLTPD1,SCNN1D,HES4,MMP23B,SLC35E2,CDK11A,AL645608.1,TMEM88B,AL669831.1,SKI,TMEM240,UBE2J2,CPSF3L,CCDC27,PLEKHN1,ARHGEF16,AL645728.1,AGRN,TPRG1L,OR4F16,GABRD,B3GALT6,GNB1,SSU72,AL590822.2,HES5,OR4F29,TTLL10,AURKAIP1,FAM132A,ACTRT2,CEP104,ATAD3C,…	MIR200A,NOC2L,DVL1,GNB1,ATAD3B,TMEM52,HES5,PRDM16,MIR200B,PRKCZ,CDK11B,CALML6,MMEL1,PLCH2,TP73,TNFRSF14	10	5	5	0
10	21160000	22280000	1120000	MLLT10,C10orf113,DNAJC1,SKIDA1,NEBL,CASC10	DNAJC1,MLLT10	10	6	4	-2
10	33280000	35440000	2160000	PARD3,NRP1,ITGB1,CUL2,CREM	ITGB1,NRP1,CUL2,PARD3	10	5	5	0
12	111840000	113000000	1160000	TMEM116,RP11-162P23.2,ATXN2,BRAP,RPL6,ALDH2,NAA25,ERP29,TRAFD1,HECTD4,SH2B3,PTPN11,MAPKAPK5,ACAD10	MAPKAPK5,SH2B3,ALDH2,PTPN11,BRAP	10	6	4	-2
13	75960000	77720000	1760000	FBXL3,MYCBP2,CLN5,TBC1D4,UCHL3,COMMD6,KCTD12,IRG1,C13orf45,LMO7	MYCBP2	10	5	5	0
16	9040000	11040000	2000000	ATF7IP2,DEXI,GRIN2A,CIITA,EMP2,USP7,C16orf72,CLEC16A,TEKT5,NUBP1,TVP23A,RP11-297M9.1	USP7,GRIN2A,CIITA	10	6	4	-2
16	78040000	81080000	3040000	CENPN,MAF,PIH1,DYNLRB2,CMC2,ATMIN,CLEC3A,CDYL2,WWOX	CDYL2,WWOX,MAF	10	6	4	-2
16	81840000	84040000	2200000	OSGIN1,HSBP1,MLYCD,PLCG2,CDH13,NECAB2,SDR42E1,RP11-505K9.4,MPHOSPH6,HSD17B2	PLCG2	10	5	5	0
17	41400000	42360000	960000	UBTF,FAM215A,ARL4D,SOST,ATXN7L3,PPY,PYY,AC003043.1,G6PC3,MPP3,SLC4A1,NAGS,TMEM101,DUSP3,LSM12,AC003102.1,MPP2,MEOX1,CD300LG,TMUB2,RP11-527L4.2,C17orf105,C17orf53,ASB16,ETV4,HDAC5,DHX8	SOST,HDAC5,DUSP3,G6PC3,ETV4,ATXN7L3	10	5	5	0
17	60360000	61960000	1600000	CSH2,DDX42,GH2,FTSJ3,TLK2,KCNH6,STRADA,SMARCD2,RP11-51L5.7,METTL2A,RP11-51F16.8,LIMD2,MARCH10,MRC2,PSMC5,CYB561,EFCAB3,ACE,TACO1,MAP3K3,DCAF7,CCDC47,TANC2	ACE,STRADA,MAP3K3,TLK2,GH2,CSH2,SMARCD2	10	6	4	-2
17	68600000	70720000	2120000	AC007461.1,SOX9,SLC39A11	SOX9	10	4	6	2
19	16680000	17560000	880000	CTD-3222D19.2,SIN3B,CTD-2278I10.6,PLVAP,NR2F6,MYO9B,USHBP1,GTPBP3,USE1,TMEM38A,BST2,ANO8,ABHD8,OCEL1,MRPL34,CTD-2521M24.10,ANKLE1,CTC-429P9.4,BABAM1,CPAMD8,SLC35E1,F2RL3,MVB12A,SMIM7,DDA1,TMEM221,HAUS8,NWD1,AC010646.3,MED26	BABAM1,CPAMD8,F2RL3,SIN3B	10	5	5	0
19	40680000	42000000	1320000	TTC9B,NUMBL,EXOSC5,TGFB1,BLVRB,ATP5SL,LTBP4,CCDC97,CYP2A6,B9D2,AKT2,MIA-RAB4B,CTC-435M10.3,MIA,HIPK4,CYP2S1,B3GNT8,ADCK4,C19orf69,SERTAD1,HNRNPUL1,BCKDHA,CYP2A7,AXL,PRX,ITPKC,MAP3K10,CYP2F1,CYP2B6,RAB4B,RAB4B-EGLN2,PLD3,C19orf54,CTC-490E21.12,SPTBN4,SERTAD3,SHKBP1,TMEM91,EGLN2,CYP2A13,CNTD2,SNRPA,C19orf47	PRX,EGLN2,NUMBL,CYP2A6,EXOSC5,CYP2A7,SPTBN4,TGFB1,AKT2,SHKBP1,CYP2A13,SNRPA	10	5	5	0
2	122480000	124800000	2320000	CNTNAP5,TSN,MKI67IP	.	10	5	5	0
20	12880000	14120000	1240000	NDUFAF5,TASP1,SPTLC3,ISM1,SEL1L2,ESF1,MACROD2	.	10	6	4	-2
20	58160000	60760000	2600000	PSMA7,MTG2,CDH26,CDH4,PPP1R3D,SS18L1,C20orf197,FAM217B,SYCP2,RP11-429E11.3,PHACTR3,LSM14B,TAF4	PPP1R3D,SS18L1,TAF4	10	6	4	-2
3	33880000	36120000	2240000	PDCD6IP,ARPP21	MIR128-2	10	5	5	0
3	173760000	174960000	1200000	NLGN1,NAALADL2	.	10	6	4	-2
4	151920000	153440000	1520000	FAM160A1,RPS3A,LRBA,FBXW7,SH3D19,PRSS48,PET112	FBXW7	10	7	3	-4
5	56520000	58280000	1760000	PDE4D,PLK2,RAB3C,GPBP1,GAPT,ACTBL2,CTD-2117L12.1	PLK2	10	5	5	0
6	134200000	135520000	1320000	TBPL1,SLC2A12,SGK1,ALDH8A1,TCF21,MYB,HBS1L	TBPL1,SGK1,MYB	10	7	3	-4
7	5760000	6640000	880000	KDELR2,RSPH10B,EIF2AK1,AIMP2,FAM220A,RAC1,GRID2IP,CYTH3,USP42,C7orf26,ZDHHC4,OCM,CCZ1,ANKRD61,FLJ20306,PMS2,RNF216,DAGLB	RAC1,PMS2	10	6	4	-2
7	65920000	66880000	960000	SBDS,AC008267.1,TMEM248,TYW1,KCTD7,RABGEF1	SBDS	10	4	6	2
7	72360000	74320000	1960000	ABHD11,WBSCR27,GTF2I,FZD9,CLDN3,ELN,NCF1,FKBP6,MLXIPL,TRIM50,WBSCR28,BCL7B,GTF2IRD2,NSUN5,BAZ1B,DNAJC30,TRIM74,CLDN4,POM121,EIF4H,LIMK1,RFC2,LAT2,VPS37D,AC005488.1,STX1A,GTF2IRD1,TBL2,CLIP2,WBSCR22	GTF2I,LIMK1,BAZ1B,POM121,RFC2,FZD9,PMS2P5,GTF2IRD1,ELN	10	5	5	0
7	151480000	152600000	1120000	PRKAG2,GALNTL5,GALNT11,ACTR3B,KMT2C,XRCC2	PRKAG2,ACTR3B,KMT2C,XRCC2	10	5	5	0
8	79240000	80600000	1360000	STMN2,ZC2HC1A,IL7,PKIA	IL7	10	5	5	0
X	41160000	43760000	2600000	CASK,DDX3X,GPR82,NYX,MAOB,GPR34,MAOA	DDX3X	10	7	3	-4
1	37880000	39480000	1600000	GJA9,C1orf109,MEAF6,CDCA8,EPHA10,POU3F1,RHBDL2,GNL2,INPP5B,DNALI1,UTP11L,AL929472.1,RSPO1,SF3A3,C1orf122,MTF1,MYCBP,MANEAL,AKIRIN1,SNIP1,RRAGC,FHL3,YRDC,ZC3H12A	SF3A3,MEAF6,RRAGC	9	6	3	-3
1	95640000	97440000	1800000	PTBP2,RP11-57H12.6,RP11-147C23.1,RWDD3,TMEM56	.	9	5	4	-1
1	211640000	213280000	1640000	FAM71A,SLC30A1,TMEM206,C1orf227,ATF3,RPS6KC1,BATF3,LPGAT1,FLVCR1,NEK2,NENF,TATDN3,ANGEL2,VASH2,INTS7,RD3,PPP2R5A,DTL,NSL1	PPP2R5A,NEK2,NSL1	9	6	3	-3
1	231760000	233520000	1760000	MLK4,TSNAX-DISC1,MAP10,NTPCR,SIPA1L2,DISC1,PCNXL2	SIPA1L2	9	5	4	-1
10	7640000	9440000	1800000	ATP5C1,ITIH2,TAF3,ITIH5,KIN,GATA3	TAF3,GATA3	9	6	3	-3
10	37200000	39040000	1840000	ZNF248,MTRNR2L7,ZNF37A,ZNF33A,ANKRD30A,ZNF25,LINC00999	.	9	5	4	-1
11	32360000	34080000	1720000	HIPK3,LMO2,FBXO3,WT1,EIF3M,PRRG4,DEPDC7,CD59,CAPRIN1,QSER1,KIAA1549L,CCDC73,TCP11L1,CSTF3,C11orf91,AC132216.1	WT1,LMO2	9	4	5	1
11	114520000	116640000	2120000	CADM1,BUD13,NXPE2	.	9	6	3	-3
11	131480000	135006516	3526516	OPCML,GLB1L3,IGSF9B,JAM3,NTM,NCAPD3,B3GAT1,GLB1L2,SPATA19,AP003062.1,ACAD8,VPS26B,THYN1	OPCML,ACAD8	9	6	3	-3
12	29240000	31480000	2240000	AC024940.1,OVCH1,IPO8,DDX11,FAM60A,TMTC1,OVCH1-AS1,CAPRIN2,TSPAN11,ERGIC2,FAR2	OVCH1,DDX11	9	7	2	-5
12	31360000	32960000	1600000	AC024940.1,METTL20,BICD1,AMN1,FAM60A,KIAA1551,DNM1L,DENND5B,H3F3C,YARS2,FGD4,PKP2	DNM1L,H3F3C,KIAA1551	9	5	4	-1
12	114920000	116400000	1480000	TBX3,MED13L,RP11-116D17.1	TBX3	9	5	4	-1
12	118760000	120640000	1880000	TAOK3,SUDS3,PRKAB1,CIT,RAB35,RP1-127H14.3,CCDC60,TMEM233,RPLP0,GCN1L1,CCDC64,SRRM4,HSPB8	TAOK3,PRKAB1,CIT,SUDS3	9	7	2	-5
14	55400000	57080000	1680000	DLGAP5,PELI2,SOCS4,LGALS3,MAPK1IP1L,ATG14,TBPL2,TMEM260,KTN1,WDHD1,FBXO34	SOCS4,ATG14,KTN1,TBPL2	9	4	5	1
14	102760000	104160000	1400000	MOK,CKB,BAG5,AMN,CINP,TNFAIP2,TECPR2,TRMT61A,APOPT1,KLC1,MARK3,CDC42BPB,EIF5,RP11-73M18.2,ZNF839,RCOR1,EXOC3L4,TRAF3,ANKRD9	TRAF3,CDC42BPB,RCOR1	9	5	4	-1
16	1	2240000	2239999	HBA1,HBZ,FAM195A,STUB1,CRAMP1L,NHLRC4,C16orf13,CAPN15,PKD1,CCDC78,AC005606.1,TSR3,NME4,NPW,UBE2I,PRR25,ITFG3,CLCN7,FAHD1,TPSD1,RHBDF1,TMEM8A,RGS11,NPRL3,MRPS34,PIGQ,CASKIN1,EME2,SSTR5,DECR2,BAIAP3,RAB40C,AC009041.2,HAGHL,NDUFB10,SYNGR3,CCDC154,NOXO1,NME3,AXIN1,LA16c-431H6.6,SNRNP25,HBA2,ARHGDIG,WDR24,TELO2,RNF151,TBL3,CACNA1H,UNKL,FBXL16,RAB11FIP3,MSLN,PTX4,MSRB1,WASH4P,GNPTG,HN1L,LUC7L,JMJD8,RPL…	AXIN1,NPRL3,MEIOB,NTHL1,MAPK8IP3,TSC2,WDR24,EME2,MPG,UBE2I,CACNA1H,BAIAP3,TELO2,TRAF7,GNG13	9	6	3	-3
16	87880000	90354753	2474753	CPNE7,SPIRE2,ZNF778,CDK10,TRAPPC2L,ZNF469,APRT,SNAI3,C16orf3,DPEP1,RPL13,AC137932.1,ZC3H18,RP11-830F9.6,MC1R,RNF166,ZNF276,DEF8,IL17C,PABPN1L,RP11-368I7.4,CBFA2T3,CA5A,FANCA,PRDM7,ANKRD11,SPATA33,CTU2,ACSF3,AC092384.1,GAS8,SPATA2L,TCF25,SLC7A5,CHMP1A,ZFPM1,VPS9D1,SLC22A31,CDT1,GALNS,CYBA,MVD,SPG7,CENPBD1,BANP,CDH15,PIEZO1,DBNDD1,TUBB3	FANCA,PIEZO1,PRDM7,ZNF469,CBFA2T3,BANP,SLC7A5	9	6	3	-3
17	1	2680000	2679999	CRK,FAM57A,DPH1,MNT,SCARF1,NXN,RILP,SMG6,GEMIN4,PRPF8,DOC2B,HIC1,C17orf97,METTL16,AC006435.1,CLUH,SRR,TSR1,YWHAE,MYO1C,RNMTL1,TIMM22,RPA1,BHLHA9,INPP5K,SLC43A2,TLCD2,VPS53,RPH3AL,ABR,GLOD4,WDR81,SGSM2,TUSC5,PAFAH1B1,SERPINF2,RP11-676J12.7,FAM101B,PITPNA,SMYD4,SERPINF1,OVCA2,RTN4RL1	MYO1C,YWHAE,INPP5K,CRK,RPA1,SMYD4,SERPINF1,WDR81,PRPF8	9	5	4	-1
17	19800000	21080000	1280000	AKAP10,USP22,CDRT15L2,DHRS7B,SPECC1,CCDC144NL,LGALS9B	SPECC1,USP22	9	6	3	-3
17	35480000	36840000	1360000	C17orf78,SOCS7,DUSP14,HNF1B,DDX52,TADA2A,C17orf96,SYNRG,TBC1D3F,RP11-1407O15.2,ACACA,GPR179,ARHGAP23,TBC1D3,SRCIN1,MRPL45	RP11-1407O15.2,ACACA,TADA2A,HNF1B,TBC1D3,SOCS7	9	4	5	1
17	70640000	71400000	760000	COG1,CPSF4L,SDK2,SLC39A11,CDC42EP4,SSTR2,C17orf80,FAM104A	.	9	4	5	1
17	72800000	73960000	1160000	TMEM104,KIAA0195,ATP5H,TSEN54,RECQL5,ACOX1,UNC13D,SAP30BP,RP11-552F3.12,HN1,NT5C,SLC25A19,ITGB4,GRB2,MIF4GD,UNK,FDXR,FBF1,GRIN2C,ICT1,SMIM6,MRPS7,MRPL38,TRIM47,KCTD2,TRIM65,ARMC7,CDR2L,USH1G,SUMO2,GGA3,SMIM5,H3F3B,SLC16A5,FADS6,MYO15B,LLGL2,HID1,OTOP3,OTOP2,WBP2,NUP85,GALK1,CASKIN2	ITGB4,RECQL5,LLGL2,H3F3B,GRB2	9	5	4	-1
18	17200000	20560000	3360000	GREB1L,MIB1,SNRPD1,CTAGE1,ABHD3,RP11-595B24.2,RBBP8,GATA6,ESCO1,ROCK1	ROCK1,RBBP8,MIR133A1	9	4	5	1
19	3600000	4560000	960000	NMRK2,FSD1,ANKRD24,SEMA6B,CHAF1A,SIRT6,MPND,SHD,CTB-50L17.14,UBXN6,ZFR2,ATCAY,EEF2,CACTIN,TMIGD2,MRPL54,PLIN5,PIP5K1C,TJP3,PIAS4,STAP2,MATK,LRG1,PLIN4,CREB3L3,TBXA2R,CCDC94,SH3GL1,DAPK3,ZBTB7A,HDGFRP2,EBI3,RAX2,MAP2K2,APBA3,AC016586.1	PIP5K1C,CHAF1A,PIAS4,ANKRD24,CREB3L3,NMRK2,ZFR2,SH3GL1,SEMA6B,MAP2K2,DAPK3,SIRT6	9	4	5	1
19	33160000	35080000	1920000	ANKRD27,KCTD15,KIAA0355,UBA2,GPI,C19orf40,PDCD2L,LRP3,WTIP,GPATCH1,CHST8,RP11-618P17.4,PEPD,WDR88,SLC7A9,NUDT19,RGS9BP,CEBPA,LSM14A,CEP89,RHPN2,TDRD12,CEBPG,SLC7A10	LSM14A,CEBPA,WTIP,CEP89	9	5	4	-1
19	50360000	51800000	1440000	TBC1D17,IL4I1,KLK11,KLK14,ACPT,ASPDH,CTU1,NR1H2,MYH14,KLK2,KLK1,SIGLEC9,IZUMO2,SIGLEC7,CD33,AKT1S1,NAPSA,KLK10,JOSD2,AC037199.1,KLK13,C19orf81,PNKP,CTD-2545M3.6,SHANK1,KLK6,ZNF473,KLK15,C19orf48,KCNC3,KLK4,SYT3,VRK3,CLEC11A,FAM71E1,GPR32,KLK3,SIGLEC11,MYBPC2,PTOV1,KLK5,ATF5,KLK7,NUP62,LRRC4B,KLK12,SPIB,EMC10,KLK8,SIGLECL1,POLD1,CTC-326K19.6,KLK9	AKT1S1,GPR32,KLK3,MYH14,KLK2,POLD1,SHANK1	9	5	4	-1
19	52160000	54360000	2200000	CTB-167G5.5,ZNF350,ZNF836,ZNF665,ZNF468,FPR3,ZNF534,ZNF615,ZNF765,ZNF528,ZNF813,ERVV-2,VN1R4,ZNF613,PPP2R1A,ZNF845,ZNF614,ZNF701,ZNF616,ZNF577,ZNF677,VN1R2,ZNF331,ZNF347,ZNF610,ZNF649,ZNF83,ZNF160,ZNF600,DPRX,ZNF320,ZNF880,ZNF578,FPR1,ERVV-1,NLRP12,ZNF766,ZNF525,ZNF841,ZNF816,BIRC8,ZNF432,HAS1,ZNF480,ZNF321P,ZNF415,ZNF808,ZNF28,FPR2,ZNF611	VN1R4,PPP2R1A,MIR520G,BIRC8,MIR373,ZNF845,ZNF765,FPR1,MIR520H,MIR520B,ZNF331,MIRLET7E,MIR520C,MIR520A,MIR125A,MIR520E	9	5	4	-1
19	56240000	59128983	2888983	ZNF552,RPS5,ZNF71,NLRP4,NLRP11,ZNF805,MZF1,ZNF211,ZNF749,ZNF460,AC004076.9,ZNF543,AC012313.1,ZNF547,ZNF551,ZNF135,ZNF256,ZNF773,ZNF444,ZNF329,ZIM2,ZNF304,PEG3,CTD-2368P22.1,ZSCAN5C,ZNF587B,NLRP5,ZSCAN22,ZNF548,TRIM28,ZSCAN5A,AC003006.7,SLC27A5,ZNF550,NLRP9,AURKC,ZSCAN1,RFPL4A,ZSCAN5B,ZNF530,AC024580.1,ZNF606,ZNF324B,ZNF324,AC006116.20,ZNF134,ZNF671,ZSCAN5D,ZNF274,ZNF837,ZNF416,ZNF470,ZNF776,ZNF81…	AURKC,ZIM2,USP29,ZSCAN5B,TRIM28,NLRP5,PEG3,ZNF814,ZNF497,ZNF787	9	4	5	1
2	13240000	15480000	2240000	AC011897.1,FAM84A,NBAS	.	9	4	5	1
2	29040000	30360000	1320000	FAM179A,CLIP4,TRMT61B,SPDYA,ALK,WDR43,C2orf71	ALK	9	4	5	1
2	42640000	44160000	1520000	LRPPRC,MTA3,ABCG8,HAAO,PLEKHH2,DYNC2LI1,THADA,KCNG3,ABCG5,ZFP36L2,COX7A2L,OXER1	MTA3,LRPPRC,ABCG8,ZFP36L2	9	5	4	-1
2	43960000	45280000	1320000	LRPPRC,ABCG8,SLC3A1,PREPL,SIX3,PLEKHH2,DYNC2LI1,ABCG5,SIX2,PPM1B,CAMKMT	PPM1B,LRPPRC,ABCG8	9	5	4	-1
2	143800000	145360000	1560000	GTDC1,ARHGAP15,ZEB2	ZEB2	9	5	4	-1
2	173560000	175520000	1960000	SP3,MLTK,CIR1,OLA1,SCRN3,SP9,GPR155,CDCA7,RAPGEF4,AC018470.1,WIPF1	CIR1,RAPGEF4,WIPF1	9	5	4	-1
2	197600000	198680000	1080000	AC011997.1,HSPD1,MARS2,CCDC150,SF3B1,RFTN2,HSPE1,GTF3C3,PGAP1,PLCL1,BOLL,HSPE1-MOB4,COQ10B,MOB4,ANKRD44,C2orf66	SF3B1	9	5	4	-1
2	241080000	243199373	2119373	ANO7,GPC1,PASK,CAPN10,HDLBP,AGXT,D2HGDH,KIF1A,AQP12B,RNPEPL1,AC104809.3,ATG4B,THAP4,ANKMY1,DUSP28,MTERFD2,GAL3ST2,FARP2,GPR35,OTOS,CXXC11,PDCD1,AC011298.1,AC110619.2,SEPT2,STK25,BOK,C2orf54,AC131097.4,ING5,AC104841.2,SNED1,NEU4,AQP12A,PPP1R7,DTYMK	PDCD1,FARP2,ING5,AQP12B,GPC1,ATG4B	9	6	3	-3
20	1	2720000	2719999	NSFL1C,ZNF343,SOX12,TGM6,TMC2,SIRPB1,CSNK2A1,PSMF1,SIRPG,FAM110A,TMEM74B,DEFB126,SNRPB,RAD21L1,SNPH,NOP56,PDYN,SIRPD,RP4-734P14.4,DEFB132,DEFB128,SRXN1,IDH3B,TGM3,RBCK1,C20orf202,SIRPB2,C20orf96,DEFB127,RP4-576H24.4,SLC52A3,SIRPA,NRSN2,TBC1D20,SCRT2,EBF4,DEFB129,AL136531.1,FKBP1A,RSPO4,RP5-850E9.3,SDCBP2,ANGPT4,TCF15,STK35,DEFB125,ZCCHC3,TRIB3	CSNK2A1,ZCCHC3,ANGPT4,RAD21L1,SDCBP2,SIRPB1,PDYN,SIRPA	9	5	4	-1
20	47600000	48760000	1160000	RNF114,B4GALT5,CSE1L,KCNB1,SNAI1,STAU1,DDX27,UBE2V1,SPATA2,ZNFX1,ARFGEF2,SLC9A8,PTGIS,TMEM189,TMEM189-UBE2V1	ARFGEF2	9	5	4	-1
20	53240000	55120000	1880000	CSTF1,DOK5,AURKA,MC3R,GCNT7,FAM209B,FAM209A,RTFDC1,FAM210B,CASS4,CBLN4	AURKA	9	5	4	-1
21	22200000	24400000	2200000	NCAM2	NCAM2	9	6	3	-3
22	22320000	24320000	2000000	IGLC7,ZNF70,IGLV2-23,IGLV7-46,IGLV5-37,IGLJ4,IGLJ7,CHCHD10,RTDR1,C22orf15,AP000350.4,IGLV3-25,IGLV3-16,IGLJ5,IGLV2-33,IGLV5-45,DDTL,C22orf43,IGLV3-22,IGLV1-50,IGLV7-43,IGLV3-19,IGLV2-8,IGLV5-52,IGLL1,RGL4,MIF,IGLV3-1,IGLV1-47,IGLV3-27,IGLV3-9,IGLV2-11,IGLJ6,GGTLC2,IGLV4-69,IGLJ1,SLC2A11,IGLV5-48,IGLV2-18,LL22NC03-63E9.3,IGLV10-54,IGLJ2,IGLV4-3,IGLV4-60,IGLV1-40,IGLV3-21,IGLV3-10,IGLV3-32,TOP3B,VP…	SMARCB1,BCR,IGL,PRAME,C22orf43,GSTT2B,TOP3B	9	6	3	-3
22	35640000	37000000	1360000	APOL1,MCM5,APOL4,HMOX1,FOXRED2,RBFOX2,CACNG2,MYH9,APOL2,RASD2,EIF3D,TOM1,AL049747.1,TXN2,APOL5,HMGXB4,APOL6,MB,APOL3	TOM1,CACNG2,MCM5,HMGXB4,HMOX1,MYH9	9	5	4	-1
4	42920000	44800000	1880000	YIPF7,KCTD8,GNPDA2,GRXCR1,GUF1	KCTD8	9	5	4	-1
4	57840000	59720000	1880000	NOA1,POLR2B,IGFBP7	POLR2B	9	5	4	-1
5	49520000	52320000	2800000	EMB,ITGA2,PELO,CTD-2203A3.1,ITGA1,PARP8,ISL1	ITGA1,ITGA2,ISL1	9	4	5	1
5	51960000	53840000	1880000	SNX18,HSPB3,NDUFS4,ITGA2,ARL15,PELO,FST,MOCS2,ITGA1	ITGA1,FST,ITGA2	9	5	4	-1
5	55040000	56640000	1600000	MAP3K1,SETD9,IL31RA,SLC38A9,CTC-236F12.4,MIER3,GPBP1,DDX4,AC022431.2,IL6ST,AC008914.1,ANKRD55	MIER3,MAP3K1,SLC38A9,IL6ST	9	5	4	-1
5	154320000	156680000	2360000	HAVCR2,FAM71B,SGCD,MED7,KIF4B,ITK,TIMD4,HAVCR1,MRPL22	ITK	9	6	3	-3
6	14040000	15720000	1680000	JARID2,DTNBP1,CD83	JARID2	9	5	4	-1
6	79400000	80800000	1400000	HMGN3,PHIP,TTK,SH3BGRL2,LCA5,ELOVL4,IRAK1BP1	PHIP,TTK,HMGN3	9	6	3	-3
6	109760000	110920000	1160000	DDO,METTL24,CDC40,WASF1,FIG4,SLC22A16,ZBTB24,GPR6,SMPD2,AK9,MICAL1,PPIL6	WASF1,MICAL1	9	6	3	-3
6	114320000	116480000	2160000	HS3ST5,NT5DC1,AL121963.1,FRK,HDAC2,COL10A1	HDAC2	9	4	5	1
7	6480000	7680000	1200000	AC073343.1,COL28A1,KDELR2,GRID2IP,ZNF853,MIOS,C7orf26,ZDHHC4,FLJ20306,CCZ1B,RPA3,DAGLB,ZNF12,C1GALT1,RSPH10B2	RPA3,PMS2CL,MIOS	9	5	4	-1
7	71280000	72600000	1320000	CALN1,POM121,AC005488.1,TRIM74	POM121	9	5	4	-1
8	42240000	43120000	880000	HOOK3,FNTA,HGSNAT,CHRNB3,SMIM19,THAP1,SLC20A2,CHRNA6,RNF170,VDAC3,RP11-598P20.5,POMK	VDAC3,HOOK3	9	4	5	1
8	69360000	70760000	1400000	C8orf34,SLCO5A1,SULF1	.	9	5	4	-1
8	82640000	84320000	1680000	CHMP4C,SNX16,ZFAND1	.	9	5	4	-1
8	99080000	101200000	2120000	C8orf47,STK3,RGS22,KCNS2,POLR2K,NIPAL2,POP1,OSR2,COX6C,FBXO43,SPAG1,HRSP12,VPS13B	STK3,COX6C	9	6	3	-3
8	140600000	141680000	1080000	C8orf17,CHRAC1,KCNK9,AGO2,PTK2,TRAPPC9	PTK2,CHRAC1	9	4	5	1
9	84320000	85840000	1520000	RASEF,SPATA31D1	.	9	5	4	-1
X	64680000	65440000	760000	ZC3H12B,MSN,VSIG4,HEPH,LAS1L	MIR223,HEPH,MSN,LAS1L	9	4	5	1
1	52360000	53840000	1480000	KTI12,C1orf123,SCP2,CPT2,ZYG11A,LRP8,MAGOH,SLC1A7,GPX7,PRPF38A,ZFYVE9,FAM159A,SELRC1,ORC1,CC2D1B,BTF3L4,PODN,ECHDC2,TXNDC12,ZYG11B,RAB3B,ZCCHC11	ZFYVE9,LRP8,ORC1	8	6	2	-4
1	143680000	145800000	2120000	LIX1L,RP11-458D21.5,POLR3C,FAM72D,GPR89A,PDE4DIP,ANKRD34A,ANKRD35,POLR3GL,PIAS3,NBPF8,HFE2,PPIAL4G,NBPF10,NBPF9,RBM8A,PDZK1,AL592284.1,PPIAL4B,TXNIP,AL590452.1,PEX11B,ITGA10,NUDT17,RNF115,CD160,NOTCH2NL	PDE4DIP,NOTCH2NL,NBPF10,TXNIP,PIAS3,ITGA10,NBPF9,PPIAL4G	8	4	4	0
1	154160000	155200000	1040000	RP11-201K10.3,SHE,DPM3,PYGO2,SLC50A1,TRIM46,EFNA1,AQP10,DCST2,ATP8B2,TPM3,THBS3,CHRNB2,AL606500.1,LENEP,SHC1,CKS1B,ADAR,MTX1,UBE2Q1,KRTCAP2,DCST1,KCNN3,ZBTB7B,TDRD10,C1orf189,FLAD1,C1orf43,HAX1,PBXIP1,ADAM15,UBAP2L,MUC1,IL6R,EFNA4,EFNA3,PMVK	MUC1,EFNA4,TPM3,EFNA1,SHC1,IL6R,THBS3,EFNA3,KCNN3,CKS1B	8	5	3	-2
1	242120000	243320000	1200000	CEP170,MAP1LC3C,PLD5	CEP170	8	4	4	0
1	247000000	249250621	2250621	OR1C1,OR2C3,OR14A2,OR2M7,ZNF669,SH3BP5L,OR13G1,NLRP3,OR2L8,OR2AK2,OR2T35,TRIM58,OR2T4,AHCTF1,OR2T33,OR2T2,OR2G3,OR2B11,OR2M2,ZNF692,OR2T29,OR14K1,OR2M5,ZNF695,OR2T8,OR14I1,ZNF124,OR6F1,OR2T1,OR2L5,OR2T5,OR11L1,ZNF496,OR2T12,OR2L2,OR2T6,OR2T3,OR2T34,OR2T27,OR2AJ1,OR2G6,OR2L3,OR2L13,OR2M3,OR2W3,OR2M4,PGBD2,OR2T7,OR2T10,OR2T11,GCSAML,OR14C36,OR2G2,ZNF672,LYPD8,OR14A16,ZNF670,C1orf229	NLRP3,GCSAML,OR2T29,AHCTF1,TRIM58	8	4	4	0
10	1	3120000	3119999	TUBB8,IDI1,WDR37,PRR26,ZMYND11,LARP4B,GTPBP4,PFKP,IDI2,AL359878.1,ADARB2,DIP2C	PFKP,DIP2C,ZMYND11	8	4	4	0
10	11880000	13360000	1480000	SEPHS1,CDC123,NUDT5,MCM10,UPF2,PROSER2,CAMK1D,AL138764.1,SEC61A2,CCDC3,DHTKD1,UCMA,PHYH,OPTN	.	8	4	4	0
10	40200000	43760000	3560000	BMS1,ZNF33B,CSGALNACT2,RET,RASGEF1A	RET,RASGEF1A	8	5	3	-2
10	52440000	54240000	1800000	PRKG1,A1CF,DKK1,ASAH2B,CSTF2T	DKK1,A1CF	8	4	4	0
10	54400000	57560000	3160000	MBL2,PCDH15,MTRNR2L5	PCDH15	8	5	3	-2
10	77040000	78960000	1920000	KCNMA1,C10orf11,ZNF503	.	8	2	6	4
10	88800000	90680000	1880000	NUTM2D,LIPK,RNLS,PAPSS2,ANKRD22,NUTM2A,FAM35A,ATAD1,LIPF,MINPP1,GLUD1,PTEN,KLLN,STAMBPL1,LIPJ,LIPN,LIPM	NUTM2A,PTEN	8	4	4	0
11	4080000	6240000	2160000	OR51G2,MMP26,OR52N4,UBQLN3,OR52N1,OR52R1,OR51E2,OR52J3,HBB,OR51B6,OR51F1,HBD,OR51D1,OR52A1,OR56B4,OR52D1,OR52I1,OR56B3P,OR51G1,OR52B1P,TRIM68,OR51F2,STIM1,OR51M1,C11orf42,OR56A4,TRIM21,TRIM5,OR52N5,OR51A7,OR52B6,RRM1,OR52E2,OR52A5,OR51B5,OR52N2,OR51A4,OR51J1,TRIM6,HBE1,OR52L1,OR52B4,HBG2,OR51T1,OR52H1,TRIM34,FAM160A2,OR56A1,OR51I2,OR52K2,OR51L1,OR51S1,OR52E8,OR51A2,OR51V1,TRIM22,OR52W1,OR51H1P,OR…	OR52N5	8	5	3	-2
11	63120000	64120000	1000000	RCOR2,FKBP2,PRDX5,LGALS12,MARK2,NUDT22,OTUB1,ESRRA,GPR137,KCNK4,PLCB3,TEX40,PPP1R14B,TRMT112,STIP1,BAD,C11orf84,RARRES3,MACROD1,TRPT1,HRASLS2,DNAJC4,VEGFB,NAA40,FLRT1,CCDC88B,SLC22A9,HRASLS5,PLA2G16,COX8A,FERMT3,ATL3,RTN3,SLC22A10,AP000721.4	OTUB1,MARK2,SLC22A9,VEGFB,BAD,STIP1,PLA2G16,PLCB3	8	5	3	-2
12	4840000	6440000	1600000	ANO2,KCNA1,VWF,KCNA5,CD9,TNFRSF1A,RP11-234B24.6,GALNT8,KCNA6,PLEKHG6,NTF3	NTF3,TNFRSF1A,KCNA6,VWF	8	4	4	0
12	110320000	111360000	1040000	MYL2,CCDC63,PPP1CC,VPS29,PPTC7,GIT2,FAM216A,TCHP,ATP2A2,RAD9B,IFT81,HVCN1,GPN3,TCTN1,ARPC3,ANKRD13A,C12orf76,ANAPC7	CCDC63,ANAPC7,ATP2A2,PPP1CC,PPTC7	8	4	4	0
12	116320000	117640000	1320000	HRK,RNFT2,FBXW8,C12orf49,TESC,FBXO21,MED13L,MAP1LC3B2	HRK	8	7	1	-6
12	120520000	122360000	1840000	DYNLL1,P2RX4,SRSF9,UNC119B,ACADS,WDR66,RNF34,PLA2G1B,CAMKK2,COQ5,PXN,CABP1,C12orf43,TRIAP1,SIRT4,RP11-87C12.2,HPD,PSMD9,TMEM120B,POP5,GCN1L1,CCDC64,OASL,AC079602.1,GATC,RAB35,MLEC,RPLP0,SPPL3,MORN3,P2RX7,ORAI1,COX6A1,KDM2B,SETD1B,AL021546.6,HNF1A,RHOF,RNF10,ANAPC5,MSI1	HNF1A,ANAPC5,PXN,SETD1B,KDM2B,PLA2G1B,HPD	8	4	4	0
12	125480000	127480000	2000000	AACS,BRI3BP,TMEM132B	TMEM132B	8	5	3	-2
14	38040000	39640000	1600000	FOXA1,GEMIN2,TRAPPC6B,TTC6,SSTR1,SEC23A,CLEC14A	FOXA1	8	5	3	-2
14	69920000	71520000	1600000	MAP3K9,ADAM20,SLC8A3,TTC9,KIAA0247,SLC10A1,SMOC1,ADAM21,CCDC177,SYNJ2BP,MED6,PCNX,SRSF5,COX16,PLEKHD1,SLC39A9	ADAM21,MAP3K9	8	5	3	-2
14	105240000	107349540	2109540	IGHD4-23,IGHV3-66,IGHV3-20,IGHV4-28,IGHD2-8,IGHV3-72,CDCA4,C14orf80,IGHD1-26,IGHV3-48,IGHV3-16,IGHV5-51,IGHV3-9,C14orf79,IGHV4-59,IGHM,IGHD6-6,KIAA0125,TMEM121,IGHV6-1,IGHV3-35,IGHA1,IGHD3-22,IGHD3-16,IGHV1-18,IGHD4-11,IGHV4-31,IGHD5-24,IGHV7-81,IGHV1-58,IGHJ1,IGHD3-9,IGHD6-25,IGHV3-21,IGHV3-38,ZBTB42,IGHV3-30,IGHD2-21,IGHD1-14,IGHD4-4,IGHD2-15,IGHV3-13,CRIP1,IGHV3-73,IGHV1-8,JAG2,IGHV3-74,IGHG2,…	AKT1,MTA1,JAG2,IGH,NUDT14,AHNAK2,TMEM121	8	6	2	-4
15	19000000	22080000	3080000	IGHD5OR15-5B,IGHD1OR15-1B,IGHD1OR15-1A,IGHD2OR15-2B,GOLGA6L6,IGHD4OR15-4A,IGHD4OR15-4B,POTEB2,IGHD2OR15-2A,IGHD3OR15-3B,DKFZP547L112,IGHV3OR15-7,IGHD3OR15-3A,IGHV1OR15-9,POTEB,IGHD5OR15-5A,AC012414.1	GOLGA6L6	8	6	2	-4
16	2800000	3600000	800000	CCDC64B,NAA60,ZNF597,ZNF200,TIGD7,OR2C1,PRSS22,ZSCAN32,SRRM2,FLYWCH1,ZG16B,KREMEN2,TNFRSF12A,CLDN9,IL32,PAQR4,ZNF213,MEFV,ZNF75A,CLDN6,MMP25,ZNF174,C16orf90,CLUAP1,ZSCAN10,PRSS21,OR1F1,TCEB2,FLYWCH2,ZNF263,PKMYT1,THOC6,ZNF205,MTRNR2L4,CASP16,HCFC1R1,PRSS33	PKMYT1,NAA60,TCEB2,IL32	8	5	3	-2
16	5080000	6960000	1880000	RBFOX1,ALG1,C16orf89,FAM86A,NAGPA	.	8	5	3	-2
16	8520000	9280000	760000	TMEM114,C16orf72,METTL22,TMEM186,ABAT,CARHSP1,USP7,PMM2	USP7	8	5	3	-2
16	16360000	18400000	2040000	AC138969.4,XYLT1,NPIPA7,NOMO3	.	8	5	3	-2
16	69320000	70360000	1040000	TMED6,NQO1,PDPR,NOB1,RP11-343C2.9,COG8,RP11-343C2.11,FKSG63,RP11-343C2.7,RP11-529K1.3,CYB5B,NFAT5,SNTB2,AC009060.1,WWP2,CLEC18A,PDF,TERF2,CLEC18C,VPS4A,DDX19B,EXOSC6,NIP7,AARS,RP11-343C2.12	PDPR,EXOSC6	8	5	3	-2
16	72040000	74440000	2400000	DHX38,TXNL4B,DHODH,PSMD7,C16orf47,ZFHX3,NPIPB15,HPR,HP,PMFBP1	ZFHX3	8	6	2	-4
16	75600000	77320000	1720000	MON1B,SYCE1L,KARS,AC025287.1,GABARAPL2,ADAT1,RP11-58C22.1,TERF2IP,CNTNAP4,ADAMTS18	GABARAPL2,TERF2IP	8	4	4	0
17	3640000	5360000	1720000	ARRB2,C17orf107,ZNF594,PLD2,UBE2G1,SPAG7,TM4SF5,GLTPD2,C1QBP,VMO1,DHX33,GGT6,MYBBP1A,RABEP1,MED11,RNF167,INCA1,USP6,SPNS3,ZNF232,RPAIN,SPNS2,MINK1,CAMTA2,SLC52A1,CXCL16,ZMYND15,KIF1C,ZZEF1,C17orf85,SMTNL2,P2RX1,NUP88,ENO3,CHRNE,ZFP3,SLC25A11,PFN1,PELP1,GP1BA,ANKFY1,CAMKK1,ATP2A3,CYB5D2,SCIMP,ALOX15,PSMB6,ITGAE	PELP1,ZZEF1,USP6,MYBBP1A,PLD2,RABEP1,PFN1,ARRB2	8	5	3	-2
17	11880000	13080000	1200000	ARHGAP44,AC005358.1,ZNF18,ELAC2,MYOCD,MAP2K4	MYOCD,MAP2K4	8	6	2	-4
17	12960000	15920000	2960000	COX10,TVP23C-CDRT4,PMP22,CDRT1,TBC1D26,ADORA2B,RP11-385D13.1,ZSWIM7,TTC19,CDRT4,HS3ST3B1,HS3ST3A1,TRIM16,CDRT15,TVP23C,TEKT3,ZNF286A	TRIM16,ADORA2B,ZSWIM7	8	4	4	0
17	29680000	30760000	1080000	AC116407.2,AC090616.2,RHBDL3,ZNF207,RAB11FIP4,COPRS,RHOT1,UTP6,C17orf75,SUZ12,AC003101.1,LRRC37B,NF1	RHOT1,SUZ12,NF1	8	4	4	0
17	34280000	35560000	1280000	MYO19,CCL15-CCL14,PIGW,CCL4L1,TBC1D3B,ZNHIT3,CCL14,GGNBP2,CCL15,AATF,CCL3L3,TBC1D3G,TBC1D3H,CCL3,CCL3L1,CCL18,CCL4L2,CCL23,LHX1,TBC1D3C,DHRS11,CTB-186H2.3,CCL16,ACACA,MRM1,CCL4	CCL3L1,CCL4L2,CCL4L1,ACACA,CCL3,TBC1D3B,CCL4,CCL3L3	8	3	5	2
17	36520000	37720000	1200000	PLXDC1,C17orf96,FBXO47,SOCS7,CTB-58E17.5,LASP1,PSMB3,MED1,CWC25,MLLT6,STAC2,CISD3,AC006449.1,RPL23,ARHGAP23,SRCIN1,PIP4K2B,CDK12,FBXL20,PCGF2,ARL5C,CACNB1,C17orf98,RPL19	MED1,PCGF2,CACNB1,MLLT6,CDK12,SOCS7,LASP1	8	3	5	2
17	42040000	43240000	1200000	DCAKD,RUNDC3A,UBTF,HEXIM1,ACBD4,ATXN7L3,SLC25A39,DBF4B,ADAM11,HEXIM2,CCDC43,GRN,PYY,AC003043.1,G6PC3,KIF18B,NMT1,SLC4A1,NAGS,GFAP,GJC1,TMEM101,C1QL1,LSM12,AC003102.1,GPATCH8,HIGD1B,PLCD3,ITGA2B,EFTUD2,C17orf104,CCDC103,FAM171A2,TMUB2,C17orf53,FAM187A,ASB16,FZD2,HDAC5	FZD2,HDAC5,EFTUD2,G6PC3,GFAP,ITGA2B,ATXN7L3	8	4	4	0
17	77920000	81195210	3275210	CCDC137,CARD14,FSCN2,ENDOV,RAB40B,ARL16,TEX19,TBC1D16,EIF4A3,CCDC57,SLC26A11,AC132872.2,SGSH,OXLD1,MRPL12,ALYREF,DCXR,GCGR,AC174470.1,GPS1,UTS2R,AATK,AZI1,PPP1R27,RAC3,RP11-1055B8.7,MAFG,HEXDC,RPTOR,NARF,NPTX1,BAIAP2,DUS1L,RP11-1055B8.6,ARHGDIA,MYADML2,FASN,WDR45B,SLC16A3,SLC25A10,PYCR1,ZNF750,FOXK2,ENTHD2,SIRT7,TMEM105,RFNG,FAM195B,B3GNTL1,FN3KRP,CSNK1D,RNF213,AC127496.1,HGS,C17orf89,STRA13,SLC3…	RAC3,CARD14,RNF213,ANAPC11,RPTOR,SLC16A3,AZI1,FASN,PDE6G,CSNK1D,ZNF750,NOTUM,RFNG,ACTG1,SIRT7,ASPSCR1	8	5	3	-2
18	14160000	15400000	1240000	ANKRD30B,POTEC	POTEC,ANKRD30B	8	5	3	-2
19	4400000	5840000	1440000	LONP1,ARRDC5,CTB-54O9.9,SEMA6B,CHAF1A,FUT6,SAFB,ZNRF4,CTB-50L17.14,NRTN,TICAM1,UBXN6,PLIN5,HSD11B1L,C19orf10,DPP9,PRR22,LRG1,PLIN4,PLIN3,CATSPERD,DUS3L,FEM1A,SH3GL1,PTPRS,HDGFRP2,KDM4B,C19orf70,RPL36,SAFB2,TNFAIP8L1	CHAF1A,TICAM1,SH3GL1,UHRF1,SEMA6B,KDM4B,SAFB,MIR7-3	8	3	5	2
19	11000000	13240000	2240000	DAND5,C19orf43,MAN2B1,MAST1,WDR83OS,HOOK2,ZNF791,ZNF844,ELOF1,CTD-3105H18.18,ZNF625-ZNF20,WDR83,CCDC151,DOCK6,TRMT1,RNASEH2A,CTD-2192J16.22,RAB3D,BEST2,RAD23A,SWSAP1,CTD-2192J16.20,PRDX2,TMEM205,JUNB,ZNF44,SYCE2,GADD45GIP1,ZNF709,EPOR,CALR,ZNF627,ZNF823,DKFZP761J1410,ZNF878,DHPS,ZNF441,ZNF625,C19orf80,CTD-2006C1.10,ZNF439,ZNF442,SMARCA4,TSPAN16,ZNF700,CCDC159,ZNF490,ZNF653,CTD-3105H18.16,ZNF20,ZN…	ECSIT,CALR,EPOR,TNPO2,CARM1,SWSAP1,ZNF844,ZNF823,SMARCA4,PRKCSH,JUNB,RNASEH2A,LYL1	8	5	3	-2
19	17400000	18480000	1080000	LSM4,SLC5A5,UNC13A,PLVAP,B3GNT3,PGLS,CCDC124,KIAA1683,GTPBP3,JAK3,MAP1S,JUND,BST2,FCHO1,ANO8,FAM129C,NXNL1,ABHD8,PDE4C,MPV17L2,RAB3A,MRPL34,ARRDC2,CTD-2521M24.10,MAST3,RPL18A,IL12RB1,MVB12A,PIK3R2,DDA1,IFI30,KCNN1,TMEM221,PGPEP1,COLGALT1,SLC27A1,INSL3	JUND,IL12RB1,PIK3R2,JAK3	8	5	3	-2
19	23080000	26500000	3420000	ZNF681,ZNF675,ZNF726,ZNF254,ZNF730,ZNF728,RPSAP58,ZNF91,ZNF724P	RPSAP58,ZNF681	8	5	3	-2
19	35360000	36680000	1320000	AC020907.1,IGFLR1,GPR42,PSENEN,SDHAF1,RBM42,FFAR1,GAPDHS,ARHGAP33,APLP1,ALKBH6,THAP8,CAPNS1,TBCB,AD000671.6,NFKBID,SCN1B,FXYD5,LGI4,LSR,KIRREL2,OVOL3,CD22,TMEM147,SYNE4,HAMP,HSPB6,USF2,C19orf55,FXYD7,ZBTB32,FAM187B,KMT2B,FXYD1,U2AF1L4,MAG,HPN,FFAR2,ETV2,CLIP3,ZNF792,ZNF565,TYROBP,ATP4A,FXYD3,GRAMD1A,POLR2I,DMKN,HAUS5,FFAR3,LRFN3,ZNF30,KRTDAP,PRODH2,LIN37,SBSN,COX7A1,UPK1A,COX6B1,HCST,WDR62,NPHS1,…	CD22,ATP4A,PSENEN,KMT2B,FFAR2,TMEM147,HPN	8	5	3	-2
19	42240000	43200000	960000	ZNF574,ARHGEF1,DMRTC2,CEACAM3,CEACAM8,MEGF8,CEACAM1,GSK3A,RPS19,AC006486.9,LYPD4,PAFAH1B3,CEACAM6,CIC,ZNF526,CNFN,AC006486.1,TMEM145,DEDD2,PRR19,CEA,ATP1A3,POU2F2,CD79A,GRIK5,RABAC1,LIPE,ERF,CXCL17	LIPE,ERF,CIC,ARHGEF1,POU2F2,CD79A	8	4	4	0
2	27560000	29160000	1600000	KRTCAP3,IFT172,SNX17,SLC4A1AP,MRPL33,GTF3C2,GCKR,AC110084.1,SPDYA,AC074091.13,NRBP1,PPM1G,ZNF512,FNDC4,BRE,WDR43,ZNF513,GPN1,FOSL2,EIF2B4,PLB1,TRMT61B,AC109829.1,CCDC121,SUPT7L,PPP1CB,RBKS,C2orf16	BRE,PPM1G,PLB1,PPP1CB,SUPT7L	8	5	3	-2
2	32480000	33960000	1480000	BIRC6,FAM98A,NLRC4,YIPF4,TTC27,LTBP1,RASGRP3	RASGRP3,LTBP1	8	4	4	0
2	40000000	40880000	880000	AC007377.1,SLC8A1,THUMPD2	.	8	5	3	-2
2	131840000	134720000	2880000	AC011755.1,POTEE,LYPD1,TUBA3D,ANKRD30BL,MZT2A,CYP4F31P,C2orf27A,PLEKHB2,CCDC74A,NCKAP5,FAM168B,GPR39,C2orf27B	ANKRD30BL,TUBA3D	8	4	4	0
2	166000000	167280000	1280000	CSRNP3,TTC21B,SCN2A,SCN3A,SCN9A,SCN1A,SCN7A,GALNT3	SCN9A	8	5	3	-2
2	184000000	185560000	1560000	ZNF804A,NUP35	ZNF804A	8	5	3	-2
2	206920000	208560000	1640000	AC017081.1,GPR1,EEF1B2,ZDBF2,CREB1,MDH1B,DYTN,INO80D,NDUFS1,CPO,METTL21A,KLF7,FASTKD2,ADAM23	INO80D,CREB1,EEF1B2,ZDBF2	8	5	3	-2
20	10240000	11600000	1360000	JAG1,SNAP25,MKKS,C20orf187,SLX4IP	JAG1	8	4	4	0
20	31920000	32840000	920000	CDK5RAP1,SNTA1,ZNF341,ACTL10,ASIP,CHMP4B,E2F1,EIF2S2,C20orf144,PXMP4,RALY,NECAB3,CBFA2T2	E2F1	8	6	2	-4
20	35120000	35720000	600000	TGIF2,SOGA1,SAMHD1,TLDC2,MYL9,DSN1,NDRG3,DLGAP4,C20orf24,SLA2,TGIF2-C20orf24,RBL1	RBL1,SAMHD1,TGIF2	8	6	2	-4
20	37600000	39720000	2120000	MAFB,DHX35,TOP1	TOP1,DHX35,MAFB	8	2	6	4
20	55600000	56840000	1240000	C20orf85,RAE1,ANKRD60,BMP7,CTCFL,PPP4R1L,RBM38,MTRNR2L3,PMEPA1,SPO11,ZBP1,PCK1	PCK1,CTCFL,BMP7	8	5	3	-2
20	56760000	57440000	680000	GNAS,STX16,ANKRD60,PPP4R1L,NPEPL1,MGC4294,VAPB,STX16-NPEPL1,RAB22A,APCDD1L	GNAS	8	3	5	2
21	1	13200000	13199999	TPTE,IGHV1OR21-1	TPTE	8	6	2	-4
21	17120000	19080000	1960000	BTG3,C21orf37,CXADR,USP25	MIR99A,USP25,MIRLET7C,MIR125B2	8	6	2	-4
21	46240000	48129895	1889895	AP001579.1,AP001468.1,PRED58,FTCD,SPATC1L,PCBP3,POFUT2,YBEY,PTTG1IP,PRED62,MCM3AP,SLC19A1,COL6A1,PRED60,COL18A1,COL6A2,PRED57,ITGB2,S100B,PRMT2,LSS,DIP2A,C21orf67,C21orf58,FAM207A,PCNT,ADARB1	ITGB2,COL6A2,FTCD,PRMT2,COL6A1	8	7	1	-6
22	14700000	18240000	3540000	ATP6V1E1,CECR2,XKR3,CCT8L2,CECR5,BID,GAB4,IL17RA,CECR1,BCL2L13,CECR6,OR11H1,POTEH,SLC25A18,AC006946.15	ATP6V1E1,CECR2,CCT8L2,BID	8	5	3	-2
22	34360000	35720000	1360000	ISX,HMGXB4,TOM1	TOM1,HMGXB4	8	4	4	0
3	48840000	50400000	1560000	RASSF1,ZMYND10,PRKAR2A,RHOA,TMEM115,QRICH1,XXcos-LUCA11.5,CDHR4,MON1A,TCTA,LAMB2,GNAT1,DALRD3,C3orf84,NICN1,RBM5,TUSC2,HYAL3,IP6K1,SLC25A20,NDUFAF3,DAG1,RNF123,QARS,KLHDC8B,BSN,GMPPB,HYAL1,IMPDH2,ARIH2OS,IFRD2,UBA7,SEMA3F,CCDC71,HYAL2,APEH,CAMKV,USP19,MST1,CYB561D2,GNAI2,GPX1,RP11-3B7.1,CTD-2330K9.3,NPRL2,AMIGO3,RBM6,CCDC36,USP4,MST1R,NAT6,AMT,P4HTM,WDR6,TRAIP,LSMEM2,C3orf62,ARIH2,FAM212A	MST1R,RHOA,ARIH2OS,ZMYND10,RASSF1,GPX1,RBM5,SEMA3B,SLC38A3,MST1,GNAT1,PRKAR2A,NPRL2,SEMA3F,GNAI2,LAMB2	8	5	3	-2
3	59840000	60680000	840000	NPCDR1,FHIT	FHIT	8	4	4	0
3	60600000	61520000	920000	FHIT	FHIT	8	3	5	2
3	123280000	124560000	1280000	KALRN,PTPLB,CCDC14,MYLK,UMPS,ROPN1,ITGB5	KALRN,ITGB5	8	4	4	0
3	146360000	148760000	2400000	ZIC1,CPB1,AGTR1,ZIC4,CPA3,GYG1,HLTF	AGTR1,ZIC4,HLTF	8	5	3	-2
3	168600000	169920000	1320000	LRRIQ4,LRRC34,MYNN,GPR160,SAMD7,PHC3,MECOM,SEC62,ACTRT3,LRRC31	MECOM,PHC3	8	4	4	0
3	195600000	198022430	2422430	LMLN,TM4SF19,PCYT1A,NRROS,UBXN7,FBXO45,PAK2,PIGX,PIGZ,LRCH3,SENP5,NCBP2,KIAA0226,ZDHHC19,BDH1,CEP19,SMCO1,FYTTD1,RNF168,RPL35A,TNK2,WDR53,MFI2,SLC51A,DLG1,IQCG,TCTEX1D2,TFRC,RP11-447L10.1	DLG1,TFRC,PAK2,RNF168,PCYT1A	8	6	2	-4
4	1	3120000	3119999	LETM1,SLC26A1,MFSD7,NELFA,GAK,TMEM175,RNF212,MXD4,NOP14,ZNF141,UVSSA,PCGF3,POLN,CRIPAK,PDE6B,WHSC1,TMEM129,SLBP,HTT,SH3BP2,RP11-503N18.3,FGFR3,FGFRL1,ATP5I,SPON2,NKX1-1,MYL5,TACC3,ZNF595,ZNF732,FAM53A,NAT8L,ZFYVE28,HAUS3,PIGG,DGKQ,GRK4,IDUA,TNIP2,FAM193A,CTBP1,MFSD10,MAEA,ZNF721,CPLX1,RNF4,C4orf48,ADD1	PCGF3,CRIPAK,POLN,ZNF595,DGKQ,CTBP1,FGFR3,LETM1,HTT,WHSC1	8	5	3	-2
4	8680000	10520000	1840000	DEFB131,USP17L26,USP17L17,USP17L20,USP17L27,USP17L22,USP17L24,USP17L11,USP17L10,HMX1,FAM90A26,RP11-1396O13.13,ZNF518B,WDR1,CLNK,USP17L21,USP17L23,USP17L15,USP17L18,USP17L13,SLC2A9,USP17L30,USP17L12,USP17L29,DRD5,USP17L28,USP17L5,USP17L19,USP17L25	DRD5	8	5	3	-2
4	90960000	92120000	1160000	CCSER1	TMSB4XP8	8	3	5	2
4	188480000	191154276	2674276	DUX4L3,ZFP42,DUX4L4,DUX4L6,DUX4,FRG1,TRIML1,TRIML2,DUX4L7,FRG2,DUX4L2,DUX4L5	FRG1	8	4	4	0
5	58160000	59160000	1000000	PDE4D	.	8	4	4	0
6	10800000	11560000	760000	RP11-637O19.3,SMIM13,ELOVL2,MAK,TMEM14B,SYCP2L,ERVFRD-1,NEDD9,TMEM170B,GCM2	.	8	5	3	-2
6	29640000	30400000	760000	HLA-F,TRIM15,MOG,HLA-G,TRIM26,TRIM39-RPP21,TRIM40,HLA-A,ZFP57,RPP21,TRIM31,TRIM39,PPP1R11,TRIM10,RNF39,ZNRD1	HLA-A,HLA-G,ZFP57,HLA-F,TRIM31	8	4	4	0
6	30120000	31600000	1480000	HLA-E,ATAT1,PRRC2A,LST1,CDSN,AIF1,PSORS1C2,FLOT1,C6orf15,MUC21,DDX39B,VARS2,ABCF1,NRM,DDR1,TUBB,PSORS1C1,DPCR1,TNF,MICA,ATP6V1G2,NFKBIL1,TRIM15,MCCD1,CCHCR1,ATP6V1G2-DDX39B,MICB,TRIM26,NCR3,SFTA2,PPP1R18,RPP21,MDC1,TRIM39,POU5F1,TRIM10,LTA,HCG27,DHX16,PRR3,TCF19,HLA-B,GNL1,MRPS18B,GTF2H4,MUC22,C6orf136,IER3,HLA-C,LTB,TRIM39-RPP21,PPP1R10	HLA-E,ATP6V1G2,MRPS18B,HLA-C,MDC1,FLOT1,HLA-B,ABCF1,TNF,LTB,PSORS1C1,LTA,GTF2H4,POU5F1,DDX39B	8	4	4	0
6	42520000	43640000	1120000	C6orf226,KLC4,PTCRA,ZNF318,CUL7,PTK7,PEX6,GNMT,RPL7L1,YIPF3,DNPH1,MRPS18A,TJAP1,CUL9,MEA1,POLH,UBR2,MAD2L1BP,XPO5,PPP2R5D,MRPL2,GTPBP2,SLC22A7,TBCC,POLR1C,PRPH2,GLTSCR1L,DLK2,RSPH9,CNPY3,LRRC73,KLHDC3,RRP36,ABCC10,SRF,TTBK1,CRIP3	CUL7,SRF,PPP2R5D,UBR2,PTCRA,POLH	8	4	4	0
6	47640000	49600000	1960000	PTCHD4,MUT,OPN5,C6orf141,GPR115,GLYATL3,GPR111,CENPQ,RHAG	.	8	4	4	0
7	13280000	15080000	1800000	DGKB,ETV1	ETV1,DGKB	8	5	3	-2
7	23280000	25280000	2000000	TRA2A,OSBPL3,CYCS,NPVF,GPNMB,MALSU1,CCDC126,NPY,DFNA5,MPP6,STK31,C7orf31,IGF2BP3,FAM221A	CYCS	8	5	3	-2
7	75000000	76000000	1000000	STYXL1,AC006014.1,POR,CCL26,POM121C,HSPB1,CCL24,SRRM3,YWHAG,TRIM73,MDH2,RHBDD2,HIP1	YWHAG,HIP1,PMS2P3,HSPB1	8	3	5	2
7	77360000	79000000	1640000	TMEM60,MAGI2,RSBN1L,PHTF2	RSBN1L,MAGI2	8	4	4	0
7	109360000	111440000	2080000	LRRN3,IMMP2L,DOCK4	DOCK4,LRRN3	8	5	3	-2
7	116840000	118040000	1200000	ANKRD7,CTTNBP2,ASZ1,NAA38,ST7,WNT2,CFTR	WNT2	8	6	2	-4
7	131280000	134240000	2960000	AC009365.3,PLXNA4,AKR1B15,AKR1B10,AKR1B1,CHCHD3,EXOC4,LRGUK,SLC35B4	AKR1B10,PLXNA4	8	3	5	2
7	137760000	138960000	1200000	ZC3HAV1,KIAA1549,TTC26,TRIM24,UBN2,SVOPL,ATP6V0A4,ZC3HAV1L,AKR1D1,TMEM213	TRIM24,KIAA1549	8	5	3	-2
7	152520000	153840000	1320000	DPP6,ACTR3B	ACTR3B,DPP6	8	1	7	6
8	33400000	34960000	1560000	DUSP26,RNF122	.	8	5	3	-2
8	51200000	52920000	1720000	AC090186.1,SNTG1,PXDNL,PCMTD1	PCMTD1	8	3	5	2
8	77120000	78520000	1400000	PEX2,ZFHX4	ZFHX4	8	4	4	0
8	84080000	85680000	1600000	RALYL	.	8	2	6	4
8	128600000	130880000	2280000	MYC,TMEM75,FAM49B,GSDMC	MYC	8	6	2	-4
8	137760000	139160000	1400000	FAM135B	FAM135B	8	5	3	-2
X	23680000	24840000	1160000	PCYT1B,CXorf58,APOO,POLA1,KLHL15,SAT1,ZFX,PDK3,EIF2S3,PRDX4,ACOT9	POLA1,ZFX,PCYT1B	8	3	5	2
X	52880000	54720000	1840000	FAM120C,XAGE3,SMC1A,HUWE1,HSD17B10,TSR2,PHF8,WNK3,KDM5C,IQSEC2,FAM156A,RIBC1,TSPYL2,GNL3L,FGD1,FAM156B,GPR173	HUWE1,SMC1A,MIRLET7F2,PHF8,KDM5C	8	5	3	-2
X	77320000	78880000	1560000	ZCCHC5,TAF9B,LPAR4,PGK1,ITM2A,P2RY10,GPR174,CYSLTR1	LPAR4,TAF9B,GPR174	8	3	5	2
X	86920000	89480000	2560000	CPXCR1,TGIF2LX,KLHL4	.	8	4	4	0
X	120680000	122800000	2120000	GRIA3,THOC2	GRIA3	8	4	4	0
Y	1	12500000	12499999	DHRSX,TSPY10,GTPBP6,ASMTL,PLCXD1,CD99,PPP2R3B,TGIF2LY,TSPY3,AC012067.1,AKAP17A,CRLF2,ZBED1,PCDH11Y,RPS4Y1,SLC25A6,TSPY2,SHOX,TSPY6P,SRY,ZFY,TSPY4,ASMT,TBL1Y,FAM197Y1,AC006156.1,CSF2RA,TSPY1,AMELY,P2RY8,IL3RA,TSPY8	CRLF2,P2RY8,CSF2RA,TSPY10,IL3RA,TBL1Y,PPP2R3B	8	4	4	0
Y	12500000	59373566	46873566	DAZ4,KDM5D,RBMY1D,EIF1AY,PRY,HSFY1,BPY2,RPS4Y2,USP9Y,UTY,DAZ1,VCY,SLC9B1P1,SPRY3,IL9R,AC010877.1,TMSB4Y,DAZ2,DAZ3,VCY1B,RBMY1A1,NLGN4Y,AC009977.1,AC016752.1,CYorf17,PRY2,BPY2C,CDY2B,AC007965.1,CDY1,CDY1B,VAMP7,DDX3Y,BPY2B,RBMY1J,RBMY1E,RBMY1F,HSFY2,CDY2A,RBMY1B	CDY2B,UTY,CDY1,IL9R,SPRY3,WASH6P,CDY1B,CDY2A,KDM5D	8	3	5	2
1	9080000	9840000	760000	SLC25A33,C1orf200,SLC2A7,SLC2A5,PIK3CD,SPSB1,TMEM201,H6PD,GPR157,CLSTN1	MIR34A,PIK3CD	7	4	3	-1
1	10520000	11200000	680000	EXOSC10,DFFA,MASP2,PEX14,C1orf127,MTOR,CASZ1,TARDBP,SRM	MTOR,C1orf127,DFFA	7	3	4	1
1	39400000	40480000	1080000	KIAA0754,NDUFS5,NT5C1A,AKIRIN1,HEYL,PABPC4,HPCAL4,TRIT1,BMP8A,MFSD2A,PPIE,OXCT2,MYCL,BMP8B,MACF1,RHBDL2	MYCL,MACF1,HEYL,BMP8B,BMP8A	7	5	2	-3
1	46000000	46920000	920000	TMEM69,IPP,MAST2,PIK3R3,LURAP1,RAD54L,FAAH,UQCRH,NSUN4,TSPAN1,CCDC17,POMGNT1,LRRC41,AKR1A1,GPBP1L1,NASP	NASP,PIK3R3,RAD54L	7	3	4	1
1	68840000	71000000	2160000	RPE65,CTH,SRSF11,HHLA3,ANKRD13C,DEPDC1,LRRC7,LRRC40	LRRC7	7	5	2	-3
1	169720000	171480000	1760000	PRRC2C,C1orf112,FMO1,FMO3,KIFAP3,FMO2,METTL18,METTL11B,FMO4,SCYL3,FMO6P,SELE,MROH9,GORAB,PRRX1	GORAB,PRRX1,SELE	7	4	3	-1
1	186920000	188840000	1920000	PLA2G4A	PLA2G4A	7	3	4	1
1	190320000	192480000	2160000	BRINP3,RGS21,RGS18	BRINP3	7	4	3	-1
1	200520000	201400000	880000	KIF21B,DDX59,C1orf106,CAMSAP2,GPR25,TMEM9,TNNT2,LAD1,IGFN1,TNNI1,CACNA1S,KIF14,PKP1,ASCL5	CACNA1S,KIF21B,IGFN1	7	6	1	-5
1	204440000	205880000	1440000	ELK4,NUAK2,SLC45A3,PIK3C2B,NFASC,MFSD4,RBBP5,KLHDC8A,PM20D1,TMCC2,MDM4,CNTN2,NUCKS1,RAB7L1,TMEM81,SLC41A1,AC119673.1,LRRN2,DSTYK,LEMD1,CDK18	RBBP5,MIR135B,PIK3C2B,ELK4,NUCKS1,MDM4,SLC45A3	7	3	4	1
1	214440000	216000000	1560000	KCNK2,PTPN14,KCTD3,CENPF,SMYD2,USH2A	SMYD2,PTPN14,USH2A	7	5	2	-3
1	226280000	227200000	920000	PARP1,ADCK3,ACBD3,CDC42BPA,PSEN2,LIN9,ITPKB,C1orf95,MIXL1	ITPKB,PARP1,PSEN2	7	5	2	-3
1	236120000	236760000	640000	ERO1LB,HEATR1,EDARADD,NID1,GPR137B,LGALS8	.	7	4	3	-1
10	3040000	4960000	1920000	AKR1C1,PITRM1,PFKP,KLF6,AKR1E2	PFKP,KLF6	7	4	3	-1
10	74040000	75120000	1080000	MRPS16,FAM149B1,OIT3,MICU1,DNAJB12,P4HA1,PLA2G12B,TTC18,DNAJC9,NUDT13,MCU,ECD	PLA2G12B	7	4	3	-1
10	75520000	77120000	1600000	FUT11,AP3M1,ZSWIM8,VDAC2,COMTD1,DUSP13,VCL,ADK,SEC24C,C10orf55,AC022400.2,CAMK2G,DUPD1,NDST2,RP11-574K11.31,KAT6B,SAMD8,PLAU,CHCHD1	KAT6B,PLAU,CAMK2G	7	5	2	-3
10	86320000	88400000	2080000	WAPAL,GRID1	.	7	4	3	-1
10	122520000	123920000	1400000	TACC2,NSMCE4A,WDR11,FGFR2,ATE1	FGFR2	7	3	4	1
10	129920000	132040000	2120000	MKI67,AL355531.2,EBF3,GLRX3,MGMT	MKI67,MGMT	7	5	2	-3
11	2160000	3080000	920000	ASCL2,CDKN1C,AC131971.1,INS,TSSC4,KCNQ1,TH,TRPM5,NAP1L4,PHLDA2,INS-IGF2,SLC22A18AS,CARS,IGF2,CD81,TSPAN32,SLC22A18,C11orf21	CARS,SLC22A18,CDKN1C,CD81,IGF2,NAP1L4,INS	7	2	5	3
11	22840000	24760000	1920000	CCDC179,SVIP,LUZP2	LUZP2	7	6	1	-5
11	31040000	32800000	1760000	PAX6,WT1,ELP4,DCDC1,EIF3M,RCN1,IMMP1L,CCDC73,DNAJC24	PAX6,WT1,ELP4	7	3	4	1
11	65840000	67320000	1480000	RP11-867G23.8,CORO1B,CD248,PELI3,NPAS4,RPS6KB2,CABP4,PC,GPR152,POLD4,CDK2AP2,LRFN4,TMEM134,RBM4B,RAD9A,ANKRD13D,RHOD,PACS1,C11orf80,RBM14-RBM4,RBM4,RAB1B,RBM14,SSH3,KDM2A,BBS1,RCE1,ZDHHC24,PITPNM1,SLC29A2,CNIH2,CCS,C11orf86,B3GNT1,PTPRCAP,SPTBN2,RIN1,BRMS1,YIF1A,CABP2,CARNS1,CLCF1,DPP3,CTD-3074O7.11,MRPL11,AIP,TBC1D10C,ADRBK1,KLC2,TMEM151A,CCDC87,PPP1CA,CTSF,SYT12,AP001885.1	CTSF,PPP1CA,SLC29A2,POLD4,RHOD,SSH3,RIN1,RPS6KB2,KDM2A,ACTN3,BRMS1	7	2	5	3
11	67560000	68840000	1280000	CHKA,ALDH3B1,TCIRG1,TPCN2,IGHMBP2,LRP5,SUV420H1,NDUFS8,MTL5,UNC93B1,MRGPRD,CPT1A,MRGPRF,MRPL21,GAL,C11orf24,PPP6R3	CHKA,ALDH3B1,LRP5,SUV420H1	7	3	4	1
11	77720000	78320000	600000	THRSP,GAB2,NARS2,KCTD21,KCTD14,NDUFC2-KCTD14,NDUFC2,ALG8,USP35	GAB2	7	6	1	-5
11	89800000	91320000	1520000	CHORDC1,NAALAD2,TRIM49C	.	7	6	1	-5
11	111880000	113760000	1880000	AP002884.2,SDHD,PIH1D2,AP002884.3,ANKK1,ZW10,C11orf57,TMPRSS5,TEX12,BCO2,CLDN25,C11orf34,DLAT,DIXDC1,NCAM1,TIMM8B,PTS,DRD2,USP28,TTC12,IL18	DRD2,SDHD	7	5	2	-3
12	7040000	8280000	1240000	C12orf57,C3AR1,APOBEC1,NECAP1,CD163,C1R,CLEC4C,NANOG,SLC2A14,CLSTN3,EMG1,FOXJ2,PHB2,C1RL,GDF3,DPPA3,NANOGNB,SLC2A3,CLEC4A,LPCAT3,C1S,PEX5,RBP5,ATN1,ACSM4,PTPN6,CD163L1	ATN1,MIR141,MIR200C,DPPA3,CD163L1,APOBEC1,NANOG,PTPN6,EMG1	7	3	4	1
12	8600000	9520000	920000	CLEC6A,MFAP5,KLRG1,A2M,AICDA,PHC1,CLEC4E,CLEC4D,A2ML1,M6PR,RIMKLB,PZP	PHC1,AICDA	7	3	4	1
12	10800000	11680000	880000	TAS2R19,TAS2R10,PRB4,TAS2R31,TAS2R14,TAS2R8,TAS2R9,TAS2R30,TAS2R43,TAS2R46,PRR4,PRB1,STYK1,TAS2R50,PRH1,TAS2R42,PRB3,TAS2R7,TAS2R13,YBX3,AC018630.1,PRB2,PRH2,TAS2R20	STYK1,TAS2R43,PRB2,PRB4	7	3	4	1
12	40600000	41360000	760000	LRRK2,CNTN1,MUC19	LRRK2,CNTN1	7	4	3	-1
12	51120000	51880000	760000	POU6F1,TFCP2,GALNT6,DIP2B,SLC11A2,CSRNP2,LETMD1,BIN2,CELA1,SMAGP,ATF1,SLC4A8,DAZAP2,AC139768.1,HIGD1C,METTL7A,TMPRSS12	ATF1	7	3	4	1
12	56360000	57080000	720000	RP11-603J24.9,RPL41,COQ10A,IL23A,RP11-977G19.10,TIMELESS,NABP2,MIP,IKZF4,ERBB3,RPS26,SPRYD4,CS,GLS2,RNF41,PTGES3,CNPY2,SLC39A5,SMARCC2,APOF,STAT2,BAZ2A,RBMS2,MYL6B,PMEL,MYL6,PAN2,CDK2,ANKRD52,RAB5B,ESYT1,ZC3H10,ATP5B,SUOX,PA2G4	STAT2,TIMELESS,ERBB3,BAZ2A,CDK2,SMARCC2,NABP2,IL23A,RAB5B,GLS2	7	5	2	-3
12	57000000	58320000	1320000	RP11-123K3.4,PRIM1,STAC3,SDR9C7,MARS,MBD6,MARCH9,TAC3,GPR182,TSPAN31,GLI1,NACA,AVIL,PTGES3,SLC26A10,LRP1,AC126614.1,DTX3,HBCBP,OS9,HSD17B6,TSFM,TMEM194A,R3HDM2,NAB2,CDK4,CTDSP2,BAZ2A,ARHGAP9,METTL21B,KIF5A,DCTN2,SHMT2,RDH16,AGAP2,B4GALNT1,MYO1A,NXPH4,STAT6,ARHGEF25,INHBC,CYP27B1,ATP5B,INHBE,RP11-571M6.15,PIP4K2C,METTL1,NDUFA4L2,AGAP2-AS1,ZBTB39,DDIT3	GLI1,INHBE,MBD6,BAZ2A,NACA,STAT6,INHBC,DDIT3,MIR26A2,CDK4,DTX3,NAB2,PRIM1,AGAP2,ARHGEF25	7	5	2	-3
12	105560000	106800000	1240000	TCP11L2,APPL2,NUAK1,KIAA1033,CKAP4,POLR3B,C12orf75	NUAK1	7	5	2	-3
12	131240000	133851895	2611895	POLE,ULK1,SFSWAP,CTD-2140B24.4,ZNF10,DDX51,PUS1,MMP17,PXMP2,MUC8,EP400NL,RP13-672B3.2,AC226150.4,ANHX,P2RX2,NOC4L,ANKLE2,GALNT9,PGAM5,RAN,ZNF605,GOLGA3,ZNF84,ZNF140,ZNF891,FBRSL1,GPR133,AC092850.1,STX2,AC078925.1,ZNF26,CHFR,ZNF268,EP400	POLE,FBRSL1,ANKLE2,ULK1,EP400,GPR133,PGAM5	7	3	4	1
13	22080000	23960000	1880000	SACS,FGF9,MICU2,SGCG	FGF9	7	4	3	-1
13	32880000	34440000	1560000	RFC3,PDS5B,STARD13,N4BP2L1,KL,N4BP2L2,BRCA2,ZAR1L	STARD13,BRCA2,RFC3	7	4	3	-1
13	51680000	53200000	1520000	CKAP2,DHRS12,INTS6,SERPINE3,UTP14C,NEK3,VPS36,ATP7B,WDFY2,THSD1,CCDC70,ALG11,HNRNPA1L2,FAM124A,NEK5	.	7	4	3	-1
13	57920000	59960000	2040000	PCDH17	PCDH17	7	5	2	-3
13	59800000	60440000	640000	DIAPH3	.	7	5	2	-3
13	95680000	96240000	560000	DZIP1,ABCC4,CLDN10	.	7	5	2	-3
13	103520000	104560000	1040000	ERCC5,BIVM-ERCC5,SLC10A2	ERCC5	7	5	2	-3
13	109520000	111040000	1520000	COL4A2,IRS2,COL4A1,MYO16	COL4A1,COL4A2,IRS2	7	3	4	1
14	58560000	59600000	1040000	KIAA0586,DACT1,AL132989.1,C14orf37,ACTR10,PSMA3,TOMM20L,TIMM9,ARID4A	ARID4A	7	5	2	-3
14	66680000	68200000	1520000	TMEM229B,GPHN,ATP6V1D,PLEK2,MPP5,EIF2S1,PIGH,FAM71D,RDH11,ZFYVE26,VTI1B,RP11-1012A1.4,PLEKHH1,RDH12,ARG2	MPP5,EIF2S1,ZFYVE26,GPHN,ATP6V1D	7	5	2	-3
14	73440000	74120000	680000	ACOT1,ZFYVE1,ACOT4,RBM25,PAPLN,NUMB,ACOT2,DNAL1,HEATR4,PSEN1,ACOT6	PSEN1,C14orf169,NUMB	7	4	3	-1
14	91280000	91960000	680000	RPS6KA5,TTC7B,C14orf159,SMEK1,GPR68,CTD-2547L24.3,CCDC88C	SMEK1,RPS6KA5	7	4	3	-1
15	42840000	44120000	1280000	SERINC4,MFAP1,TTBK2,UBR1,STRC,MAP1A,TUBGCP4,ZSCAN29,AC018512.1,CATSPER2,ADAL,STARD9,EPB42,HYPK,RP11-296A16.1,WDR76,HAUS2,CCNDBP1,LCMT2,LRRC57,TMEM62,TGM7,SERF2,CDAN1,TP53BP1,PDIA3,CKMT1A,PPIP5K1,CKMT1B,ELL3,TGM5	TP53BP1	7	4	3	-1
15	70960000	72600000	1640000	CELF6,UACA,THAP10,THSD4,GRAMD2,MYO9A,LRRC49,LARP6,SENP8,CT62,PKM,PARP6	PKM,LRRC49,MYO9A	7	3	4	1
15	94800000	97200000	2400000	NR2F2,MCTP2,AC087477.1,AC016251.1	NR2F2	7	5	2	-3
16	6680000	8680000	2000000	TMEM114,RBFOX1	.	7	5	2	-3
16	11440000	12240000	800000	TNFRSF17,RSL1D1,SNX29,RP11-276H1.3,RMI2,TXNDC11,LITAF,RP11-166B2.1,CTD-3088G3.8,ZC3H7A,AC007216.2,SNN,GSPT1	RMI2,TNFRSF17,SNX29	7	3	4	1
16	18720000	19560000	840000	SYT17,ARL6IP1,TMC5,ITPRIPL2,RP11-1035H13.3,CCP110,CLEC19A,GDE1,TMC7,RPS15A,SMG1,COQ7,CTD-2349B8.1	CLEC19A	7	2	5	3
16	27520000	28840000	1320000	GSG1L,ATXN2L,EIF3C,CLN3,APOBR,GTF3C1,NPIPB8,NPIPB7,SULT1A1,NPIPB6,NPIPB9,CCDC101,EIF3CL,SBK1,XPO6,IL27,KIAA0556,SULT1A2,NUPR1	NUPR1,SULT1A2,CCDC101,SULT1A1	7	5	2	-3
16	32040000	33840000	1800000	IGHV3OR16-9,TP53TG3D,TP53TG3C,IGHV3OR16-12,TP53TG3B,IGHV3OR16-13,IGHV2OR16-5,TP53TG3,IGHV3OR16-8,RP11-812E19.9,AC142381.1,IGHV3OR16-10	.	7	4	3	-1
16	52000000	53120000	1120000	TOX3,C16orf97,CHD9	CHD9	7	5	2	-3
16	68280000	69440000	1160000	TMED6,TANGO6,CHTF8,SLC7A6,PLA2G15,ZFP90,RP11-343C2.9,COG8,RP11-343C2.11,PRMT7,RP11-343C2.7,HAS3,CIRH1A,SNTB2,PDF,CDH1,CDH3,TERF2,SLC7A6OS,VPS4A,SMPD3,NIP7,RP11-343C2.12	PRMT7,CDH1	7	3	4	1
16	74360000	75800000	1440000	NPIPB15,GLG1,CTRB2,ADAT1,LDHD,CLEC18B,RP11-77K12.7,CTRB1,ZFP1,TMEM170A,ZNRF1,TERF2IP,RP11-77K12.1,CFDP1,TMEM231,FA2H,AC025287.1,GABARAPL2,CHST6,WDR59,MLKL,KARS,RFWD3,BCAR1,CHST5	GABARAPL2,CLEC18B,WDR59,MLKL,TERF2IP,BCAR1	7	4	3	-1
17	38720000	40000000	1280000	KRT27,KRT14,KRTAP9-6,KRT34,KRTAP4-12,KRTAP9-4,SMARCE1,HAP1,LEPREL4,KRTAP4-6,KRTAP4-2,CCR7,KRT19,KRTAP9-2,KRT13,KRT36,KRTAP1-5,KRTAP1-3,KRTAP9-7,KRT23,JUP,KRT15,KRTAP9-8,KRT39,KRTAP1-1,KRT37,KRTAP17-1,KRTAP3-3,KRTAP16-1,KRTAP4-8,KRTAP9-9,KRT24,KRTAP4-3,KRTAP4-1,KRTAP1-4,KRTAP4-9,KRTAP4-11,KRT38,KLHL10,EIF1,KRT25,KRT20,KRTAP4-16P,KRTAP4-7,KRTAP2-3,KRT33B,KRT16,GAST,FKBP10,KRT26,KRT28,KRT33A,NT5C3B,…	KRTAP4-11,KRT10,SMARCE1,KRTAP4-5,KRT38,KRTAP9-4,TMEM99,KRTAP4-6,JUP,KRTAP1-5,KRTAP4-9,KRTAP4-7,CCR7	7	4	3	-1
17	39920000	40840000	920000	RAB5C,STAT5A,HCRT,DNAJC7,CNTNAP1,LEPREL4,MLX,KCNH4,PSMC3IP,FAM134C,HSD17B1,ATP6V0A1,GHDC,CCR10,CNP,NKIRAS2,JUP,COASY,KAT2A,TUBG2,DHX58,ACLY,KLHL10,STAT5B,HSPB9,CTD-2132N18.3,PLEKHH3,FKBP10,KLHL11,NT5C3B,PTRF,TUBG1,ZNF385C,STAT3,NAGLU	STAT5B,CNTNAP1,STAT5A,RAB5C,JUP,STAT3,HCRT,KAT2A	7	3	4	1
17	43080000	44040000	960000	DCAKD,ACBD4,FMNL1,SPPL2C,HEXIM2,ARHGAP27,CRHR1,PLEKHM1,MAPT,HEXIM1,NMT1,PLCD3,SPATA32	MAP3K14,MAPT	7	4	3	-1
17	43760000	44560000	800000	ARL17B,SPPL2C,STH,CRHR1,MAPT,LRRC37A,KANSL1	MAPT,KANSL1	7	5	2	-3
17	44960000	45880000	920000	GOSR2,TBX21,RP11-156P1.2,ITGB3,WNT9B,TBKBP1,CDC27,EFCAB13,NPEPPS,KPNB1,MYL4,RPRML	CDC27,WNT9B,NPEPPS,ITGB3	7	3	4	1
17	54920000	56600000	1680000	SUPT4H1,MPO,MSI2,HSF5,EPX,SRSF1,MTMR4,MRPS23,OR4D1,SEPT4,SCPEP1,MKS1,VEZF1,CUEDC1,OR4D2,RP11-159D12.5,AKAP1,TRIM25,LPO,BZRAP1,COIL,AC007431.1,DYNLL2,RNF43,DGKE	SEPT4,MPO,RNF43,MSI2,TRIM25,DGKE,SRSF1	7	5	2	-3
17	57680000	58200000	520000	HEATR6,RNFT1,PTRH2,DHX40,CLTC,TUBD1,VMP1,RPS6KB1,RP11-178C3.1	RPS6KB1,CLTC,MIR21	7	4	3	-1
17	62680000	64320000	1640000	GNA13,AXIN2,PRKCA,APOH,RGS9,CEP112,CTD-2535L24.2,LRRC37A3	LRRC37A3,GNA13,AXIN2,PRKCA	7	4	3	-1
17	73760000	74760000	1000000	SRSF2,RP11-318A15.7,MFSD11,JMJD6,CYGB,ACOX1,UNC13D,RP11-552F3.12,SPHK1,PRPSAP1,METTL23,PRCD,GALR2,ST6GALNAC1,UNK,SRP68,EXOC7,RHBDF2,FBF1,ST6GALNAC2,CDK3,MRPL38,TRIM47,TRIM65,QRICH2,EVPL,ZACN,TEN1,MXRA7,H3F3B,AANAT,UBE2O,RNF157,WBP2,UBALD2,GALK1,FOXJ1	SRSF2,JMJD6,EVPL,EXOC7,H3F3B,SPHK1,QRICH2,CDK3	7	5	2	-3
17	74680000	76440000	1760000	SRSF2,AC061992.1,RP11-318A15.7,MFSD11,JMJD6,AC087645.1,AFMID,SEPT9,METTL23,FLJ45079,C17orf99,MGAT5B,PGS1,TMC8,SYNGR2,SEC14L1,TMC6,TK1,TNRC6C,MXRA7,SOCS3,TMEM235,DNAH17,BIRC5	SRSF2,SOCS3,BIRC5,JMJD6,SEPT9	7	4	3	-1
18	1	3320000	3319999	ADCYAP1,MYL12B,NDC80,USP14,EMILIN2,TYMS,METTL4,RP11-683L23.1,YES1,MYOM1,ENOSF1,CLUL1,LPIN2,C18orf56,COLEC12,SMCHD1,MYL12A,CETN1,THOC1	NDC80	7	4	3	-1
18	7120000	8640000	1520000	RAB12,PTPRM,LRRC30,AP001094.1	.	7	6	1	-5
18	12240000	13120000	880000	CEP76,TUBB6,AFG3L2,SLMO1,SPIRE1,SEH1L,CEP192,CIDEA,PTPN2,AP005482.1,PSMG2	SEH1L,PSMG2,PTPN2	7	3	4	1
18	74440000	78077248	3637248	ADNP2,GALR1,KCNG2,SALL3,AC018445.1,HSBP1L1,MBP,PARD6G,ATP9B,TXNL4A,ZNF236,CTDP1,NFATC1,AC139100.2,RBFA,PQLC1,RP11-795F19.5,RP11-162A12.2	SALL3,NFATC1,PARD6G	7	5	2	-3
19	38800000	39600000	800000	CTC-360G5.8,FBXO27,HNRNPL,RASGRP4,SPRED3,FBXO17,AC104534.3,FAM98C,PSMD8,RINL,NFKBIB,YIF1B,MAP4K1,ACTN4,LGALS7B,PAPL,ECH1,CTC-360G5.1,GGN,CAPN12,EIF3K,LGALS7,SARS2,SIRT2,MRPS12,RYR1,KCNK6,LGALS4,CATSPERG	CATSPERG,FAM98C,GGN,RASGRP4,RYR1,SIRT2,CAPN12,SPRED3,ACTN4,NFKBIB,MAP4K1	7	3	4	1
2	16800000	18040000	1240000	FAM49A,VSNL1,SMC6,RAD51AP2,MSGN1,GEN1	GEN1,SMC6	7	5	2	-3
2	23920000	25520000	1600000	DNMT3A,NCOA1,FKBP1B,SF3B14,ITSN2,CENPO,POMC,ATAD2B,FAM228A,TP53I3,DNAJC27,KLHL29,MFSD2B,PFN4,UBXN2A,EFR3B,C2orf44,FAM228B,ADCY3,RP11-507M3.1,PTRHD1	NCOA1,C2orf44,ATAD2B,PFN4,TP53I3,DNMT3A,ADCY3	7	3	4	1
2	25920000	27200000	1280000	KCNK3,AC013449.1,GPR113,MAPRE3,GAREML,KIF3C,HADHB,CIB4,RAB10,CENPA,C2orf70,DPYSL5,HADHA,ASXL2,OTOF,DRC1,SLC35F6,EPT1	ASXL2,DPYSL5	7	4	3	-1
2	71680000	73520000	1840000	RAB11FIP5,CYP26B1,PRADC1,SPR,EGR4,FBXO41,NOTO,SFXN5,EMX1,EXOC6B,CCT7,SMYD5,DYSF	.	7	4	3	-1
2	101080000	101840000	760000	NPAS2,NMS,PDCL3,TBC1D8,RPL31	NPAS2	7	5	2	-3
2	103320000	104640000	1320000	SLC9A2,TMEM182,MFSD9	.	7	5	2	-3
2	104520000	105880000	1360000	AC012360.1,GPR45,POU3F3,MRPS9	.	7	4	3	-1
2	145200000	147520000	2320000	ZEB2	ZEB2	7	4	3	-1
2	181920000	182680000	760000	ITGA4,UBE2E3,CERKL,NEUROD1	ITGA4	7	5	2	-3
2	204840000	207000000	2160000	INO80D,NDUFS1,NRP2,PARD3B	INO80D	7	4	3	-1
2	226440000	228240000	1800000	NYAP2,COL4A3,RHBDD1,TM4SF20,MFF,COL4A4,IRS1	COL4A3,IRS1,COL4A4	7	4	3	-1
2	230600000	232000000	1400000	PSMD1,TRIP12,SPATA3,SP110,ITM2C,GPR55,SLC16A14,SP140L,C2orf72,FBXO36,SP140,SP100,CAB39,HTR2B	TRIP12,SP100,CAB39,SP140	7	5	2	-3
2	232480000	233440000	960000	ECEL1,EIF4E2,DIS3L2,CHRNG,PDE6D,PRSS56,ALPPL2,NPPC,ALPI,TIGD1,PTMA,MGC4771,ALPP,COPS7B,CHRND	ALPP,EIF4E2	7	4	3	-1
2	238480000	239360000	880000	AC016757.3,FAM132B,UBE2F,RAMP1,AC104667.3,ILKAP,UBE2F-SCLY,HES6,TRAF3IP1,AC012485.1,ESPNL,SCLY,PER2,KLHL30,LRRFIP1,ASB1,RAB17,RBM44	PER2	7	4	3	-1
20	3040000	4000000	960000	DDRGK1,C20orf194,LZTS3,HSPA12B,PANK2,SPEF1,CDC25B,FASTKD5,MAVS,AP5S1,ITPA,OXT,GFRA4,CENPB,ADAM33,UBOX5,RNF24,C20orf27,SLC4A11,AVP,ATRN,SIGLEC1	AP5S1,SIGLEC1,CDC25B,MIR103A2	7	4	3	-1
20	22600000	23760000	1160000	CSTL1,CST8,NXT1,GZF1,CST3,AL096677.1,SSTR4,CST9,CST4,NAPB,CD93,CST1,CST11,THBD,CST9L	.	7	4	3	-1
20	23600000	25080000	1480000	APMAP,CST3,CST4,SYNDIG1,CST5,ACSS1,CST7,GGTLC1,CST2,CST1,VSX1	.	7	3	4	1
20	29480000	31440000	1960000	MAPRE1,DEFB115,FOXS1,PLAGL2,DNMT3B,FRG1B,COX4I2,HCK,DEFB124,HM13,DEFB119,TTLL9,AL160175.1,KIF3B,TM9SF4,RP11-410N8.4,BCL2L1,XKR7,TPX2,PDRG1,CCM2L,ID1,ASXL1,DEFB116,DEFB118,DEFB123,C20orf112,POFUT1,DEFB121,MYLK2,COMMD7,REM1,DUSP15	BCL2L1,FRG1B,ASXL1,DNMT3B,ID1	7	5	2	-3
20	35640000	37280000	1640000	NNAT,ARHGAP40,BLCAP,SRC,RPRD1B,ADIG,RPN2,GHRH,TTI1,MROH8,CTNNBL1,LBP,VSTM2L,BPI,KIAA1755,MANBAL,RALGAPB,TGM2,RBL1	TTI1,LBP,SRC,RBL1	7	5	2	-3
20	42040000	42880000	840000	JPH2,GTSF1L,TOX2,IFT52,OSER1,SRSF6,GDAP1L1,L3MBTL1,MYBL2,SGK2	SGK2,L3MBTL1	7	4	3	-1
20	50720000	52240000	1520000	ZFP64,ZNF217,AL354993.1,TSHZ2	ZNF217	7	4	3	-1
21	15520000	17360000	1840000	NRIP1,AF165138.7,USP25,SAMSN1,RBM11,LIPI,HSPA13	USP25	7	5	2	-3
22	20760000	21560000	800000	KLHL22,SNAP29,THAP7,SERPIND1,AC002472.13,P2RX6,LZTR1,CRKL,MED15,AIFM3,POM121L7,PI4KA,AC002472.1,SLC7A4,SCARF2,ZNF74	CRKL,PI4KA,LZTR1,MED15	7	4	3	-1
3	6800000	9000000	2200000	SSUH2,RAD18,GRM7,CAV3,OXTR,LMCD1	CAV3	7	5	2	-3
3	24720000	26000000	1280000	OXSM,RARB,NGLY1,LINC00692,TOP2B	RARB,TOP2B	7	5	2	-3
3	30800000	32920000	2120000	GPD1L,TRIM71,CNOT10,GADL1,CMTM8,OSBPL10,STT3B,ZNF860,DYNC1LI1,CMTM6,CMTM7	STT3B,TRIM71,ZNF860	7	4	3	-1
3	57040000	58600000	1560000	DNAH12,IL17RD,KCTD6,HESX1,ASB14,DENND6A,ABHD6,DNASE1L3,ARF4,PXK,APPL1,FAM107A,ARHGEF3,PDE12,SPATA12,RPP14,ACOX2,SLMAP,PDHB,FLNB	APPL1,FLNB,HESX1,PDHB	7	4	3	-1
3	69000000	70120000	1120000	UBA3,EOGT,TMF1,LMOD3,MITF,FRMD4B,ARL6IP5	MITF	7	5	2	-3
3	71760000	73240000	1480000	PPP4R2,EIF4E3,EBLN2,RYBP,SHQ1,GXYLT2,PROK2,GPR27	RYBP,PPP4R2,EBLN2	7	5	2	-3
3	103680000	105280000	1600000	ALCAM	.	7	3	4	1
3	129800000	132320000	2520000	PIK3R4,NPHP3,COL6A6,ACPP,ACKR4,ACAD11,ASTE1,COL6A5,ATP2C1,MRPL3,CPNE4,NEK11,DNAJC13,NUDT16	COL6A5,COL6A6,NUDT16,PIK3R4,ASTE1	7	5	2	-3
3	132080000	133640000	1560000	BFSP2,NPHP3,ACPP,ACKR4,ACAD11,DNAJC13,TMEM108,RAB6B,SRPRB,CDV3,UBA5,TOPBP1,TF	TOPBP1	7	4	3	-1
3	137800000	138800000	1000000	FOXL2,MRPS22,PRR23A,DBR1,PIK3CB,DZIP1L,PRR23C,ESYT3,CEP70,ARMC8,C3orf72,MRAS,A4GNT,FAIM,PRR23B,NME9	DBR1,PIK3CB,MRAS,FOXL2	7	2	5	3
3	185120000	186560000	1440000	C3orf65,FETUB,DGKG,MAP3K13,IGF2BP2,TRA2B,LIPH,TMEM41A,CRYGS,EIF4A2,DNAJB11,AHSG,SENP2,ETV5,HRG,RFC4,TBCCD1,KNG1	DGKG,MAP3K13,RFC4,EIF4A2,ETV5,SENP2	7	5	2	-3
4	3920000	6240000	2320000	EVC,NSG1,STK32B,EVC2,TMEM128,JAKMIP1,MSX1,CYTL1,ZBTB49,C4orf50,OTOP1,C4orf6,STX18,LYAR,CRMP1	EVC2,C4orf50,EVC,OTOP1	7	3	4	1
4	87760000	88240000	480000	SLC10A6,C4orf36,AFF1,HSD17B13,KLHL8	AFF1,HSD17B13	7	6	1	-5
4	164400000	166000000	1600000	TRIM60,TMA16,TRIM61,TMEM192,FAM218A,MARCH1	.	7	4	3	-1
4	187120000	188560000	1440000	CYP4V2,MTNR1A,KLKB1,F11,FAT1,RP11-215A19.2	FAT1	7	4	3	-1
5	54480000	55120000	640000	SKIV2L2,SLC38A9,PPAP2A,DHX29,MCIDAS,DDX4,CCNO	SLC38A9	7	4	3	-1
5	59960000	61720000	1760000	AC008498.1,DIMT1,SMIM15,IPO11,KIF2A,ERCC8,ELOVL7,NDUFAF2,DEPDC1B,C5orf64,ZSWIM6	DEPDC1B	7	5	2	-3
5	66120000	69240000	3120000	RP11-404L6.2,MARVELD2,MAST4,RAD17,GTF2H2C,SLC30A5,CDK7,TAF9,CD180,PIK3R1,OCLN,CCNB1,CCDC125,CENPH,MRPS36	GTF2H2C,PIK3R1,TAF9,CDK7,CCNB1	7	5	2	-3
5	69960000	71600000	1640000	SMN1,CARTPT,MRPS27,MAP1B,SERF1A,NAIP,MCCC2,GTF2H2,BDP1	GTF2H2	7	4	3	-1
5	87960000	89800000	1840000	MBLAC2,MEF2C,POLR3G,CETN3	MEF2C	7	3	4	1
5	92880000	94320000	1440000	POU5F2,KIAA0825,FAM172A,NR2F1,ANKRD32,MCTP1	ANKRD32	7	4	3	-1
5	143480000	145880000	2400000	SH3RF2,KCTD16,GRXCR2,LARS,TCERG1,PRELID2,PLAC8L1,POU4F3,YIPF5,RBM27	RBM27,TCERG1	7	2	5	3
5	157080000	158760000	1680000	LSM11,IL12B,SOX30,CLINT1,RNF145,C5orf52,THG1L,UBLCP1,EBF1,AC026407.1	RNF145,IL12B,CLINT1,EBF1	7	5	2	-3
6	2800000	4160000	1360000	ECI2,NQO2,RIPK1,C6orf201,SERPINB6,PXDC1,SERPINB9,TUBB2A,SERPINB1,C6ORF50,FAM50B,SLC22A23,PSMG4,PRPF4B,FAM217A,TUBB2B,BPHL	RIPK1	7	5	2	-3
6	8120000	10560000	2440000	SLC35B3,GCNT2,TFAP2A,OFCC1	.	7	4	3	-1
6	11480000	12360000	880000	ADTRP,EDN1,TMEM170B,HIVEP1	EDN1	7	3	4	1
6	17040000	18560000	1520000	NHLRC1,NUP153,FAM8A1,CAP2,KDM1B,DEK,KIF13A,RNF144B,STMND1,TPMT,RBM24	TPMT,DEK,KDM1B	7	6	1	-5
6	27000000	27960000	960000	HIST1H3H,HIST1H2BN,HIST1H2BJ,HIST1H2BL,ZNF184,HIST1H2AL,HIST1H2BO,HIST1H4L,ZNF391,HIST1H2AK,HIST1H2AH,HIST1H1B,HIST1H2BM,HIST1H2BK,HIST1H2AG,HIST1H3J,HIST1H2AJ,HIST1H3I,HIST1H4K,OR2B6,POM121L2,PRSS16,HIST1H4J,OR2B2,HIST1H4I,HIST1H2AM,HIST1H2AI	HIST1H2BM,HIST1H2BL,HIST1H2AG,HIST1H4L,HIST1H2BJ,HIST1H2BK,HIST1H3H,HIST1H2AL,HIST1H3J,ZNF391,HIST1H4I,HIST1H3I,HIST1H1B,HIST1H2BO,HIST1H4K,HIST1H2BN,HIST1H4J	7	5	2	-3
6	34080000	34880000	800000	RPS10,NUDT3,PACSIN1,SNRPC,HMGA1,C6orf1,GRM4,TAF11,RPS10-NUDT3,C6orf106,SPDEF,ANKS1A,UHRF1BP1	TAF11,HMGA1	7	4	3	-1
6	36840000	37280000	440000	C6orf89,PIM1,PI16,TBC1D22B,MTCH1,PPIL1,TMEM217,FGD2,COX6A1P2	PIM1	7	3	4	1
6	50600000	52120000	1520000	TFAP2B,PKHD1,IL17F,TFAP2D,IL17A	TFAP2D,MIR133B,PKHD1,MIR206	7	5	2	-3
6	64560000	67400000	2840000	EYS	.	7	3	4	1
6	74080000	76040000	1960000	MTO1,EEF1A1,DDX43,MB21D1,OOEP,COX7A2,CD109,COL12A1,TMEM30A,SLC17A5,FILIP1	EEF1A1,TMEM30A,SLC17A5	7	4	3	-1
6	112440000	114480000	2040000	HS3ST5,MARCKS,LAMA4,RFPL4B,HDAC2	MARCKS,LAMA4,HDAC2	7	6	1	-5
6	131960000	133000000	1040000	MOXD1,CTAGE9,TAAR5,ENPP3,TAAR8,TAAR6,ENPP1,CTGF,TAAR1,STX7,TAAR2,OR2A4	CTGF	7	4	3	-1
6	163160000	164720000	1560000	PACRG,AL078585.1,QKI	QKI	7	4	3	-1
7	14760000	16840000	2080000	DGKB,ANKMY2,AGR2,MEOX2,SOSTDC1,TSPAN13,BZW2,ISPD,AGMO,LRRC72,AC073333.1	DGKB	7	4	3	-1
7	55680000	56400000	720000	PHKG1,CCT6A,NUPR1L,SEPT14,CHCHD2,MRPS17,ZNF713,SUMF2,PSPH,GBAS	PHKG1	7	4	3	-1
7	56240000	56840000	600000	.	.	7	5	2	-3
7	65080000	65960000	880000	AC008267.1,AC068533.7,CRCP,ASL,AC104057.1,TPST1,VKORC1L1,GUSB	ASL	7	3	4	1
7	96760000	97960000	1200000	ASNS,TECPR1,LMTK2,BAIAP2L1,BRI3,OCM2,BHLHA15,TAC1,ACN9	.	7	4	3	-1
7	117880000	118960000	1080000	ANKRD7	.	7	6	1	-5
7	128000000	128800000	800000	OPN1SW,FAM71F1,IMPDH1,FLNC,ATP6V1F,TSPAN33,FAM71F2,CCDC136,TNPO3,PRRT4,HILPDA,METTL2B,CALU,IRF5	IRF5,FLNC,ATP6V1F	7	3	4	1
7	135720000	137400000	1680000	DGKI,PTN,CHRM2	PTN,CHRM2,DGKI	7	3	4	1
7	138760000	140280000	1520000	ZC3HAV1,CLEC2L,C7orf55-LUC7L2,TBXAS1,C7orf55,RAB19,TTC26,SLC37A3,LUC7L2,UBN2,JHDM1D,HIPK2,PARP12,MKRN1,DENND2A,KLRG2	LUC7L2,JHDM1D	7	4	3	-1
8	34840000	36760000	1920000	KCNU1,UNC5D,AC012215.1	UNC5D,KCNU1	7	5	2	-3
8	37600000	38760000	1160000	ERLIN2,GPR124,C8orf86,GOT1L1,FGFR1,LSM1,PPAPDC1B,ASH2L,PLEKHA2,EIF4EBP1,DDHD2,ADRB3,LETM2,TACC1,WHSC1L1,RAB11FIP1,BAG4,STAR,PROSC,BRF2	GPR124,WHSC1L1,EIF4EBP1,FGFR1,TACC1,ASH2L,BAG4	7	4	3	-1
8	39720000	41520000	1800000	IDO2,GOLGA7,C8orf4,ZMAT4,IDO1,AGPAT6,GINS4,NKX6-3,SFRP1,ANK1	GINS4,AGPAT6,ANK1,SFRP1	7	4	3	-1
8	65400000	66680000	1280000	BHLHE22,PDE7A,ARMC1,CYP7B1,MTFR1	.	7	4	3	-1
8	67320000	68040000	720000	VCPIP1,C8orf46,C8orf44,MYBL1,MCMDC2,COPS5,C8orf44-SGK3,SGK3,TCF24,ADHFE1,PPP1R42,CSPP1,RRS1	C8orf46,COPS5,C8orf44-SGK3,SGK3,MYBL1	7	4	3	-1
8	86000000	87600000	1600000	REXO1L10P,CA3,RP11-219B4.5,SLC7A13,E2F5,CA2,REXO1L11P,CA13,RMDN1,WWP1,RP11-219B4.6,CA1,CPNE3,CNGB3,LRRCC1,PSKH2,ATP6V0D2,C8orf59,REXO1L1	E2F5,ATP6V0D2,WWP1,SLC7A13	7	4	3	-1
8	115360000	118360000	3000000	SLC30A8,RAD21,TRPS1,UTP23,AARD,EIF3H	RAD21,TRPS1	7	4	3	-1
8	121880000	123720000	1840000	HAS2	.	7	5	2	-3
8	126680000	127920000	1240000	FAM84B	.	7	3	4	1
9	7200000	9160000	1960000	PTPRD,TMEM261	PTPRD	7	4	3	-1
9	33040000	34360000	1320000	NFX1,BAG1,SMU1,NUDT2,TRBV23OR9-2,PRSS3,TRBV21OR9-2,AQP7,B4GALT1,UBAP2,KIF24,NOL6,TRBV20OR9-2,ANKRD18B,DCAF12,SPINK4,CHMP5,UBAP1,AQP3,UBE2R2,TRBV.locus	TRBV.locus	7	3	4	1
9	34560000	36000000	1440000	GALT,MSMP,FAM214B,CD72,TMEM8B,RUSC2,VCP,CA9,DNAJB5,RPP25L,FLJ00273,ARHGEF39,SPAG8,FAM166B,NPR2,IL11RA,RGP1,ARID3C,HRCT1,GBA2,HINT2,AL160274.1,OR13J1,TESK1,CCL19,CNTFR,UNC13B,CREB3,FAM205A,RP11-195F19.5,PIGO,OR2S2,TPM2,SIT1,CCL21,CCL27,FANCG,FAM221B,KIAA1045,DCTN3,SIGMAR1,STOML2,C9orf131,TLN1,CCDC107	TLN1,CNTFR,VCP,FAM214B,FANCG,CCL19,HRCT1,CD72,CCL21,CREB3,IL11RA	7	4	3	-1
9	105840000	107560000	1720000	OR13C9,OR13C4,OR13F1,OR13C3,ABCA1,OR13D1,SMC2,NIPSNAP3B,OR13C8,OR13C2,OR13C5,NIPSNAP3A	.	7	5	2	-3
9	111640000	112280000	640000	FRRS1L,CTNNAL1,PTPN3,IKBKAP,TMEM245,FAM206A,EPB41L4B	MIR32,IKBKAP	7	5	2	-3
X	29120000	30800000	1680000	MAGEB1,MAGEB3,CXorf21,NR0B1,MAGEB4,IL1RAPL1,MAGEB2,GK	.	7	4	3	-1
X	40400000	41520000	1120000	MED14,USP9X,CXorf38,CASK,DDX3X,NYX,ATP6AP2	DDX3X,USP9X,ATP6AP2	7	4	3	-1
X	73720000	75520000	1800000	KIAA2022,ABCB7,UPRT,SLC16A2,ZDHHC15,RLIM,PBDC1,MAGEE2	RLIM	7	5	2	-3
X	117440000	118640000	1200000	PGRMC1,LONRF3,DOCK11,SLC25A43,SLC25A5,KIAA1210,IL13RA1,ZCCHC12,WDR44	ZCCHC12,IL13RA1,MIR1277	7	2	5	3
X	152800000	155270560	2470560	F8A1,CMC4,UBL4A,SSR4,TEX28P2,LAGE3,FUNDC2,CTAG1B,H2AFB1,SRPK3,L1CAM,ATP2B3,CTAG1A,SLC10A3,SPRY3,IL9R,SLC6A8,RPL10,EMD,FLNA,DKC1,CTAG2,H2AFB2,DUSP9,MPP1,PNCK,TEX28,DNASE1L1,GAB3,RENBP,H2AFB3,AVPR2,MTCP1,TAZ,F8,LCA10,IRAK1,SMIM9,PLXNB3,BRCC3,IKBKG,NAA10,HCFC1,PLXNA3,TEX28P1,ATP6AP1,OPN1MW,TMLHE,PDZD4,OPN1LW,RAB39B,GDI1,VAMP7,ARHGAP4,FAM58A,OPN1MW2,FAM3A,VBP1,MECP2,ABCD1,IDH3G,F8A2,FAM50A,TKTL1,TMEM…	HCFC1,G6PD,MTCP1,DUSP9,RPL10,PLXNB3,PLXNA3,FLNA,FAM58A,BRCC3,L1CAM,SPRY3,IL9R,IRAK1,WASH6P,ATP2B3,MECP2,F8,IKBKG	7	5	2	-3
